# Supplementary material for: [2,2′-Bis(di­phenyl­phosphan­yl)-1,1′-binaphthyl-κ2 P,P′]di­chlorido­platinum(II) acetonitrile trisolvate
Source: IUCrdata. 2020 Aug 4;5(Pt 8):x201048. doi: 10.1107/S2414314620010482 (PMC9462241; doi:10.1107/S2414314620010482)
Supplement: Supplementary file 1 [file x-05-x201048-sup1.cif]

##############################################################################
#                                                                            #
# This CIF contains the data for a data article accepted for                 #
# publication in IUCrData. It conforms to the requirements of                #
# Notes for Authors for IUCrData, and has been                               #
# peer reviewed under the auspices of IUCrData.                              #
#                                                                            #
# Full details of the Crystallographic Information File format               #
# are given in the paper "The Crystallographic Information File (CIF):       #
# a New Standard Archive File for Crystallography" by S. R. Hall, F. H.      #
# Allen and I. D. Brown [Acta Cryst. (1991), A47, 655-685].                  #
#                                                                            #
# The current version of the core CIF dictionary is obtainable from          #
# ftp://ftp.iucr.org/pub/cif_core.dic.                                       #
#                                                                            #
# Software is freely available for graphical display of the structure(s)     #
# in this CIF. For information consult the CIF software page                 #
# http://www.iucr.org/resources/cif/software.                                #
#                                                                            #
# This file may be used for bona fide research purposes within the           #
# scientific community so long as proper attribution is given to the data    # 
# article from which it was obtained.                                        #
#                                                                            #
##############################################################################
data_I
_database_code_depnum_ccdc_archive 'CCDC 2020002'
_audit_creation_method
;
Olex2 1.2
(compiled May 18 2018 14:05:52 for OlexSys, GUI svn.r5506)
;
_journal_date_recd_electronic     2020-06-17
_journal_date_accepted     2020-07-29
_journal_name_full     'IUCrData'
_journal_year     2020
_journal_volume     5
_journal_issue      8
_journal_page_first     0
_journal_page_last     0
_journal_paper_category     HM
_journal_paper_doi     10.1107/S2414314620010482
_journal_coeditor_code     ZQ2254
_publ_contact_author_name     'Professor David E. Herbert'
_publ_contact_author_address
;
University of Manitoba
Department of Chemistry
Winnipeg, Manitoba
R3T 2N2
CANADA
;
_publ_contact_author_email     david.herbert@umanitoba.ca
_publ_contact_author_fax     '+1 204 204 474 7608'
_publ_contact_author_phone     '+1 204 474 7535'
_publ_section_title
;\
[2,2'-Bis(diphenylphosphanyl)-1,1'-binaphthyl-\k^2^<i>P</i>,<i>P</i>']\
dichloridoplatinum(II) acetonitrile trisolvate
;
_publ_section_title_footnote     .
loop_
    _publ_author_name
    _publ_author_address
    'Braun, Jason D.'
;
Department of Chemistry
University of Manitoba
Winnipeg, Manitoba
R3T 2N2
Canada
;
    'Uppal, Guneet'
;
Department of Chemistry
University of Manitoba
Winnipeg, Manitoba
R3T 2N2
Canada
;
    'Herbert, David E.'
;
Department of Chemistry
University of Manitoba
Winnipeg, Manitoba
R3T 2N2
Canada
;
_publ_section_synopsis
;
The crystal structure of racemic
dichloro[2,2'-bis(diphenylphosphino)-1,1'-binaphthyl]platinum(II) has been
determined at 150 K. The asymmetric unit consists of a single molecule of the
title compound co-crystallized with three acetonitrile solvent molecules.
;
_chemical_name_systematic
;\
[2,2'-Bis(diphenylphosphanyl)-1,1'-binaphthyl-\k^2^<i>P</i>,<i>P</i>']\
dichloridoplatinum(II) acetonitrile trisolvate
;
_chemical_name_common     '(<i>rac</i>BINAP)PtCl2'
_chemical_formula_moiety     'C44 H32 Cl2 P2 Pt, 3(C2 H3 N)'
_chemical_formula_sum     'C50 H41 Cl2 N3 P2 Pt'
_chemical_formula_iupac     '[Pt Cl2 (C44 H32 P2)], 3C2 H3 N'
_chemical_formula_weight     1011.79
_chemical_melting_point     ?
_space_group_crystal_system     monoclinic
_space_group_name_H-M_alt     'P 1 21/c 1'
_space_group_name_Hall     '-P 2ybc'
loop_
    _space_group_symop_operation_xyz
    'x, y, z'
    '-x, y+1/2, -z+1/2'
    '-x, -y, -z'
    'x, -y-1/2, z-1/2'
_cell_length_a     11.3681(4)
_cell_length_b     12.5001(4)
_cell_length_c     30.7944(11)
_cell_angle_alpha     90
_cell_angle_beta     96.439(2)
_cell_angle_gamma     90
_cell_volume     4348.4(3)
_cell_formula_units_Z     4
_cell_measurement_reflns_used     9175
_cell_measurement_theta_min     2.430
_cell_measurement_theta_max     30.524
_cell_measurement_temperature     150(2)
_exptl_crystal_description     'block'
_exptl_crystal_colour     orange
_exptl_crystal_size_max     0.389
_exptl_crystal_size_mid     0.193
_exptl_crystal_size_min     0.126
_exptl_crystal_density_diffrn     1.546
_exptl_crystal_density_meas     ?
_exptl_crystal_density_method     ?
_exptl_crystal_F_000     2016
_exptl_absorpt_coefficient_mu     3.462
_exptl_absorpt_correction_type     multi-scan
_exptl_absorpt_process_details
;
(SADABS; Bruker, 2016)
;
_exptl_absorpt_correction_T_min     0.5528
_exptl_absorpt_correction_T_max     0.7461
_diffrn_ambient_temperature     150.0
_diffrn_radiation_type     MoK\a
_diffrn_radiation_wavelength     0.71073
_diffrn_radiation_source     'fine--focus tube'
_diffrn_measurement_device_type     'Bruker D8 Quest ECO CMOS'
_diffrn_measurement_method     '\f and \w scans'
_diffrn_detector_area_resol_mean     ?
_diffrn_reflns_number     142092
_diffrn_reflns_av_R_equivalents     0.0793
_diffrn_reflns_av_unetI/netI     0.0342
_diffrn_reflns_theta_min     2.430
_diffrn_reflns_theta_max     30.554
_diffrn_reflns_theta_full     25.242
_diffrn_measured_fraction_theta_max     0.997
_diffrn_measured_fraction_theta_full     0.999
_diffrn_reflns_limit_h_min     -16
_diffrn_reflns_limit_h_max     16
_diffrn_reflns_limit_k_min     -17
_diffrn_reflns_limit_k_max     17
_diffrn_reflns_limit_l_min     -44
_diffrn_reflns_limit_l_max     44
_diffrn_standards_number     0
_refine_special_details
;
A single-crystal was mounted on a MiTiGen loop and data collection
was carried out in a cold stream of nitrogen. All diffractometer manipulations
were carried out using Bruker <i>APEX3</i> software (Bruker-AXS, 2016).
Structure solution and refinement were carried out in the OLEX2 (Dolomanov
<i>et al.</i>, 2009) program using <i>SHELXT</i> (Sheldrick, 2015<i>a</i>) and
<i>SHELXL</i> (Sheldrick, 2015<i>b</i>) softwares. All hydrogen atoms within
the structure were placed in geometrically idealized positions and were
constrained to ride on their parent atoms (C--H = 0.95 \%A). The absence of
additional symmetry was confirmed using ADDSYM incorporated in the
<i>PLATON</i> program (Spek, 2020). The presence of inter- or intramolecular
hydrogen bonds was probed, but not observed below a limit of 3.40 \%A with a
D--H...A angle of less than 120\%.
;
_reflns_number_total     13302
_reflns_number_gt     11205
_reflns_threshold_expression     'I > 2\s(I)'
_refine_ls_structure_factor_coef     Fsqd
_refine_ls_matrix_type     full
_refine_ls_R_factor_all     0.0501
_refine_ls_R_factor_gt     0.0360
_refine_ls_wR_factor_gt     0.0682
_refine_ls_wR_factor_ref     0.0724
_refine_ls_goodness_of_fit_ref     1.085
_refine_ls_restrained_S_all     1.085
_refine_ls_number_reflns     13302
_refine_ls_number_parameters     526
_refine_ls_number_restraints     18
_refine_ls_hydrogen_treatment     constr
_refine_ls_weighting_scheme     calc
_refine_ls_weighting_details
             'w=1/[\s^2^(Fo^2^)+(0.0143P)^2^+16.2310P] where P=(Fo^2^+2Fc^2^)/3'
_atom_sites_solution_hydrogens     geom
_atom_sites_solution_primary     dual
_atom_sites_solution_secondary     ?
_refine_ls_shift/su_max     0.003
_refine_ls_shift/su_mean     0.000
_refine_diff_density_max     1.248
_refine_diff_density_min     -1.494
_refine_ls_extinction_method     none
_refine_ls_extinction_coef     .
loop_
    _atom_type_symbol
    _atom_type_description
    _atom_type_scat_dispersion_real
    _atom_type_scat_dispersion_imag
    _atom_type_scat_source
    'C' 'C' 0.0033 0.0016
                         'International Tables Vol C Tables 4.2.6.8 and 6.1.1.4'
    'H' 'H' 0.0000 0.0000
                         'International Tables Vol C Tables 4.2.6.8 and 6.1.1.4'
    'Cl' 'Cl' 0.1484 0.1585
                         'International Tables Vol C Tables 4.2.6.8 and 6.1.1.4'
    'N' 'N' 0.0061 0.0033
                         'International Tables Vol C Tables 4.2.6.8 and 6.1.1.4'
    'P' 'P' 0.1023 0.0942
                         'International Tables Vol C Tables 4.2.6.8 and 6.1.1.4'
    'Pt' 'Pt' -1.7033 8.3905
                         'International Tables Vol C Tables 4.2.6.8 and 6.1.1.4'
_computing_data_collection
;
APEX3 and SAINT (Bruker, 2016)
;
_computing_cell_refinement
;
APEX3 (Bruker, 2016)
;
_computing_data_reduction
;
SAINT (Bruker, 2016)
;
_computing_structure_solution
;
ShelXT (Sheldrick, 2015a)
;
_computing_structure_refinement
;
ShelXL (Sheldrick, 2015b)
;
_computing_molecular_graphics
;
<i>OLEX2</i> (Dolomanov <i>et al.</i>,  2009)
;
_computing_publication_material
;
<i>OLEX2</i> (Dolomanov <i>et al.</i>,  2009) and PLATON (Spek,
2020)
;
loop_
    _atom_site_type_symbol
    _atom_site_label
    _atom_site_fract_x
    _atom_site_fract_y
    _atom_site_fract_z
    _atom_site_U_iso_or_equiv
    _atom_site_adp_type
    _atom_site_calc_flag
    _atom_site_occupancy
    _atom_site_disorder_assembly
    _atom_site_disorder_group
    C C1 0.2521(3) 0.1586(3) 0.40291(10) 0.0175(6) Uani d 1 . .
    C C2 0.2621(3) 0.0859(3) 0.43763(11) 0.0218(7) Uani d 1 . .
    H H2 0.302614 0.020146 0.435151 0.026 Uiso calc 1 . .
    C C3 0.2128(3) 0.1098(4) 0.47570(12) 0.0309(9) Uani d 1 . .
    H H3 0.220148 0.060652 0.499378 0.037 Uiso calc 1 . .
    C C4 0.1533(3) 0.2046(4) 0.47912(13) 0.0367(10) Uani d 1 . .
    H H4 0.119892 0.220626 0.505285 0.044 Uiso calc 1 . .
    C C5 0.1415(3) 0.2765(4) 0.44510(14) 0.0350(9) Uani d 1 . .
    H H5 0.100082 0.341684 0.447939 0.042 Uiso calc 1 . .
    C C6 0.1902(3) 0.2542(3) 0.40638(12) 0.0237(7) Uani d 1 . .
    H H6 0.181422 0.303483 0.382742 0.028 Uiso calc 1 . .
    C C7 0.2479(3) 0.0151(3) 0.32864(10) 0.0159(6) Uani d 1 . .
    C C8 0.1587(3) -0.0380(3) 0.34728(12) 0.0231(7) Uani d 1 . .
    H H8 0.135936 -0.014840 0.374495 0.028 Uiso calc 1 . .
    C C9 0.1026(4) -0.1259(3) 0.32576(13) 0.0305(8) Uani d 1 . .
    H H9 0.041022 -0.161847 0.338345 0.037 Uiso calc 1 . .
    C C10 0.1359(3) -0.1609(3) 0.28637(13) 0.0272(8) Uani d 1 . .
    H H10 0.098355 -0.221397 0.272208 0.033 Uiso calc 1 . .
    C C11 0.2243(3) -0.1073(3) 0.26758(11) 0.0228(7) Uani d 1 . .
    H H11 0.247682 -0.131209 0.240550 0.027 Uiso calc 1 . .
    C C12 0.2784(3) -0.0190(3) 0.28826(10) 0.0182(6) Uani d 1 . .
    H H12 0.337044 0.018842 0.274784 0.022 Uiso calc 1 . .
    C C13 0.4718(3) 0.0833(2) 0.37430(9) 0.0123(5) Uani d 1 . .
    C C14 0.5161(3) -0.0090(2) 0.35467(10) 0.0139(6) Uani d 1 . .
    H H14 0.464981 -0.048898 0.334186 0.017 Uiso calc 1 . .
    C C15 0.6304(3) -0.0415(2) 0.36460(10) 0.0161(6) Uani d 1 . .
    H H15 0.657915 -0.102753 0.350507 0.019 Uiso calc 1 . .
    C C16 0.7085(3) 0.0145(2) 0.39555(10) 0.0147(6) Uani d 1 . .
    C C17 0.8273(3) -0.0188(3) 0.40605(11) 0.0215(7) Uani d 1 . .
    H H17 0.855246 -0.080496 0.392353 0.026 Uiso calc 1 . .
    C C18 0.9025(3) 0.0369(3) 0.43572(12) 0.0247(7) Uani d 1 . .
    H H18 0.981974 0.013862 0.442746 0.030 Uiso calc 1 . .
    C C19 0.8609(3) 0.1288(3) 0.45579(11) 0.0232(7) Uani d 1 . .
    H H19 0.913246 0.167801 0.476178 0.028 Uiso calc 1 . .
    C C20 0.7463(3) 0.1628(3) 0.44639(10) 0.0176(6) Uani d 1 . .
    H H20 0.720221 0.224811 0.460328 0.021 Uiso calc 1 . .
    C C21 0.6662(3) 0.1061(2) 0.41602(10) 0.0140(6) Uani d 1 . .
    C C22 0.5464(3) 0.1407(2) 0.40469(9) 0.0123(5) Uani d 1 . .
    C C23 0.5052(3) 0.2397(2) 0.42572(9) 0.0131(5) Uani d 1 . .
    C C24 0.4825(3) 0.3333(2) 0.40198(9) 0.0128(5) Uani d 1 . .
    C C25 0.4400(3) 0.4247(2) 0.42271(10) 0.0158(6) Uani d 1 . .
    H H25 0.426277 0.489099 0.406547 0.019 Uiso calc 1 . .
    C C26 0.4186(3) 0.4219(3) 0.46534(10) 0.0171(6) Uani d 1 . .
    H H26 0.387404 0.483429 0.478066 0.020 Uiso calc 1 . .
    C C27 0.4419(3) 0.3292(2) 0.49086(10) 0.0148(6) Uani d 1 . .
    C C28 0.4214(3) 0.3262(3) 0.53539(10) 0.0195(6) Uani d 1 . .
    H H28 0.391311 0.387923 0.548380 0.023 Uiso calc 1 . .
    C C29 0.4443(3) 0.2361(3) 0.55992(10) 0.0219(6) Uani d 1 . .
    H H29 0.429616 0.234811 0.589678 0.026 Uiso calc 1 . .
    C C30 0.4899(3) 0.1448(3) 0.54072(10) 0.0199(6) Uani d 1 . .
    H H30 0.505993 0.082119 0.557782 0.024 Uiso calc 1 . .
    C C31 0.5114(3) 0.1453(2) 0.49788(10) 0.0162(6) Uani d 1 . .
    H H31 0.542657 0.083009 0.485726 0.019 Uiso calc 1 . .
    C C32 0.4877(3) 0.2373(2) 0.47126(9) 0.0128(5) Uani d 1 . .
    C C33 0.4989(3) 0.4806(3) 0.33082(10) 0.0168(6) Uani d 1 . .
    C C34 0.3962(3) 0.5418(3) 0.33043(11) 0.0203(7) Uani d 1 . .
    H H34 0.325124 0.509001 0.337272 0.024 Uiso calc 1 . .
    C C35 0.3965(4) 0.6497(3) 0.32019(11) 0.0252(7) Uani d 1 . .
    H H35 0.326574 0.691091 0.320763 0.030 Uiso calc 1 . .
    C C36 0.4990(4) 0.6970(3) 0.30914(12) 0.0307(9) Uani d 1 . .
    H H36 0.499050 0.770707 0.301582 0.037 Uiso calc 1 . .
    C C37 0.6009(4) 0.6378(3) 0.30905(13) 0.0302(8) Uani d 1 . .
    H H37 0.671299 0.670836 0.301692 0.036 Uiso calc 1 . .
    C C38 0.6014(3) 0.5294(3) 0.31972(12) 0.0236(7) Uani d 1 . .
    H H38 0.671870 0.488684 0.319405 0.028 Uiso calc 1 . .
    C C39 0.6310(3) 0.2806(2) 0.33394(10) 0.0154(6) Uani d 1 . .
    C C40 0.6356(3) 0.2005(3) 0.30250(10) 0.0174(6) Uani d 1 . .
    H H40 0.565041 0.177771 0.285560 0.021 Uiso calc 1 . .
    C C41 0.7432(3) 0.1544(3) 0.29603(12) 0.0245(7) Uani d 1 . .
    H H41 0.745961 0.099678 0.274747 0.029 Uiso calc 1 . .
    C C42 0.8462(3) 0.1873(3) 0.32027(13) 0.0265(8) Uani d 1 . .
    H H42 0.919463 0.154959 0.315777 0.032 Uiso calc 1 . .
    C C43 0.8429(3) 0.2678(3) 0.35128(12) 0.0257(7) Uani d 1 . .
    H H43 0.914178 0.291634 0.367440 0.031 Uiso calc 1 . .
    C C44 0.7358(3) 0.3132(3) 0.35860(11) 0.0207(7) Uani d 1 . .
    H H44 0.733391 0.366573 0.380423 0.025 Uiso calc 1 . .
    C C45 0.0714(4) 0.5037(4) 0.32714(18) 0.0429(11) Uani d 1 . .
    C C46 0.0589(4) 0.5036(4) 0.28013(17) 0.0473(12) Uani d 1 . .
    H H46A 0.122395 0.546344 0.269788 0.071 Uiso calc 1 . .
    H H46B -0.017963 0.534298 0.269059 0.071 Uiso calc 1 . .
    H H46C 0.063717 0.429940 0.269533 0.071 Uiso calc 1 . .
    C C47 0.8616(4) 0.2521(4) 0.56830(15) 0.0408(10) Uani d 1 . .
    C C48 0.7545(5) 0.3114(6) 0.5712(2) 0.0727(19) Uani d 1 . .
    H H48A 0.774248 0.385073 0.580191 0.109 Uiso calc 1 . .
    H H48B 0.709346 0.277725 0.592839 0.109 Uiso calc 1 . .
    H H48C 0.706889 0.311867 0.542659 0.109 Uiso calc 1 . .
    Cl Cl1 0.14268(7) 0.21270(7) 0.27128(3) 0.02745(19) Uani d 1 . .
    Cl Cl2 0.34019(8) 0.38528(6) 0.24790(2) 0.02091(16) Uani d 1 . .
    N N1 0.0830(6) 0.5016(5) 0.3642(2) 0.0805(17) Uani d 1 . .
    N N2 0.9465(5) 0.2073(4) 0.56653(16) 0.0643(14) Uani d 1 . .
    P P1 0.32310(7) 0.13146(6) 0.35451(2) 0.01190(14) Uani d 1 . .
    P P2 0.49025(7) 0.33817(6) 0.34282(2) 0.01222(14) Uani d 1 . .
    Pt Pt1 0.32836(2) 0.26525(2) 0.30614(2) 0.01414(3) Uani d 1 . .
    C C51 0.8660(10) 0.5704(9) 0.4281(4) 0.144(3) Uani d 1 . .
    H H51A 0.894116 0.636153 0.443150 0.216 Uiso calc 1 . .
    H H51B 0.790640 0.584487 0.410230 0.216 Uiso calc 1 . .
    H H51C 0.924592 0.546071 0.409218 0.216 Uiso calc 1 . .
    C C52 0.8493(11) 0.4896(11) 0.4595(5) 0.142(3) Uani d 1 . .
    N N3 0.8066(10) 0.4370(8) 0.4778(4) 0.144(3) Uani d 1 . .
loop_
    _atom_site_aniso_label
    _atom_site_aniso_U_11
    _atom_site_aniso_U_22
    _atom_site_aniso_U_33
    _atom_site_aniso_U_12
    _atom_site_aniso_U_13
    _atom_site_aniso_U_23
    C1 0.0155(14) 0.0225(16) 0.0150(14) -0.0041(12) 0.0049(11) -0.0059(12)
    C2 0.0181(16) 0.0295(18) 0.0180(15) -0.0067(13) 0.0028(12) 0.0005(13)
    C3 0.0261(19) 0.053(3) 0.0149(16) -0.0179(17) 0.0061(14) -0.0020(15)
    C4 0.0241(18) 0.066(3) 0.0225(18) -0.0163(19) 0.0125(15) -0.0214(18)
    C5 0.0227(18) 0.045(2) 0.039(2) -0.0012(17) 0.0096(16) -0.0223(19)
    C6 0.0174(15) 0.0272(19) 0.0268(17) -0.0012(13) 0.0036(12) -0.0075(14)
    C7 0.0163(14) 0.0158(15) 0.0148(14) -0.0016(11) -0.0016(11) 0.0010(11)
    C8 0.0231(17) 0.0245(18) 0.0220(16) -0.0072(13) 0.0038(13) -0.0031(13)
    C9 0.031(2) 0.028(2) 0.032(2) -0.0154(16) 0.0050(16) -0.0027(15)
    C10 0.0298(19) 0.0165(16) 0.034(2) -0.0084(14) -0.0038(15) -0.0042(14)
    C11 0.0272(18) 0.0200(16) 0.0202(16) -0.0010(13) -0.0010(13) -0.0050(13)
    C12 0.0213(16) 0.0164(15) 0.0169(15) 0.0004(12) 0.0023(12) -0.0017(11)
    C13 0.0143(13) 0.0108(13) 0.0122(13) -0.0014(10) 0.0030(10) 0.0018(10)
    C14 0.0184(15) 0.0116(13) 0.0116(13) -0.0014(11) 0.0017(11) -0.0012(10)
    C15 0.0203(15) 0.0139(14) 0.0147(14) 0.0022(11) 0.0042(11) -0.0017(11)
    C16 0.0140(14) 0.0157(14) 0.0152(14) 0.0018(11) 0.0045(11) 0.0007(11)
    C17 0.0186(16) 0.0241(17) 0.0222(16) 0.0047(13) 0.0035(13) -0.0016(13)
    C18 0.0121(15) 0.035(2) 0.0271(18) 0.0024(13) 0.0014(13) 0.0002(15)
    C19 0.0176(16) 0.0303(19) 0.0211(16) -0.0035(13) -0.0002(13) -0.0020(13)
    C20 0.0150(14) 0.0200(15) 0.0182(15) -0.0007(12) 0.0032(11) -0.0015(12)
    C21 0.0138(14) 0.0150(14) 0.0134(13) -0.0017(11) 0.0031(11) 0.0010(11)
    C22 0.0153(14) 0.0098(13) 0.0124(13) -0.0026(10) 0.0038(10) 0.0004(10)
    C23 0.0143(13) 0.0111(13) 0.0141(13) -0.0011(11) 0.0020(10) -0.0004(10)
    C24 0.0126(13) 0.0125(13) 0.0129(13) -0.0020(10) 0.0005(10) -0.0012(10)
    C25 0.0176(15) 0.0136(14) 0.0159(14) 0.0016(11) 0.0008(11) 0.0012(11)
    C26 0.0212(16) 0.0140(14) 0.0162(14) 0.0022(12) 0.0031(12) -0.0026(11)
    C27 0.0158(14) 0.0146(14) 0.0143(14) -0.0012(11) 0.0034(11) -0.0025(11)
    C28 0.0240(17) 0.0196(16) 0.0161(15) -0.0012(13) 0.0068(12) -0.0045(12)
    C29 0.0301(17) 0.0230(16) 0.0136(13) -0.0032(14) 0.0061(12) -0.0017(12)
    C30 0.0286(18) 0.0169(15) 0.0144(14) -0.0003(13) 0.0032(13) 0.0026(11)
    C31 0.0195(15) 0.0138(14) 0.0154(14) -0.0007(11) 0.0020(11) 0.0002(11)
    C32 0.0135(12) 0.0119(13) 0.0129(12) -0.0012(11) 0.0010(10) -0.0007(10)
    C33 0.0250(16) 0.0147(14) 0.0105(13) -0.0017(12) 0.0009(12) 0.0013(10)
    C34 0.0293(18) 0.0139(15) 0.0175(15) 0.0008(13) 0.0015(13) 0.0026(11)
    C35 0.040(2) 0.0167(16) 0.0188(16) 0.0063(14) 0.0027(14) 0.0001(12)
    C36 0.059(3) 0.0129(15) 0.0209(17) -0.0026(16) 0.0075(17) 0.0009(13)
    C37 0.043(2) 0.0193(17) 0.0300(19) -0.0100(16) 0.0134(17) 0.0004(14)
    C38 0.0307(19) 0.0180(16) 0.0238(17) -0.0045(14) 0.0108(14) 0.0023(13)
    C39 0.0167(14) 0.0157(15) 0.0142(13) -0.0010(11) 0.0037(11) 0.0025(11)
    C40 0.0206(15) 0.0154(14) 0.0172(14) -0.0013(12) 0.0058(12) 0.0018(11)
    C41 0.0281(18) 0.0193(17) 0.0284(18) 0.0025(14) 0.0134(15) 0.0000(13)
    C42 0.0178(16) 0.0291(19) 0.0342(19) 0.0051(14) 0.0097(14) 0.0091(15)
    C43 0.0167(15) 0.0324(18) 0.0283(17) -0.0045(14) 0.0034(13) 0.0076(15)
    C44 0.0190(16) 0.0237(17) 0.0195(15) -0.0051(13) 0.0025(12) 0.0009(13)
    C45 0.030(2) 0.043(3) 0.056(3) 0.0023(19) 0.006(2) -0.003(2)
    C46 0.036(2) 0.048(3) 0.054(3) 0.010(2) -0.007(2) -0.002(2)
    C47 0.046(3) 0.043(3) 0.034(2) 0.003(2) 0.0074(18) -0.0024(19)
    C48 0.037(3) 0.092(5) 0.088(5) 0.011(3) 0.001(3) -0.031(4)
    Cl1 0.0199(4) 0.0220(4) 0.0371(5) -0.0016(3) -0.0112(3) 0.0027(3)
    Cl2 0.0344(4) 0.0152(3) 0.0128(3) 0.0019(3) 0.0008(3) 0.0034(3)
    N1 0.091(5) 0.086(4) 0.066(4) 0.013(3) 0.019(3) -0.001(3)
    N2 0.071(3) 0.069(3) 0.054(3) 0.029(3) 0.013(2) 0.001(2)
    P1 0.0128(3) 0.0113(3) 0.0118(3) -0.0015(3) 0.0020(3) -0.0003(3)
    P2 0.0151(4) 0.0104(3) 0.0114(3) -0.0009(3) 0.0024(3) 0.0009(3)
    Pt1 0.01585(5) 0.01254(5) 0.01380(5) 0.00102(5) 0.00066(4) 0.00026(4)
    C51 0.144(6) 0.130(7) 0.170(8) -0.018(5) 0.072(4) -0.085(6)
    C52 0.142(6) 0.128(7) 0.168(8) -0.018(5) 0.071(5) -0.086(6)
    N3 0.145(6) 0.130(7) 0.170(8) -0.016(5) 0.068(4) -0.085(6)
_geom_special_details
;
 All esds (except the esd in the dihedral angle between two l.s. planes)
 are estimated using the full covariance matrix.  The cell esds are taken
 into account individually in the estimation of esds in distances, angles
 and torsion angles; correlations between esds in cell parameters are only
 used when they are defined by crystal symmetry.  An approximate (isotropic)
 treatment of cell esds is used for estimating esds involving l.s. planes.
;
loop_
    _geom_bond_atom_site_label_1
    _geom_bond_atom_site_label_2
    _geom_bond_site_symmetry_2
    _geom_bond_distance
    _geom_bond_publ_flag
    C1 C2 . 1.398(5) ?
    C1 C6 . 1.397(5) ?
    C1 P1 . 1.805(3) ?
    C2 H2 . 0.9500 ?
    C2 C3 . 1.387(5) ?
    C3 H3 . 0.9500 ?
    C3 C4 . 1.374(6) ?
    C4 H4 . 0.9500 ?
    C4 C5 . 1.376(7) ?
    C5 H5 . 0.9500 ?
    C5 C6 . 1.398(5) ?
    C6 H6 . 0.9500 ?
    C7 C8 . 1.389(5) ?
    C7 C12 . 1.395(4) ?
    C7 P1 . 1.825(3) ?
    C8 H8 . 0.9500 ?
    C8 C9 . 1.399(5) ?
    C9 H9 . 0.9500 ?
    C9 C10 . 1.381(5) ?
    C10 H10 . 0.9500 ?
    C10 C11 . 1.387(5) ?
    C11 H11 . 0.9500 ?
    C11 C12 . 1.383(5) ?
    C12 H12 . 0.9500 ?
    C13 C14 . 1.421(4) ?
    C13 C22 . 1.390(4) ?
    C13 P1 . 1.833(3) ?
    C14 H14 . 0.9500 ?
    C14 C15 . 1.363(4) ?
    C15 H15 . 0.9500 ?
    C15 C16 . 1.413(4) ?
    C16 C17 . 1.416(4) ?
    C16 C21 . 1.418(4) ?
    C17 H17 . 0.9500 ?
    C17 C18 . 1.369(5) ?
    C18 H18 . 0.9500 ?
    C18 C19 . 1.411(5) ?
    C19 H19 . 0.9500 ?
    C19 C20 . 1.369(5) ?
    C20 H20 . 0.9500 ?
    C20 C21 . 1.419(4) ?
    C21 C22 . 1.434(4) ?
    C22 C23 . 1.497(4) ?
    C23 C24 . 1.389(4) ?
    C23 C32 . 1.439(4) ?
    C24 C25 . 1.420(4) ?
    C24 P2 . 1.835(3) ?
    C25 H25 . 0.9500 ?
    C25 C26 . 1.362(4) ?
    C26 H26 . 0.9500 ?
    C26 C27 . 1.408(4) ?
    C27 C28 . 1.417(4) ?
    C27 C32 . 1.423(4) ?
    C28 H28 . 0.9500 ?
    C28 C29 . 1.366(5) ?
    C29 H29 . 0.9500 ?
    C29 C30 . 1.410(5) ?
    C30 H30 . 0.9500 ?
    C30 C31 . 1.368(4) ?
    C31 H31 . 0.9500 ?
    C31 C32 . 1.421(4) ?
    C33 C34 . 1.395(5) ?
    C33 C38 . 1.391(5) ?
    C33 P2 . 1.824(3) ?
    C34 H34 . 0.9500 ?
    C34 C35 . 1.386(5) ?
    C35 H35 . 0.9500 ?
    C35 C36 . 1.383(6) ?
    C36 H36 . 0.9500 ?
    C36 C37 . 1.375(6) ?
    C37 H37 . 0.9500 ?
    C37 C38 . 1.394(5) ?
    C38 H38 . 0.9500 ?
    C39 C40 . 1.397(4) ?
    C39 C44 . 1.399(4) ?
    C39 P2 . 1.803(3) ?
    C40 H40 . 0.9500 ?
    C40 C41 . 1.387(5) ?
    C41 H41 . 0.9500 ?
    C41 C42 . 1.379(5) ?
    C42 H42 . 0.9500 ?
    C42 C43 . 1.390(6) ?
    C43 H43 . 0.9500 ?
    C43 C44 . 1.385(5) ?
    C44 H44 . 0.9500 ?
    C45 C46 . 1.438(7) ?
    C45 N1 . 1.134(7) ?
    C46 H46A . 0.9800 ?
    C46 H46B . 0.9800 ?
    C46 H46C . 0.9800 ?
    C47 C48 . 1.437(7) ?
    C47 N2 . 1.123(6) ?
    C48 H48A . 0.9800 ?
    C48 H48B . 0.9800 ?
    C48 H48C . 0.9800 ?
    Pt1 Cl1 . 2.3518(8) y
    Pt1 Cl2 . 2.3536(8) y
    P1 Pt1 . 2.2447(8) y
    P2 Pt1 . 2.2422(8) y
    C51 H51A . 0.9800 ?
    C51 H51B . 0.9800 ?
    C51 H51C . 0.9800 ?
    C51 C52 . 1.426(17) ?
    C52 N3 . 1.023(15) ?
loop_
    _geom_angle_atom_site_label_1
    _geom_angle_atom_site_label_2
    _geom_angle_atom_site_label_3
    _geom_angle_site_symmetry_1
    _geom_angle_site_symmetry_3
    _geom_angle
    _geom_angle_publ_flag
    C2 C1 P1 . . 120.3(3) ?
    C6 C1 C2 . . 119.7(3) ?
    C6 C1 P1 . . 120.0(3) ?
    C1 C2 H2 . . 120.0 ?
    C3 C2 C1 . . 120.1(4) ?
    C3 C2 H2 . . 120.0 ?
    C2 C3 H3 . . 120.0 ?
    C4 C3 C2 . . 119.9(4) ?
    C4 C3 H3 . . 120.0 ?
    C3 C4 H4 . . 119.6 ?
    C3 C4 C5 . . 120.8(3) ?
    C5 C4 H4 . . 119.6 ?
    C4 C5 H5 . . 119.8 ?
    C4 C5 C6 . . 120.4(4) ?
    C6 C5 H5 . . 119.8 ?
    C1 C6 C5 . . 119.1(4) ?
    C1 C6 H6 . . 120.4 ?
    C5 C6 H6 . . 120.4 ?
    C8 C7 C12 . . 119.2(3) ?
    C8 C7 P1 . . 121.9(3) ?
    C12 C7 P1 . . 118.8(2) ?
    C7 C8 H8 . . 120.2 ?
    C7 C8 C9 . . 119.7(3) ?
    C9 C8 H8 . . 120.2 ?
    C8 C9 H9 . . 119.7 ?
    C10 C9 C8 . . 120.6(3) ?
    C10 C9 H9 . . 119.7 ?
    C9 C10 H10 . . 120.1 ?
    C9 C10 C11 . . 119.7(3) ?
    C11 C10 H10 . . 120.1 ?
    C10 C11 H11 . . 120.0 ?
    C12 C11 C10 . . 119.9(3) ?
    C12 C11 H11 . . 120.0 ?
    C7 C12 H12 . . 119.6 ?
    C11 C12 C7 . . 120.8(3) ?
    C11 C12 H12 . . 119.6 ?
    C14 C13 P1 . . 118.9(2) ?
    C22 C13 C14 . . 119.1(3) ?
    C22 C13 P1 . . 121.7(2) ?
    C13 C14 H14 . . 119.3 ?
    C15 C14 C13 . . 121.4(3) ?
    C15 C14 H14 . . 119.3 ?
    C14 C15 H15 . . 119.5 ?
    C14 C15 C16 . . 121.0(3) ?
    C16 C15 H15 . . 119.5 ?
    C15 C16 C17 . . 121.3(3) ?
    C15 C16 C21 . . 118.8(3) ?
    C17 C16 C21 . . 119.9(3) ?
    C16 C17 H17 . . 119.6 ?
    C18 C17 C16 . . 120.7(3) ?
    C18 C17 H17 . . 119.6 ?
    C17 C18 H18 . . 120.3 ?
    C17 C18 C19 . . 119.5(3) ?
    C19 C18 H18 . . 120.3 ?
    C18 C19 H19 . . 119.4 ?
    C20 C19 C18 . . 121.2(3) ?
    C20 C19 H19 . . 119.4 ?
    C19 C20 H20 . . 119.7 ?
    C19 C20 C21 . . 120.6(3) ?
    C21 C20 H20 . . 119.7 ?
    C16 C21 C20 . . 118.2(3) ?
    C16 C21 C22 . . 119.7(3) ?
    C20 C21 C22 . . 122.1(3) ?
    C13 C22 C21 . . 120.0(3) ?
    C13 C22 C23 . . 121.4(3) ?
    C21 C22 C23 . . 118.6(3) ?
    C24 C23 C22 . . 121.2(3) ?
    C24 C23 C32 . . 119.5(3) ?
    C32 C23 C22 . . 119.3(3) ?
    C23 C24 C25 . . 119.6(3) ?
    C23 C24 P2 . . 121.6(2) ?
    C25 C24 P2 . . 118.5(2) ?
    C24 C25 H25 . . 119.4 ?
    C26 C25 C24 . . 121.3(3) ?
    C26 C25 H25 . . 119.4 ?
    C25 C26 H26 . . 119.5 ?
    C25 C26 C27 . . 121.1(3) ?
    C27 C26 H26 . . 119.5 ?
    C26 C27 C28 . . 121.4(3) ?
    C26 C27 C32 . . 118.8(3) ?
    C28 C27 C32 . . 119.8(3) ?
    C27 C28 H28 . . 119.5 ?
    C29 C28 C27 . . 121.0(3) ?
    C29 C28 H28 . . 119.5 ?
    C28 C29 H29 . . 120.3 ?
    C28 C29 C30 . . 119.5(3) ?
    C30 C29 H29 . . 120.3 ?
    C29 C30 H30 . . 119.5 ?
    C31 C30 C29 . . 121.0(3) ?
    C31 C30 H30 . . 119.5 ?
    C30 C31 H31 . . 119.4 ?
    C30 C31 C32 . . 121.1(3) ?
    C32 C31 H31 . . 119.4 ?
    C27 C32 C23 . . 119.6(3) ?
    C31 C32 C23 . . 122.8(3) ?
    C31 C32 C27 . . 117.6(3) ?
    C34 C33 P2 . . 118.2(2) ?
    C38 C33 C34 . . 118.8(3) ?
    C38 C33 P2 . . 122.9(3) ?
    C33 C34 H34 . . 119.6 ?
    C35 C34 C33 . . 120.8(3) ?
    C35 C34 H34 . . 119.6 ?
    C34 C35 H35 . . 120.1 ?
    C36 C35 C34 . . 119.7(4) ?
    C36 C35 H35 . . 120.1 ?
    C35 C36 H36 . . 119.9 ?
    C37 C36 C35 . . 120.2(3) ?
    C37 C36 H36 . . 119.9 ?
    C36 C37 H37 . . 119.9 ?
    C36 C37 C38 . . 120.2(4) ?
    C38 C37 H37 . . 119.9 ?
    C33 C38 C37 . . 120.2(4) ?
    C33 C38 H38 . . 119.9 ?
    C37 C38 H38 . . 119.9 ?
    C40 C39 C44 . . 119.3(3) ?
    C40 C39 P2 . . 119.6(2) ?
    C44 C39 P2 . . 121.1(2) ?
    C39 C40 H40 . . 120.0 ?
    C41 C40 C39 . . 120.0(3) ?
    C41 C40 H40 . . 120.0 ?
    C40 C41 H41 . . 119.8 ?
    C42 C41 C40 . . 120.5(3) ?
    C42 C41 H41 . . 119.8 ?
    C41 C42 H42 . . 120.0 ?
    C41 C42 C43 . . 120.1(3) ?
    C43 C42 H42 . . 120.0 ?
    C42 C43 H43 . . 120.0 ?
    C44 C43 C42 . . 120.0(3) ?
    C44 C43 H43 . . 120.0 ?
    C39 C44 H44 . . 119.9 ?
    C43 C44 C39 . . 120.2(3) ?
    C43 C44 H44 . . 119.9 ?
    N1 C45 C46 . . 178.3(6) ?
    C45 C46 H46A . . 109.5 ?
    C45 C46 H46B . . 109.5 ?
    C45 C46 H46C . . 109.5 ?
    H46A C46 H46B . . 109.5 ?
    H46A C46 H46C . . 109.5 ?
    H46B C46 H46C . . 109.5 ?
    N2 C47 C48 . . 178.6(6) ?
    C47 C48 H48A . . 109.5 ?
    C47 C48 H48B . . 109.5 ?
    C47 C48 H48C . . 109.5 ?
    H48A C48 H48B . . 109.5 ?
    H48A C48 H48C . . 109.5 ?
    H48B C48 H48C . . 109.5 ?
    C1 P1 C7 . . 106.21(15) ?
    C1 P1 C13 . . 105.57(14) ?
    C1 P1 Pt1 . . 117.11(12) ?
    C7 P1 C13 . . 104.64(14) ?
    C7 P1 Pt1 . . 110.51(10) ?
    C13 P1 Pt1 . . 111.90(10) ?
    C24 P2 Pt1 . . 111.01(10) ?
    C33 P2 C24 . . 104.08(14) ?
    C33 P2 Pt1 . . 110.78(11) ?
    C39 P2 C24 . . 106.24(14) ?
    C39 P2 C33 . . 106.87(15) ?
    C39 P2 Pt1 . . 116.96(11) ?
    Cl1 Pt1 Cl2 . . 87.44(3) y
    P1 Pt1 Cl1 . . 90.31(3) y
    P1 Pt1 Cl2 . . 171.33(3) y
    P2 Pt1 Cl1 . . 170.91(3) y
    P2 Pt1 Cl2 . . 90.62(3) y
    P2 Pt1 P1 . . 92.87(3) y
    H51A C51 H51B . . 109.5 ?
    H51A C51 H51C . . 109.5 ?
    H51B C51 H51C . . 109.5 ?
    C52 C51 H51A . . 109.5 ?
    C52 C51 H51B . . 109.5 ?
    C52 C51 H51C . . 109.5 ?
    N3 C52 C51 . . 159.4(19) ?
loop_
    _geom_torsion_atom_site_label_1
    _geom_torsion_atom_site_label_2
    _geom_torsion_atom_site_label_3
    _geom_torsion_atom_site_label_4
    _geom_torsion_site_symmetry_1
    _geom_torsion_site_symmetry_2
    _geom_torsion_site_symmetry_3
    _geom_torsion_site_symmetry_4
    _geom_torsion
    _geom_torsion_publ_flag
    C1 C2 C3 C4 . . . . 0.5(5) ?
    C2 C1 C6 C5 . . . . 1.4(5) ?
    C2 C1 P1 C7 . . . . 66.5(3) ?
    C2 C1 P1 C13 . . . . -44.3(3) ?
    C2 C1 P1 Pt1 . . . . -169.6(2) ?
    C2 C3 C4 C5 . . . . 0.2(6) ?
    C3 C4 C5 C6 . . . . -0.1(6) ?
    C4 C5 C6 C1 . . . . -0.7(5) ?
    C6 C1 C2 C3 . . . . -1.3(5) ?
    C6 C1 P1 C7 . . . . -115.7(3) ?
    C6 C1 P1 C13 . . . . 133.5(3) ?
    C6 C1 P1 Pt1 . . . . 8.2(3) ?
    C7 C8 C9 C10 . . . . 0.6(6) ?
    C8 C7 C12 C11 . . . . -2.6(5) ?
    C8 C7 P1 C1 . . . . -2.9(3) ?
    C8 C7 P1 C13 . . . . 108.5(3) ?
    C8 C7 P1 Pt1 . . . . -130.9(3) ?
    C8 C9 C10 C11 . . . . -1.1(6) ?
    C9 C10 C11 C12 . . . . -0.2(6) ?
    C10 C11 C12 C7 . . . . 2.1(5) ?
    C12 C7 C8 C9 . . . . 1.2(5) ?
    C12 C7 P1 C1 . . . . 174.9(3) ?
    C12 C7 P1 C13 . . . . -73.7(3) ?
    C12 C7 P1 Pt1 . . . . 46.9(3) ?
    C13 C14 C15 C16 . . . . 1.3(5) ?
    C13 C22 C23 C24 . . . . -69.7(4) ?
    C13 C22 C23 C32 . . . . 109.7(3) ?
    C14 C13 C22 C21 . . . . -0.3(4) ?
    C14 C13 C22 C23 . . . . 178.8(3) ?
    C14 C13 P1 C1 . . . . 134.1(2) ?
    C14 C13 P1 C7 . . . . 22.2(3) ?
    C14 C13 P1 Pt1 . . . . -97.5(2) ?
    C14 C15 C16 C17 . . . . 180.0(3) ?
    C14 C15 C16 C21 . . . . -0.5(5) ?
    C15 C16 C17 C18 . . . . 179.2(3) ?
    C15 C16 C21 C20 . . . . -178.8(3) ?
    C15 C16 C21 C22 . . . . -0.7(4) ?
    C16 C17 C18 C19 . . . . -0.4(5) ?
    C16 C21 C22 C13 . . . . 1.0(4) ?
    C16 C21 C22 C23 . . . . -178.1(3) ?
    C17 C16 C21 C20 . . . . 0.7(4) ?
    C17 C16 C21 C22 . . . . 178.9(3) ?
    C17 C18 C19 C20 . . . . 0.6(6) ?
    C18 C19 C20 C21 . . . . -0.1(5) ?
    C19 C20 C21 C16 . . . . -0.6(5) ?
    C19 C20 C21 C22 . . . . -178.6(3) ?
    C20 C21 C22 C13 . . . . 179.1(3) ?
    C20 C21 C22 C23 . . . . 0.0(4) ?
    C21 C16 C17 C18 . . . . -0.3(5) ?
    C21 C22 C23 C24 . . . . 109.4(3) ?
    C21 C22 C23 C32 . . . . -71.3(4) ?
    C22 C13 C14 C15 . . . . -0.9(4) ?
    C22 C13 P1 C1 . . . . -52.6(3) ?
    C22 C13 P1 C7 . . . . -164.4(2) ?
    C22 C13 P1 Pt1 . . . . 75.9(2) ?
    C22 C23 C24 C25 . . . . 178.1(3) ?
    C22 C23 C24 P2 . . . . 4.9(4) ?
    C22 C23 C32 C27 . . . . -176.3(3) ?
    C22 C23 C32 C31 . . . . 2.0(4) ?
    C23 C24 C25 C26 . . . . -1.4(5) ?
    C23 C24 P2 C33 . . . . -163.2(3) ?
    C23 C24 P2 C39 . . . . -50.6(3) ?
    C23 C24 P2 Pt1 . . . . 77.5(3) ?
    C24 C23 C32 C27 . . . . 3.0(4) ?
    C24 C23 C32 C31 . . . . -178.7(3) ?
    C24 C25 C26 C27 . . . . 2.3(5) ?
    C25 C24 P2 C33 . . . . 23.5(3) ?
    C25 C24 P2 C39 . . . . 136.1(2) ?
    C25 C24 P2 Pt1 . . . . -95.7(2) ?
    C25 C26 C27 C28 . . . . 179.1(3) ?
    C25 C26 C27 C32 . . . . -0.5(5) ?
    C26 C27 C28 C29 . . . . -180.0(3) ?
    C26 C27 C32 C23 . . . . -2.2(4) ?
    C26 C27 C32 C31 . . . . 179.4(3) ?
    C27 C28 C29 C30 . . . . 0.5(5) ?
    C28 C27 C32 C23 . . . . 178.3(3) ?
    C28 C27 C32 C31 . . . . -0.1(4) ?
    C28 C29 C30 C31 . . . . -0.1(5) ?
    C29 C30 C31 C32 . . . . -0.4(5) ?
    C30 C31 C32 C23 . . . . -177.8(3) ?
    C30 C31 C32 C27 . . . . 0.5(5) ?
    C32 C23 C24 C25 . . . . -1.3(4) ?
    C32 C23 C24 P2 . . . . -174.5(2) ?
    C32 C27 C28 C29 . . . . -0.4(5) ?
    C33 C34 C35 C36 . . . . 1.6(5) ?
    C34 C33 C38 C37 . . . . 0.9(5) ?
    C34 C33 P2 C24 . . . . -75.0(3) ?
    C34 C33 P2 C39 . . . . 172.9(2) ?
    C34 C33 P2 Pt1 . . . . 44.4(3) ?
    C34 C35 C36 C37 . . . . -1.2(6) ?
    C35 C36 C37 C38 . . . . 0.6(6) ?
    C36 C37 C38 C33 . . . . -0.4(6) ?
    C38 C33 C34 C35 . . . . -1.5(5) ?
    C38 C33 P2 C24 . . . . 108.7(3) ?
    C38 C33 P2 C39 . . . . -3.5(3) ?
    C38 C33 P2 Pt1 . . . . -131.9(3) ?
    C39 C40 C41 C42 . . . . -0.4(5) ?
    C40 C39 C44 C43 . . . . 1.2(5) ?
    C40 C39 P2 C24 . . . . 129.9(3) ?
    C40 C39 P2 C33 . . . . -119.4(3) ?
    C40 C39 P2 Pt1 . . . . 5.4(3) ?
    C40 C41 C42 C43 . . . . -0.4(5) ?
    C41 C42 C43 C44 . . . . 1.6(5) ?
    C42 C43 C44 C39 . . . . -1.9(5) ?
    C44 C39 C40 C41 . . . . 0.0(5) ?
    C44 C39 P2 C24 . . . . -48.8(3) ?
    C44 C39 P2 C33 . . . . 61.9(3) ?
    C44 C39 P2 Pt1 . . . . -173.4(2) ?
    P1 C1 C2 C3 . . . . 176.5(3) ?
    P1 C1 C6 C5 . . . . -176.4(3) ?
    P1 C7 C8 C9 . . . . 179.0(3) ?
    P1 C7 C12 C11 . . . . 179.6(3) ?
    P1 C13 C14 C15 . . . . 172.6(2) ?
    P1 C13 C22 C21 . . . . -173.6(2) ?
    P1 C13 C22 C23 . . . . 5.5(4) ?
    P2 C24 C25 C26 . . . . 172.0(3) ?
    P2 C33 C34 C35 . . . . -178.0(3) ?
    P2 C33 C38 C37 . . . . 177.2(3) ?
    P2 C39 C40 C41 . . . . -178.8(2) ?
    P2 C39 C44 C43 . . . . 179.9(3) ?
_shelx_space_group_comment
;
The symmetry employed for this shelxl refinement is uniquely defined
by the following loop, which should always be used as a source of
symmetry information in preference to the above space-group names.
They are only intended as comments.
;
_shelx_estimated_absorpt_T_min     0.346
_shelx_estimated_absorpt_T_max     0.670
_shelx_hkl_file
;
   2   0   0 1163.28   27.70
  -2   0   0 1176.98   29.20
  -2   0   0 1108.39   27.10
   2   0   0 1206.78   28.10
   3   0   0   85.69    9.50
   3   0   0   96.09    8.40
   3   0   0  106.79    9.40
  -3   0   0   93.79    7.80
  -3   0   0  106.49   10.20
   4   0   0  829.72   27.70
  -4   0   0  928.61   31.00
  -4   0   0  843.22   28.40
   4   0   0  890.11   29.40
   5   0   0 4683.03  101.49
  -5   0   0 4896.51  107.19
   5   0   0 4918.61  102.69
  -5   0   0 4765.42  102.39
  -6   0   0 5290.57  120.49
  -6   0   0 5335.37  116.09
   6   0   0 5384.56  116.09
   6   0   0 5391.06  116.29
   7   0   0  237.28   20.20
   7   0   0  266.67   23.90
  -7   0   0  275.47   27.70
  -7   0   0  268.07   22.00
  -8   0   0  103.59   17.60
  -8   0   0   72.69   18.70
   8   0   0   77.39   15.80
  -8   0   0   83.19   19.20
   8   0   0   62.59   14.40
  -9   0   0  591.34   37.00
  -9   0   0  561.44   31.30
   9   0   0  542.45   35.50
  -9   0   0  614.24   37.30
   9   0   0  591.04   35.60
   9   0   0  616.64   35.00
  10   0   0  276.77   31.80
 -10   0   0  265.97   25.70
  10   0   0  304.27   28.90
  10   0   0  245.38   25.30
 -10   0   0  299.47   36.20
  10   0   0  266.87   27.20
 -11   0   0 1471.55   62.99
  11   0   0 1488.85   57.29
  11   0   0 1513.15   63.79
 -11   0   0 1412.86   65.09
 -11   0   0 1577.24   53.79
 -11   0   0 1471.95   70.99
  11   0   0 1498.55   66.49
  11   0   0 1606.14   54.59
  12   0   0 1760.62   65.29
  12   0   0 1733.43   60.29
  12   0   0 1677.63   76.39
  12   0   0 1555.84   70.39
 -12   0   0 1533.15   82.49
 -12   0   0 1759.22   54.89
 -12   0   0 1697.23   73.89
  12   0   0 1693.53   65.29
 -12   0   0 1764.92   79.09
  13   0   0   32.70   18.10
 -13   0   0   62.89   28.80
 -13   0   0   32.00   16.70
 -13   0   0   67.79   24.60
  13   0   0    5.50   21.90
  13   0   0   35.10   21.20
  13   0   0   27.60   28.60
 -14   0   0  152.98   27.90
  14   0   0  150.28   35.20
  14   0   0  148.69   27.20
 -14   0   0  185.48   37.00
 -14   0   0   96.39   32.80
  14   0   0  227.18   37.80
 -15   0   0  438.56   37.30
 -15   0   0  341.37   45.20
  15   0   0  398.36   42.60
  15   0   0  340.57   45.10
  16   0   0    2.40   24.40
  16   0   0   50.49   28.90
 -16   0   0   -7.90   27.80
 -16   0   0   24.70   24.10
  -1  -1   0 3016.20   56.59
   1  -1   0 2970.90   56.69
  -1   1   0 3070.39   60.29
   1   1   0 3064.09   62.49
   2  -1   0 4725.53   92.39
   2  -1   0 5109.59   94.09
   2  -1   0 5071.99   93.19
  -2  -1   0 4954.40   93.89
   2  -1   0 4844.32   93.09
  -2  -1   0 4915.11   92.59
  -2   1   0 5178.18   93.49
   2   1   0 4935.61   92.89
  -2   1   0 5019.50   93.49
   2   1   0 5173.98   93.09
   2   1   0 5046.60   93.59
  -3  -1   0   79.69    8.40
   3  -1   0   83.19    8.20
  -3  -1   0   97.99    8.80
   3  -1   0   95.89    9.10
   3   1   0   81.69    7.60
   3   1   0   89.69    9.00
  -3   1   0  104.39   10.30
  -3   1   0   89.89    9.20
   3   1   0   93.09    9.30
  -3   1   0  103.49   13.40
  -4  -1   0 1082.99   33.20
   4  -1   0 1101.19   33.90
  -4  -1   0 1136.49   36.20
   4  -1   0 1036.10   32.00
   4   1   0 1093.69   33.00
  -4   1   0 1058.79   32.90
   4   1   0 1084.69   33.10
  -4   1   0 1089.99   34.60
   5  -1   0 2481.95   62.39
  -5  -1   0 2428.66   66.09
   5  -1   0 2517.05   62.99
  -5  -1   0 2446.16   61.79
   5   1   0 2428.96   61.69
  -5   1   0 2418.96   62.19
   5   1   0 2425.76   61.29
  -5   1   0 2555.84   64.69
  -6  -1   0  470.45   30.30
   6  -1   0  473.15   25.60
   6  -1   0  455.45   24.70
  -6  -1   0  463.05   26.60
   6   1   0  454.25   26.30
   6   1   0  457.15   24.50
  -6   1   0  427.16   25.50
  -6   1   0  448.16   25.10
   7  -1   0 3774.12   92.49
  -7  -1   0 3822.22   99.89
  -7  -1   0 3815.92   94.39
   7  -1   0 3855.61   95.39
  -7   1   0 3903.01   98.99
   7   1   0 3814.12   93.29
   7   1   0 3826.02   93.79
  -7   1   0 3788.52   93.89
  -8  -1   0 1096.59   47.10
   8  -1   0 1149.89   46.80
  -8  -1   0 1199.98   51.99
  -8  -1   0 1150.78   47.10
   8  -1   0 1139.79   47.30
   8   1   0 1012.00   52.09
  -8   1   0 1168.88   48.30
  -8   1   0 1209.18   51.39
   8   1   0 1184.38   44.30
   8   1   0 1153.38   47.40
  -8   1   0 1174.38   51.59
  -9  -1   0  120.99   24.50
   9  -1   0  123.29   18.70
  -9  -1   0   93.59   16.10
   9  -1   0   86.59   16.10
  -9  -1   0   78.59   15.60
   9   1   0  113.39   16.80
   9   1   0  149.79   23.00
  -9   1   0  128.39   23.60
   9   1   0  105.39   20.70
  -9   1   0  113.39   23.70
  -9   1   0   95.49   20.20
 -10  -1   0 1658.83   55.09
 -10  -1   0 1547.05   60.59
 -10  -1   0 1642.94   63.79
  10  -1   0 1639.54   53.09
 -10  -1   0 1549.05   64.29
  10  -1   0 1538.55   61.99
  10  -1   0 1561.14   63.49
  10  -1   0 1600.24   56.49
  10   1   0 1573.14   57.69
  10   1   0 1481.35   60.09
 -10   1   0 1659.83   65.79
  10   1   0 1637.44   65.59
 -10   1   0 1476.05   61.79
 -10   1   0 1551.84   58.99
  10   1   0 1679.13   55.39
  11  -1   0  428.96   38.20
  11  -1   0  421.46   32.30
 -11  -1   0  354.96   38.30
  11  -1   0  399.96   37.70
  11  -1   0  414.96   33.50
 -11  -1   0  495.15   34.50
 -11  -1   0  440.36   35.60
 -11  -1   0  422.36   27.40
  11   1   0  370.16   31.10
  11   1   0  402.86   43.40
 -11   1   0  395.46   32.10
 -11   1   0  492.05   38.40
  11   1   0  373.86   31.20
  11   1   0  392.26   34.30
 -11   1   0  366.86   34.00
 -11   1   0  457.65   34.50
 -12  -1   0  305.07   55.39
 -12  -1   0  262.07   24.00
  12  -1   0  310.07   29.90
 -12  -1   0  365.46   42.20
  12  -1   0  273.17   39.90
 -12  -1   0  334.47   35.80
  12  -1   0  301.77   35.50
  12  -1   0  298.57   29.50
  12   1   0  298.67   41.40
  12   1   0  237.28   33.40
  12   1   0  255.77   31.70
  12   1   0  272.87   30.40
 -12   1   0  341.67   26.00
 -12   1   0  326.27   40.70
  12   1   0  327.57   34.80
 -12   1   0  226.08   45.50
 -12   1   0  287.67   43.40
 -13  -1   0  896.11   45.20
  13  -1   0  715.53   62.09
 -13  -1   0  759.32   56.49
  13  -1   0  844.02   41.70
  13  -1   0  803.32   47.40
 -13  -1   0  851.41   65.79
 -13  -1   0  759.52   41.50
  13  -1   0  743.03   59.19
 -13   1   0  711.53   69.79
  13   1   0  824.92   46.30
  13   1   0  879.71   59.49
 -13   1   0  866.91   38.50
 -13   1   0  862.91   60.99
 -13   1   0  810.02   46.60
  13   1   0  794.42   47.70
  13   1   0  738.03   61.49
  14  -1   0  308.67   34.20
 -14  -1   0  357.26   38.00
  14  -1   0  340.27   56.79
 -14  -1   0  366.36   34.50
 -14  -1   0  354.16   46.50
  14  -1   0  323.57   39.90
  14   1   0  341.57   35.80
 -14   1   0  236.78   36.50
 -14   1   0  319.07   48.30
  14   1   0  326.87   35.00
  15  -1   0   37.10   41.50
 -15  -1   0   69.29   21.70
  15  -1   0   33.30   27.40
  15   1   0   28.70   23.10
 -15   1   0  -25.40   33.80
 -15   1   0   23.80   24.80
 -15   1   0   -5.10   21.10
  15   1   0    4.20   23.00
  16  -1   0  383.36   44.80
  16  -1   0  298.27   42.10
 -16  -1   0  269.57   46.40
  16   1   0  248.18   46.40
 -16   1   0  231.28   42.50
  16   1   0  393.36   55.19
   0  -2   0 5655.23   93.69
   0  -2   0 5427.96   98.39
   0   2   0 5313.87   99.49
   0   2   0 5294.87   98.09
  -1  -2   0 1653.93   34.40
   1  -2   0 1539.65   39.60
   1  -2   0 1668.03   30.00
  -1  -2   0 1483.15   34.50
   1  -2   0 1640.84   35.80
   1  -2   0 1539.35   34.50
  -1   2   0 1526.85   35.70
   1   2   0 1573.64   34.50
   1   2   0 1692.13   36.50
  -1   2   0 1637.94   32.50
   1   2   0 1500.25   34.70
   2  -2   0  757.62   22.70
   2  -2   0  839.72   20.80
   2  -2   0  781.02   22.80
  -2  -2   0  787.32   24.00
  -2  -2   0  719.93   21.50
  -2   2   0  778.02   20.40
   2   2   0  743.63   22.00
  -2   2   0  761.52   22.90
   2   2   0  760.42   22.10
   2   2   0  742.43   22.00
  -2   2   0  729.23   22.70
  -3  -2   0  577.64   23.50
   3  -2   0  584.24   20.90
   3  -2   0  551.14   21.10
  -3  -2   0  543.25   20.00
  -3   2   0  546.65   20.70
  -3   2   0  576.54   20.50
   3   2   0  550.64   20.20
  -3   2   0  535.15   21.50
   3   2   0  525.45   19.50
   3   2   0  574.14   20.60
  -4  -2   0  496.85   21.50
  -4  -2   0  524.95   25.50
   4  -2   0  528.15   22.90
   4  -2   0  483.35   21.60
   4   2   0  532.65   22.40
   4   2   0  527.95   22.50
  -4   2   0  501.95   21.80
  -4   2   0  528.65   22.70
  -5  -2   0 1304.47   41.80
   5  -2   0 1304.27   41.30
  -5   2   0 1375.26   42.60
   5   2   0 1377.26   42.30
  -5   2   0 1374.26   43.50
   5   2   0 1363.36   42.70
   6  -2   0 4159.88   97.69
   6  -2   0 4021.00   95.09
  -6  -2   0 4110.59  101.59
  -6  -2   0 4091.69   95.59
  -6   2   0 4294.07   99.79
  -6   2   0 4132.69   97.29
   6   2   0 4208.88   97.39
   6   2   0 4242.88   97.19
   7  -2   0   26.70   12.20
  -7  -2   0   27.40   13.60
  -7  -2   0   40.90   10.20
   7  -2   0   17.40    9.50
  -7   2   0   22.00   11.20
  -7   2   0   28.50   13.30
   7   2   0   33.20   11.20
   7   2   0   25.40   13.00
  -8  -2   0  168.98   20.10
   8  -2   0  226.08   23.90
   8  -2   0  228.68   23.40
  -8  -2   0  218.58   23.20
  -8   2   0  234.58   25.80
   8   2   0  233.28   22.80
   8   2   0  215.88   26.60
  -8   2   0  262.67   29.60
  -8   2   0  252.77   31.90
   8   2   0  229.38   26.30
   9  -2   0 1075.49   51.09
  -9  -2   0 1013.80   48.60
  -9  -2   0 1078.99   43.60
   9  -2   0 1073.99   42.80
  -9  -2   0  922.11   47.10
  -9  -2   0 1026.30   45.50
   9  -2   0 1024.80   46.40
   9   2   0 1050.99   45.10
  -9   2   0 1042.70   47.40
  -9   2   0 1030.00   50.29
   9   2   0 1049.99   49.50
  -9   2   0 1048.90   44.90
   9   2   0 1013.90   43.00
   9   2   0 1015.80   46.70
  10  -2   0  265.57   29.70
 -10  -2   0  209.78   34.70
  10  -2   0  237.58   24.20
 -10  -2   0  157.78   25.40
 -10  -2   0  239.98   28.20
  10  -2   0  226.58   34.00
 -10  -2   0  222.48   23.90
  10  -2   0  241.18   28.30
  10   2   0  226.78   26.00
 -10   2   0  193.08   35.10
 -10   2   0  169.38   21.60
  10   2   0  293.47   30.40
  10   2   0  209.38   29.60
 -10   2   0  213.98   33.10
  10   2   0  218.18   22.10
  11  -2   0  984.20   39.60
 -11  -2   0  934.61   59.29
  11  -2   0  945.11   55.09
  11  -2   0  893.31   49.20
 -11  -2   0  942.21   39.20
  11  -2   0  906.91   43.20
 -11  -2   0  944.61   51.69
 -11  -2   0  876.01   61.09
 -11   2   0  825.42   47.80
  11   2   0  909.61   44.60
  11   2   0  995.70   51.79
  11   2   0  978.10   54.49
  11   2   0  936.11   41.00
 -11   2   0 1004.40   47.10
  11   2   0  903.31   43.40
 -11   2   0  873.11   47.20
 -11   2   0  989.20   56.99
 -12  -2   0  681.13   50.79
 -12  -2   0  606.14   36.10
  12  -2   0  614.64   42.30
  12  -2   0  620.14   36.10
  12  -2   0  578.54   46.30
  12  -2   0  621.44   49.80
 -12  -2   0  547.05   60.19
 -12   2   0  663.23   33.60
 -12   2   0  721.43   40.00
  12   2   0  638.24   38.50
 -12   2   0  620.04   54.89
  12   2   0  659.73   45.80
  12   2   0  549.15   36.90
  12   2   0  611.24   49.90
 -12   2   0  713.03   50.59
 -12   2   0  685.43   49.00
  13  -2   0   30.30   34.30
  13  -2   0   54.39   22.60
  13  -2   0   10.50   18.20
 -13  -2   0   22.10   19.10
  13  -2   0   18.30   19.70
 -13  -2   0    4.00   24.00
 -13  -2   0   15.60   17.10
  13   2   0    3.40   15.70
  13   2   0   68.59   22.10
  13   2   0   37.10   46.40
 -13   2   0   33.90   16.90
 -13   2   0   26.60   24.10
  13   2   0   21.20   17.90
 -13   2   0   62.29   28.50
  14  -2   0  132.49   23.20
 -14  -2   0  101.59   27.00
 -14  -2   0  132.89   26.90
  14  -2   0  185.08   28.90
 -14   2   0   76.49   30.90
  14   2   0  177.28   35.20
  14   2   0  115.99   31.50
 -14   2   0  154.98   25.20
  14   2   0  145.09   25.80
 -14   2   0  179.88   37.40
  15  -2   0  291.97   39.90
 -15  -2   0  247.88   42.50
  15  -2   0  292.27   62.09
 -15  -2   0  234.28   37.40
 -15  -2   0  343.47   36.60
 -15   2   0  223.68   42.30
  15   2   0  325.57   43.10
 -16  -2   0   17.40   26.60
  16  -2   0  -17.30   30.50
  16  -2   0   18.00   30.10
 -16  -2   0   13.10   28.30
  16   2   0   37.20   32.40
 -16   2   0  -45.90   45.50
 -16   2   0  -41.30   25.20
  16   2   0   24.60   32.20
   0  -3   0   -2.60    2.20
   0  -3   0    4.50    3.60
   0   3   0    0.10    3.30
   0   3   0    5.70    2.80
   0   3   0    2.00    3.90
   0   3   0   -1.40    2.50
  -1  -3   0 1833.02   38.80
   1  -3   0 1761.22   41.10
   1  -3   0 1789.02   42.00
  -1  -3   0 1675.13   40.80
  -1   3   0 1808.92   32.60
   1   3   0 1770.12   40.80
  -1   3   0 1765.82   43.30
   1   3   0 1652.83   41.00
  -1   3   0 1765.52   41.50
  -1   3   0 1789.82   32.90
   1   3   0 1707.53   41.30
   1   3   0 1914.91   39.50
   2  -3   0   85.69    8.60
   2  -3   0   94.19    6.50
  -2  -3   0  106.09   10.70
  -2  -3   0   96.49    8.00
   2  -3   0   95.59    8.40
   2   3   0   94.29    7.80
   2   3   0  101.49    9.10
   2   3   0  104.99    9.20
  -2   3   0  105.89    7.20
  -2   3   0   78.99    7.90
  -2   3   0  113.99   10.30
  -3  -3   0   47.20    9.40
   3  -3   0   43.20    7.80
  -3  -3   0   28.70    6.70
   3  -3   0   38.90    7.30
  -3   3   0   26.10    7.10
   3   3   0   23.90    4.50
   3   3   0   26.30    5.20
   3   3   0   42.70    7.30
  -3   3   0   32.40    7.30
  -3   3   0   30.80    6.40
  -4  -3   0 1016.60   33.20
   4  -3   0 1056.79   34.30
  -4  -3   0 1037.60   36.70
   4  -3   0 1019.70   34.40
   4   3   0 1034.80   34.80
   4   3   0 1043.30   33.60
  -4   3   0 1000.20   34.10
  -4   3   0 1035.30   32.70
  -5  -3   0 1410.76   44.30
   5  -3   0 1452.55   44.50
  -5  -3   0 1363.46   47.60
   5  -3   0 1436.96   45.90
  -5   3   0 1439.26   45.70
  -5   3   0 1478.05   43.90
   5   3   0 1454.15   44.30
   5   3   0 1393.76   44.40
  -6  -3   0  366.66   20.40
  -6  -3   0  326.37   25.00
   6  -3   0  360.86   24.10
   6   3   0  353.36   22.50
  -6   3   0  380.26   25.70
  -7  -3   0 1178.08   42.10
  -7  -3   0 1150.48   47.60
   7  -3   0 1180.08   44.00
   7  -3   0 1192.58   47.80
  -7   3   0 1196.88   47.50
   7   3   0 1184.18   45.00
   7   3   0 1199.48   45.20
  -7   3   0 1210.68   47.60
   8  -3   0  417.96   29.90
   8  -3   0  431.06   32.30
  -8  -3   0  400.96   25.70
  -8  -3   0  456.85   32.00
  -8  -3   0  399.36   28.10
  -8   3   0  409.16   33.10
   8   3   0  410.86   28.30
   8   3   0  386.86   26.20
  -8   3   0  441.76   37.50
  -8   3   0  427.96   30.20
   8   3   0  384.26   28.60
  -9  -3   0   80.49   17.20
  -9  -3   0  125.59   20.60
   9  -3   0   59.19   15.30
  -9  -3   0  102.79   20.10
   9  -3   0  105.09   18.30
  -9  -3   0  107.29   17.20
   9  -3   0  112.09   25.20
  -9   3   0  144.99   23.20
   9   3   0   92.49   17.00
  -9   3   0   84.19   15.70
  -9   3   0  107.69   21.50
  -9   3   0  110.79   24.50
   9   3   0   83.39   15.90
   9   3   0   93.09   19.40
   9   3   0  109.39   18.80
  10  -3   0 1010.10   41.00
  10  -3   0  961.10   44.40
  10  -3   0  965.20   52.89
 -10  -3   0 1015.20   55.69
 -10  -3   0 1001.40   40.80
 -10  -3   0 1059.39   47.30
  10  -3   0  916.51   54.29
 -10  -3   0 1015.90   51.89
  10   3   0  965.00   42.30
 -10   3   0  912.61   45.40
 -10   3   0  983.10   51.29
 -10   3   0 1039.80   44.80
  10   3   0  916.41   48.20
  10   3   0  933.01   45.10
  10   3   0  989.10   49.00
 -10   3   0  938.91   44.20
 -11  -3   0  203.68   22.80
 -11  -3   0  292.57   46.70
  11  -3   0  241.68   35.00
  11  -3   0  183.78   36.80
 -11  -3   0  230.98   21.60
  11  -3   0  167.08   29.20
  11  -3   0  203.88   25.70
 -11  -3   0  256.27   37.90
  11   3   0  240.78   30.20
  11   3   0  178.98   29.20
 -11   3   0  146.99   27.30
 -11   3   0  165.48   25.60
  11   3   0  184.38   27.50
 -11   3   0  222.08   34.40
  11   3   0  188.58   25.40
 -11   3   0  190.08   31.10
 -12  -3   0  124.49   24.10
  12  -3   0  114.69   30.30
  12  -3   0   99.49   24.10
  12  -3   0  165.48   22.00
 -12  -3   0  114.59   21.50
 -12  -3   0  169.98   32.20
  12  -3   0  132.89   24.20
  12   3   0  142.99   27.20
  12   3   0  127.99   26.30
 -12   3   0  143.79   31.00
 -12   3   0  128.19   30.00
 -12   3   0  108.39   31.60
  12   3   0  126.09   27.80
  12   3   0  138.99   25.80
 -12   3   0  110.29   29.10
 -13  -3   0  393.76   38.20
  13  -3   0  368.66   32.90
  13  -3   0  353.46   39.50
 -13  -3   0  288.87   36.30
  13  -3   0  318.97   48.70
 -13   3   0  407.56   47.70
  13   3   0  289.77   54.39
 -13   3   0  386.76   30.40
  13   3   0  381.16   43.70
 -13   3   0  389.76   49.10
  13   3   0  308.17   34.20
 -14  -3   0   80.09   25.90
  14  -3   0   57.79   24.90
  14  -3   0  136.09   29.70
 -14  -3   0   64.39   25.10
  14   3   0   96.29   27.10
  14   3   0   76.29   43.20
 -14   3   0  103.29   29.00
  14   3   0  114.29   31.80
 -14   3   0   19.90   37.00
  15  -3   0   59.49   22.30
 -15  -3   0  -21.50   25.50
  15  -3   0    5.60   28.80
 -15  -3   0  -11.30   22.50
 -15   3   0   45.00   24.30
  15   3   0   61.09   26.50
 -15   3   0  -23.40   30.80
  15   3   0   48.00   25.30
   0  -4   0 3292.97   61.59
   0  -4   0 3260.27   70.49
   0   4   0 3272.27   73.89
   0   4   0 3241.58   70.89
   0   4   0 3570.74   61.79
   0   4   0 3326.67   71.39
  -1  -4   0   90.89    9.00
   1  -4   0   91.09    8.80
   1  -4   0  107.29    9.50
  -1  -4   0  113.09    9.40
   1   4   0  112.79   11.10
  -1   4   0  108.49   11.40
   1   4   0   94.39    9.20
  -1   4   0   89.79    9.80
   1   4   0   92.29    9.00
  -2  -4   0  312.97   17.30
   2  -4   0  317.27   17.30
  -2  -4   0  315.67   16.60
   2  -4   0  299.97   16.30
  -2   4   0  315.37   11.20
   2   4   0  290.47   15.50
   2   4   0  314.17   16.60
  -2   4   0  317.77   16.30
  -2   4   0  307.77   18.30
   2   4   0  291.87   15.60
   3  -4   0  756.82   28.10
  -3  -4   0  796.22   28.70
   3  -4   0  760.82   29.10
  -3  -4   0  742.23   28.20
  -3   4   0  738.43   29.60
  -3   4   0  744.43   30.30
   3   4   0  731.23   27.20
  -3   4   0  779.02   23.10
   3   4   0  773.82   27.50
   4  -4   0  838.52   33.10
  -4  -4   0  836.92   31.70
   4  -4   0  831.42   30.30
  -4  -4   0  851.11   32.70
   4   4   0  849.61   31.20
  -4   4   0  870.81   28.90
  -4   4   0  841.82   34.00
   4   4   0  866.31   32.50
   5  -4   0  557.24   27.70
  -5  -4   0  539.75   27.90
  -5  -4   0  557.34   25.80
   5  -4   0  588.44   27.80
   5   4   0  574.74   27.00
  -5   4   0  578.04   28.30
  -5   4   0  565.44   24.30
   5   4   0  568.24   26.80
   6  -4   0 1528.95   52.59
  -6  -4   0 1553.24   53.49
  -6  -4   0 1531.65   49.10
   6  -4   0 1549.45   50.79
   6   4   0 1548.25   52.39
  -6   4   0 1508.85   53.99
   6   4   0 1519.35   49.99
  -6   4   0 1538.15   50.79
   7  -4   0    3.00    9.70
  -7  -4   0   -6.10    8.30
   7  -4   0  -10.10    8.40
  -7  -4   0   -5.20   10.50
   7   4   0   14.40   12.50
   7   4   0   -1.20   11.50
  -7   4   0    5.20   12.20
   7   4   0   -3.00    9.50
  -7   4   0   17.40   10.60
   8  -4   0  479.45   35.00
   8  -4   0  553.34   31.10
  -8  -4   0  502.95   33.30
  -8  -4   0  458.65   32.50
  -8  -4   0  513.95   28.90
   8  -4   0  462.85   29.80
  -8  -4   0  428.96   35.00
   8   4   0  546.75   33.30
   8   4   0  487.45   31.90
  -8   4   0  522.45   35.70
   8   4   0  452.25   30.60
  -8   4   0  489.65   45.60
  -8   4   0  436.06   33.90
   8   4   0  449.76   35.80
  -8   4   0  486.45   34.40
  -9  -4   0  132.49   18.70
  -9  -4   0  111.79   23.60
  -9  -4   0  171.98   30.10
  -9  -4   0  135.79   16.00
   9  -4   0  127.99   20.00
  -9  -4   0  204.18   30.50
   9  -4   0  130.39   23.20
   9  -4   0  143.59   25.50
  -9   4   0  148.99   24.00
   9   4   0  108.59   21.20
   9   4   0  128.19   29.50
  -9   4   0  166.78   28.90
   9   4   0  153.88   24.80
  -9   4   0  126.59   23.00
  -9   4   0  127.79   20.70
   9   4   0  149.79   23.50
 -10  -4   0   46.30   20.20
 -10  -4   0    8.40   12.10
 -10  -4   0  -13.30   19.50
 -10  -4   0   50.09   13.10
  10  -4   0   54.39   16.70
  10  -4   0   22.40   14.70
  10  -4   0   62.09   17.10
  10  -4   0   60.29   22.70
 -10  -4   0   78.79   25.90
  10   4   0   27.90   21.30
  10   4   0   28.10   14.70
 -10   4   0    8.80   13.00
 -10   4   0   27.30   18.30
 -10   4   0    2.50   13.70
  10   4   0   35.40   17.10
  10   4   0   53.69   17.70
 -10   4   0   50.19   13.90
 -11  -4   0  220.18   36.90
  11  -4   0  186.68   23.00
  11  -4   0  229.78   28.50
  11  -4   0  239.78   32.40
  11  -4   0  260.17   38.00
 -11  -4   0  196.18   23.90
 -11  -4   0  171.78   25.70
 -11  -4   0  154.08   34.70
  11   4   0  229.68   27.50
 -11   4   0  158.08   30.20
 -11   4   0  209.18   27.80
 -11   4   0  179.08   28.10
  11   4   0  233.88   29.20
 -11   4   0  212.18   36.10
  11   4   0  173.78   30.00
  11   4   0  175.38   39.60
  12  -4   0  227.88   32.00
 -12  -4   0  305.47   34.80
  12  -4   0  262.37   44.20
  12  -4   0  199.28   37.20
 -12  -4   0  305.17   34.30
 -12  -4   0  194.38   36.10
  12  -4   0  263.67   31.80
 -12  -4   0  233.38   44.80
 -12   4   0  246.28   48.40
  12   4   0  199.68   37.60
  12   4   0  204.58   36.10
 -12   4   0  262.47   38.70
  12   4   0  243.58   32.00
  12   4   0  221.28   30.30
 -12   4   0  292.87   40.50
 -12   4   0  188.98   39.70
 -13  -4   0   -3.30   20.00
 -13  -4   0  -32.10   20.20
  13  -4   0  -16.50   16.90
  13  -4   0   17.50   17.20
  13   4   0   10.00   20.40
  13   4   0  -31.00   17.90
 -13   4   0   -8.80   29.00
  13   4   0    0.30   27.80
 -13   4   0   43.50   20.70
 -13   4   0    5.90   24.60
  14  -4   0   94.69   27.10
  14  -4   0   86.49   21.30
 -14  -4   0   83.59   24.10
 -14  -4   0   78.59   19.70
 -14  -4   0   36.90   39.80
  14   4   0   56.29   23.90
  14   4   0  128.89   35.20
 -14   4   0  103.09   30.90
  15  -4   0  130.29   32.30
 -15  -4   0   85.79   31.50
  15  -4   0   69.49   26.50
  15   4   0  102.59   27.10
 -15   4   0   96.69   29.00
   0  -5   0    1.60    5.00
   0  -5   0   -3.10    2.70
   0   5   0    1.90    3.70
   0   5   0   14.80    7.90
   0   5   0   -5.90    4.60
   0   5   0   -3.90    4.40
  -1  -5   0 2150.48   46.70
   1  -5   0 2162.18   55.09
  -1  -5   0 2027.90   52.99
   1  -5   0 2044.00   51.49
   1   5   0 2094.99   55.39
  -1   5   0 2043.80   56.09
   1   5   0 2045.00   52.39
  -1   5   0 2052.49   53.29
   1   5   0 2129.59   55.29
  -2  -5   0  708.73   24.80
   2  -5   0  734.73   28.50
   2  -5   0  696.03   26.10
  -2  -5   0  671.23   26.90
   2   5   0  688.53   28.30
   2   5   0  706.03   27.00
  -2   5   0  716.33   17.50
  -2   5   0  709.43   17.50
   2   5   0  711.93   28.20
  -2   5   0  680.73   28.80
  -2   5   0  752.22   28.50
   3  -5   0    7.70    5.00
  -3  -5   0   12.90    8.60
   3  -5   0    4.20    6.00
  -3  -5   0   11.70    5.80
  -3   5   0   11.50    5.20
   3   5   0   23.40    8.80
   3   5   0   16.80    6.10
  -3   5   0    1.50    5.10
   3   5   0   22.30    7.70
   4  -5   0  589.64   27.50
  -4  -5   0  624.54   31.20
  -4  -5   0  582.14   28.70
   4  -5   0  583.04   27.10
   4   5   0  607.24   27.70
  -4   5   0  554.94   28.30
  -4   5   0  612.24   22.60
   4   5   0  537.75   27.00
   5  -5   0  562.14   29.80
  -5  -5   0  558.54   26.30
  -5  -5   0  600.44   32.50
   5   5   0  608.14   32.10
  -5   5   0  591.34   24.10
   6  -5   0   65.19   13.70
  -6  -5   0   90.29   19.90
  -6  -5   0   54.49   14.60
   6  -5   0   84.09   15.60
   6   5   0   57.29   12.90
  -6   5   0   66.29   12.70
  -6   5   0   94.49   19.30
   6   5   0   77.59   17.30
  -7  -5   0  548.45   28.70
  -7  -5   0  564.14   37.10
   7  -5   0  557.14   34.50
   7  -5   0  518.65   34.70
  -7  -5   0  503.45   32.30
   7   5   0  513.85   30.40
   7   5   0  519.15   31.60
   7   5   0  569.54   30.20
  -7   5   0  541.15   33.40
  -7   5   0  537.85   33.70
  -7   5   0  522.55   33.70
   7   5   0  505.35   29.80
   8  -5   0  305.27   25.90
  -8  -5   0  313.27   34.60
  -8  -5   0  307.97   33.10
   8  -5   0  304.37   28.00
  -8  -5   0  343.77   23.50
  -8  -5   0  232.48   22.10
   8  -5   0  298.67   25.30
  -8  -5   0  287.37   24.90
   8   5   0  273.07   25.70
   8   5   0  328.27   26.70
   8   5   0  271.67   23.90
  -8   5   0  289.47   28.90
  -8   5   0  294.17   29.60
  -8   5   0  281.07   26.30
   8   5   0  275.27   24.10
  -9  -5   0   22.20   14.40
  -9  -5   0  -10.90   17.80
  -9  -5   0   -9.90   12.00
   9  -5   0   14.20   13.80
   9  -5   0   18.60   12.40
   9  -5   0    7.60   16.80
  -9   5   0   28.40   19.60
   9   5   0    5.30   13.70
  -9   5   0    2.20   18.80
   9   5   0   21.10   11.50
   9   5   0   -0.30   11.90
  -9   5   0   -4.60   11.70
  -9   5   0    1.40   14.20
   9   5   0   -4.10   11.50
 -10  -5   0  660.13   39.10
 -10  -5   0  769.22   40.60
  10  -5   0  695.63   34.50
  10  -5   0  609.84   50.29
 -10  -5   0  711.63   55.69
  10  -5   0  660.53   36.90
 -10  -5   0  660.83   45.40
  10  -5   0  642.24   43.30
 -10  -5   0  605.24   39.10
  10   5   0  644.64   37.10
 -10   5   0  682.13   45.50
 -10   5   0  715.23   45.80
  10   5   0  564.04   35.30
  10   5   0  678.43   40.80
 -10   5   0  610.34   36.10
 -10   5   0  564.84   37.30
  10   5   0  645.74   42.20
 -11  -5   0  304.77   52.39
 -11  -5   0  309.07   35.10
 -11  -5   0  258.27   35.90
  11  -5   0  319.87   30.60
 -11  -5   0  342.37   35.00
  11  -5   0  393.36   41.70
  11  -5   0  314.67   30.40
 -11   5   0  256.97   43.10
  11   5   0  372.46   34.90
 -11   5   0  313.87   30.10
 -11   5   0  261.57   34.10
  11   5   0  301.27   28.10
  11   5   0  341.07   30.80
  11   5   0  340.57   36.60
 -11   5   0  268.77   32.50
  12  -5   0   63.69   32.90
 -12  -5   0   39.60   20.40
  12  -5   0   38.90   16.60
 -12  -5   0   75.19   22.80
  12  -5   0   36.60   22.50
  12  -5   0   16.70   18.20
 -12   5   0   57.49   25.60
  12   5   0   23.70   22.90
  12   5   0   64.39   19.00
  12   5   0    6.70   17.10
  12   5   0    7.20   14.40
 -12   5   0   17.10   28.50
 -12   5   0    9.30   22.60
 -12   5   0   61.29   24.80
 -13  -5   0  157.48   30.40
 -13  -5   0  206.68   29.40
 -13  -5   0  176.78   29.70
  13  -5   0  213.88   35.30
  13  -5   0  152.48   30.60
 -13   5   0  228.08   47.20
 -13   5   0  190.78   37.00
  13   5   0  139.69   28.30
 -13   5   0  219.98   41.50
  13   5   0  195.28   30.60
  14  -5   0  104.59   21.60
  14  -5   0   42.40   23.30
 -14  -5   0   88.09   30.90
 -14  -5   0   96.09   25.10
  14   5   0   85.19   32.90
 -14   5   0   66.89   29.80
  14   5   0   55.09   25.20
  14   5   0   65.19   25.00
  15  -5   0   85.69   31.90
  15  -5   0   59.09   28.00
 -15  -5   0  153.98   36.90
 -15  -5   0   73.09   25.90
 -15   5   0   77.79   37.80
 -15   5   0   37.80   26.20
  15   5   0  159.28   37.80
   0  -6   0  197.68   10.00
   0  -6   0  177.48   14.50
   0   6   0  207.48    9.90
   0   6   0  219.78   19.10
   0   6   0  189.68   15.30
   0   6   0  196.68   18.30
  -1  -6   0  126.79    9.90
  -1  -6   0  128.99   13.70
   1  -6   0  128.99   13.10
   1  -6   0  142.79   12.60
  -1   6   0  112.99   14.20
   1   6   0  124.59   16.70
   1   6   0  150.08   16.30
  -1   6   0  113.79   14.80
   1   6   0  118.69   12.70
   2  -6   0  986.40   36.10
  -2  -6   0 1001.70   32.00
  -2  -6   0  981.30   36.10
   2  -6   0  963.00   34.00
   2   6   0  965.00   38.00
  -2   6   0 1004.90   39.50
   2   6   0 1011.30   38.40
   2   6   0  955.20   34.80
  -2   6   0  980.70   38.20
   3  -6   0 2040.40   58.29
  -3  -6   0 2030.90   56.39
  -3  -6   0 2043.80   54.59
   3  -6   0 2016.40   56.09
   3   6   0 2050.69   56.69
   3   6   0 2066.29   60.39
  -3   6   0 1673.23   78.29
  -3   6   0 2035.60   42.80
   3   6   0 1840.72   57.69
  -3   6   0 2022.80   48.60
   4  -6   0  996.90   39.30
   4  -6   0 1025.50   41.40
  -4  -6   0 1020.60   38.20
  -4   6   0  994.40   42.40
  -4   6   0 1018.50   29.10
   4   6   0  971.30   39.40
   4   6   0 1014.40   41.50
  -5  -6   0   51.89   13.50
  -5  -6   0   76.29   16.90
   5  -6   0   67.69   14.90
  -5   6   0   63.79   14.50
   5   6   0   56.39   12.70
  -5   6   0   62.59    9.90
   5   6   0   45.70    9.70
   6  -6   0 1386.96   52.19
  -6  -6   0 1405.86   49.20
  -6  -6   0 1377.56   49.10
  -6  -6   0 1477.95   61.19
  -6  -6   0 1358.26   54.79
   6  -6   0 1364.46   51.09
   6   6   0 1428.56   50.89
   6   6   0 1336.17   49.50
  -6   6   0 1382.46   54.59
   6   6   0 1462.05   49.30
  -6   6   0 1348.86   46.20
   6   6   0 1391.46   52.29
  -6   6   0 1356.96   52.69
  -7  -6   0   44.00   19.40
   7  -6   0   43.30   15.30
  -7  -6   0   49.60   12.60
  -7  -6   0   54.09   17.00
  -7  -6   0   41.00   19.60
  -7  -6   0   27.30   12.80
  -7   6   0   28.00   13.40
   7   6   0   29.50   12.60
  -7   6   0   50.09   15.40
   7   6   0   31.80   13.70
   7   6   0   34.60   15.90
  -7   6   0   61.79   18.50
   7   6   0   54.39   16.00
  -8  -6   0  795.72   44.80
  -8  -6   0  829.62   41.20
  -8  -6   0  797.12   51.79
   8  -6   0  780.92   43.20
  -8  -6   0  801.82   42.20
  -8  -6   0  877.51   41.90
   8  -6   0  813.22   46.20
   8  -6   0  837.12   37.10
  -8   6   0  810.62   42.90
  -8   6   0  843.72   39.10
  -8   6   0  818.22   42.60
   8   6   0  865.31   43.10
   8   6   0  843.32   42.70
   8   6   0  841.42   41.20
   8   6   0  828.22   47.90
   9  -6   0 1553.84   60.99
  -9  -6   0 1441.46   68.69
  -9  -6   0 1508.75   57.69
   9  -6   0 1449.35   62.69
  -9  -6   0 1522.15   56.19
   9  -6   0 1423.76   53.89
  -9  -6   0 1374.46   63.39
  -9  -6   0 1462.25   59.09
  -9   6   0 1525.55   54.49
  -9   6   0 1481.15   62.69
   9   6   0 1462.85   56.39
   9   6   0 1466.85   60.39
   9   6   0 1560.44   66.19
  -9   6   0 1451.05   50.69
  -9   6   0 1542.25   54.59
   9   6   0 1519.65   60.69
  -9   6   0 1473.95   66.89
 -10  -6   0   21.00   23.50
  10  -6   0   92.09   25.20
 -10  -6   0  103.29   20.20
 -10  -6   0  107.69   21.40
 -10  -6   0   43.40   22.40
  10  -6   0   63.29   23.60
 -10  -6   0   57.19   18.80
  10  -6   0   54.09   15.50
 -10   6   0   76.69   23.70
  10   6   0   70.59   20.90
 -10   6   0   59.69   21.10
  10   6   0   79.89   21.00
 -10   6   0   72.69   17.50
  10   6   0   80.89   23.00
  10   6   0   80.39   19.80
 -10   6   0   46.50   16.20
  11  -6   0  204.68   27.40
 -11  -6   0  235.48   29.20
  11  -6   0  203.78   29.40
 -11  -6   0  183.48   53.19
 -11  -6   0  163.78   29.60
  11  -6   0  148.19   31.40
 -11  -6   0  238.58   27.50
  11   6   0  212.88   32.90
 -11   6   0  202.48   39.90
 -11   6   0  185.78   29.30
 -11   6   0  220.88   34.60
 -11   6   0  224.28   36.30
  11   6   0  203.48   31.70
  11   6   0  238.88   40.90
  11   6   0  227.58   31.10
  12  -6   0   85.09   32.80
 -12  -6   0  165.68   24.50
 -12  -6   0  119.49   25.00
 -12  -6   0  157.68   26.90
  12  -6   0  203.78   33.10
  12  -6   0  181.28   26.70
 -12   6   0  146.59   30.10
  12   6   0  157.28   34.60
  12   6   0  173.08   33.70
 -12   6   0  225.88   49.30
 -12   6   0  138.09   36.40
  12   6   0  166.48   33.30
 -12   6   0  170.68   33.50
  12   6   0  118.69   32.30
  13  -6   0  -18.40   20.00
 -13  -6   0    2.60   18.60
 -13  -6   0  -22.00   18.40
  13  -6   0   -1.80   19.30
 -13  -6   0   18.60   25.80
  13   6   0  -23.40   34.60
 -13   6   0  -46.80   29.20
  13   6   0   23.70   22.90
  13   6   0   16.90   28.50
 -13   6   0   14.30   30.40
 -13   6   0   11.00   23.50
  14  -6   0  166.58   32.00
 -14  -6   0  243.38   36.00
 -14  -6   0  257.57   51.39
  14  -6   0  131.19   30.60
 -14   6   0  202.18   41.70
  14   6   0  215.98   41.70
  14   6   0  167.38   33.20
 -14   6   0  233.78   46.80
 -15  -6   0  172.68   32.50
  15  -6   0  294.77   43.30
 -15  -6   0  331.07   60.09
  15  -6   0  299.97   38.50
 -15  -6   0  207.18   40.90
  15   6   0  251.87   40.60
  15   6   0  318.97   52.59
 -15   6   0  198.38   33.80
   0  -7   0    0.70    3.80
   0  -7   0   -6.00    6.00
   0   7   0   10.00   11.40
   0   7   0   -3.00    3.90
   0   7   0    6.20    9.70
   0   7   0    7.90    6.40
   1  -7   0 2363.26   62.09
  -1  -7   0 2348.86   63.19
   1  -7   0 2395.26   66.79
  -1  -7   0 2353.86   53.19
   1   7   0 2351.26   64.59
  -1   7   0 2420.96   68.39
   1   7   0 2398.36   68.29
  -1   7   0 2280.07   68.49
   1   7   0 2219.48   65.39
  -2  -7   0 1262.67   37.60
   2  -7   0 1208.68   41.20
   2  -7   0 1213.08   44.20
  -2  -7   0 1228.88   43.20
   2   7   0 1256.47   47.80
   2   7   0 1155.28   44.50
  -2   7   0 1240.68   48.00
   2   7   0 1241.78   43.70
   3  -7   0   81.99   14.70
  -3  -7   0   68.09   16.00
   3  -7   0  102.19   20.90
  -3  -7   0   72.29   14.40
  -3   7   0  110.39   21.20
   3   7   0   94.19   18.40
  -4  -7   0 1830.62   56.39
   4  -7   0 1682.93   57.99
  -4  -7   0 1806.42   56.99
   4  -7   0 1818.22   56.69
   4   7   0 1795.22   56.39
  -4   7   0 1705.13   42.50
   4   7   0 1754.12   57.49
  -4   7   0 1843.22   62.79
   5  -7   0  867.01   40.70
  -5  -7   0  903.91   38.80
  -5  -7   0  956.00   40.00
  -5  -7   0  931.21   40.60
   5  -7   0  934.41   39.20
  -5  -7   0  899.51   40.40
   5   7   0  929.31   40.80
   5   7   0  937.01   41.40
  -5   7   0  895.51   32.00
   5   7   0  968.90   40.30
   5   7   0  925.01   44.30
  -5   7   0  903.81   42.50
  -5   7   0  910.21   44.30
  -6  -7   0   33.40   10.40
  -6  -7   0   49.90   11.90
   6  -7   0   47.10   16.20
  -6  -7   0   37.00   13.60
  -6  -7   0   63.99   16.10
   6  -7   0   33.00   14.40
  -6   7   0   46.80   16.00
   6   7   0   44.70   13.70
   6   7   0   69.59   16.00
   6   7   0   39.90   13.20
  -6   7   0   48.30   16.10
  -6   7   0   43.80   11.70
   6   7   0   46.90   14.00
   7  -7   0  827.22   42.00
  -7  -7   0  929.71   42.50
   7  -7   0  847.72   41.80
  -7  -7   0  810.92   39.60
  -7  -7   0  780.22   44.70
  -7  -7   0  859.81   45.00
  -7  -7   0  850.81   38.30
   7   7   0  850.31   41.00
  -7   7   0  881.61   45.90
   7   7   0  832.72   42.20
  -7   7   0  885.11   35.40
  -7   7   0  859.31   44.70
   7   7   0  842.02   39.40
   7   7   0  897.21   41.90
  -8  -7   0  395.16   32.60
  -8  -7   0  357.46   28.50
   8  -7   0  400.56   30.20
   8  -7   0  309.87   34.70
  -8  -7   0  315.87   25.60
  -8  -7   0  316.47   31.20
   8  -7   0  416.96   38.30
  -8  -7   0  338.67   31.50
  -8   7   0  341.37   23.40
   8   7   0  362.26   28.90
  -8   7   0  312.17   35.80
  -8   7   0  362.66   26.50
  -8   7   0  287.87   26.40
   8   7   0  322.67   29.60
   8   7   0  317.77   26.70
   8   7   0  319.27   29.90
   9  -7   0   72.19   18.90
  -9  -7   0  122.99   26.00
   9  -7   0   93.59   21.80
  -9  -7   0   56.49   18.80
   9  -7   0   98.59   16.50
  -9  -7   0   93.59   21.00
  -9  -7   0   88.99   15.60
  -9   7   0  134.69   26.10
  -9   7   0   71.09   15.50
   9   7   0   44.30   14.20
   9   7   0   87.99   18.90
  -9   7   0   78.29   17.40
   9   7   0   87.59   20.20
  -9   7   0   66.49   18.30
   9   7   0   97.39   21.30
  10  -7   0  472.55   45.00
 -10  -7   0  628.24   40.90
  10  -7   0  612.54   44.70
 -10  -7   0  536.55   39.80
  10  -7   0  596.44   40.70
 -10  -7   0  447.36   44.30
 -10  -7   0  537.95   39.40
 -10  -7   0  544.75   33.20
 -10   7   0  571.44   43.40
 -10   7   0  647.04   50.59
  10   7   0  533.45   48.60
  10   7   0  543.65   38.50
 -10   7   0  572.04   32.30
 -10   7   0  566.34   41.10
  10   7   0  529.65   42.40
 -10   7   0  563.74   52.39
  10   7   0  537.15   37.40
  11  -7   0  288.37   49.20
 -11  -7   0  243.08   38.00
  11  -7   0  226.08   28.60
 -11  -7   0  219.08   28.70
 -11  -7   0  244.38   32.90
 -11   7   0  245.48   38.10
 -11   7   0  223.28   36.80
  11   7   0  300.47   32.40
  11   7   0  284.47   33.10
 -11   7   0  296.47   46.50
  11   7   0  280.67   39.00
  11   7   0  245.68   48.60
  12  -7   0   19.40   21.50
 -12  -7   0   10.70   17.90
 -12  -7   0    8.70   22.60
 -12  -7   0   31.40   18.60
  12  -7   0  -12.00   20.40
 -12   7   0   20.20   29.00
 -12   7   0   28.20   18.70
 -12   7   0    1.80   22.20
  12   7   0  -21.70   21.00
 -12   7   0    2.30   25.00
  12   7   0    2.90   19.00
  12   7   0   -9.00   31.20
  13  -7   0  366.36   32.30
 -13  -7   0  334.77   50.99
 -13  -7   0  243.58   38.80
  13  -7   0  369.26   41.60
 -13  -7   0  326.27   35.00
 -13   7   0  288.57   38.10
  13   7   0  217.98   58.79
  13   7   0  221.28   67.69
 -13   7   0  242.18   48.40
  13   7   0  267.57   38.80
 -14  -7   0   50.49   24.00
 -14  -7   0   70.99   34.40
  14  -7   0   74.69   29.00
 -14  -7   0   97.09   37.20
  14  -7   0   68.29   27.70
  14   7   0   54.29   26.70
 -14   7   0  116.89   25.70
 -14   7   0   58.79   47.20
   0  -8   0 2834.12   75.79
   0   8   0 2815.92   80.19
   0   8   0 2951.00   56.39
  -1  -8   0  324.67   16.60
  -1  -8   0  292.57   25.40
   1  -8   0  319.77   21.90
   1   8   0  305.17   44.70
  -1   8   0  296.97   24.40
   1   8   0  300.97   28.70
   2  -8   0  567.84   31.30
  -2  -8   0  566.84   24.20
   2  -8   0  591.74   29.20
  -2  -8   0  558.84   31.90
   2   8   0  606.64   36.40
   2   8   0  553.34   30.10
  -2   8   0  607.74   36.80
  -3  -8   0 1572.34   54.39
  -3  -8   0 1641.94   52.49
  -3  -8   0 1624.74   49.30
   3  -8   0 1553.94   56.29
   3  -8   0 1550.84   53.79
   3   8   0 1525.55   53.29
  -3   8   0 1646.54   61.59
   3   8   0 1563.64   54.99
   3   8   0 1639.24   55.39
   4  -8   0  198.18   21.00
  -4  -8   0  157.68   23.00
   4  -8   0  183.98   21.40
  -4  -8   0  241.88   27.70
  -4  -8   0  162.58   21.40
  -4  -8   0  203.68   22.90
   4   8   0  198.48   25.30
   4   8   0  193.88   22.80
  -4   8   0  175.28   21.80
   4   8   0  205.18   22.80
  -4   8   0  162.78   21.40
   4   8   0  207.98   25.40
  -4   8   0  179.88   11.20
  -5  -8   0  845.62   43.40
   5  -8   0  855.21   41.20
  -5  -8   0  826.12   41.00
  -5  -8   0  845.62   41.50
   5  -8   0  794.62   40.10
  -5  -8   0  842.72   38.00
  -5   8   0  841.22   26.70
   5   8   0  825.72   40.10
  -5   8   0  827.32   44.00
   5   8   0  808.22   38.90
  -5   8   0  866.11   44.40
   5   8   0  822.12   36.80
   5   8   0  905.01   39.80
  -6  -8   0 1522.15   58.39
   6  -8   0 1456.15   56.49
   6  -8   0 1434.96   60.49
  -6  -8   0 1479.15   52.89
  -6  -8   0 1467.15   58.49
  -6  -8   0 1495.65   54.59
   6   8   0 1570.54   56.09
   6   8   0 1530.15   55.49
   6   8   0 1441.96   56.39
   6   8   0 1505.05   60.39
  -6   8   0 1444.16   59.89
  -6   8   0 1560.44   55.09
  -6   8   0 1476.95   43.10
  -6   8   0 1589.84   65.59
  -6   8   0 1407.86   52.19
   7  -8   0  213.18   23.90
  -7  -8   0  185.88   24.30
  -7  -8   0  249.38   27.60
  -7  -8   0  294.67   25.90
   7  -8   0  234.68   31.80
  -7  -8   0  259.47   24.20
  -7  -8   0  263.37   33.40
   7   8   0  233.78   25.90
  -7   8   0  279.87   22.70
   7   8   0  264.27   29.40
   7   8   0  226.38   33.70
  -7   8   0  206.08   27.50
  -7   8   0  233.18   31.10
   7   8   0  224.28   26.10
  -7   8   0  264.07   23.30
  -8  -8   0  441.06   31.50
   8  -8   0  495.35   42.40
  -8  -8   0  481.15   38.60
  -8  -8   0  523.85   40.60
   8  -8   0  486.35   37.50
  -8  -8   0  449.46   31.70
   8  -8   0  478.25   32.20
  -8  -8   0  514.05   38.90
   8   8   0  477.65   41.40
   8   8   0  545.85   35.90
  -8   8   0  467.95   31.00
  -8   8   0  523.95   45.40
   8   8   0  446.66   33.30
  -8   8   0  445.16   35.40
   8   8   0  478.15   35.70
  -8   8   0  438.26   31.70
   9  -8   0  692.33   37.20
  -9  -8   0  593.64   54.09
   9  -8   0  671.73   48.20
  -9  -8   0  651.53   47.30
  -9  -8   0  683.83   41.00
   9  -8   0  661.73   52.29
  -9  -8   0  684.43   45.70
  -9  -8   0  687.73   38.90
   9   8   0  740.83   45.00
   9   8   0  725.63   45.40
   9   8   0  713.83   41.50
  -9   8   0  669.63   43.20
  -9   8   0  651.83   43.00
   9   8   0  687.03   41.50
  -9   8   0  728.93   48.80
  -9   8   0  662.33   44.50
  -9   8   0  693.83   36.60
 -10  -8   0  -25.80   16.00
  10  -8   0   27.90   18.00
 -10  -8   0    8.90   20.90
  10  -8   0   37.80   21.60
 -10  -8   0  -21.20   21.90
  10  -8   0   -9.50   18.50
 -10  -8   0   22.20   15.40
  10   8   0   27.90   17.00
 -10   8   0   49.50   26.60
 -10   8   0  -11.60   17.20
  10   8   0   -7.30   15.80
  10   8   0    9.70   20.00
 -10   8   0  -21.30   20.30
 -10   8   0   10.10   22.60
 -10   8   0   -6.80   21.30
  10   8   0   12.80   17.60
 -11  -8   0  365.56   33.20
 -11  -8   0  411.96   48.00
 -11  -8   0  405.26   39.90
  11  -8   0  396.96   59.99
  11  -8   0  340.67   35.10
  11   8   0  324.07   35.70
 -11   8   0  330.27   53.69
  11   8   0  323.17   45.30
  11   8   0  357.96   36.10
 -11   8   0  393.36   34.30
 -11   8   0  299.67   40.20
  11   8   0  457.85   40.50
 -11   8   0  360.66   46.40
 -11   8   0  339.17   40.00
 -12  -8   0  299.87   35.10
  12  -8   0  305.17   36.30
 -12  -8   0  365.66   45.10
  12  -8   0  357.96   32.90
 -12  -8   0  259.57   46.90
 -12   8   0  406.06   55.39
  12   8   0  295.97   36.50
  12   8   0  360.96   36.10
 -12   8   0  384.36   41.00
 -12   8   0  275.57   38.70
 -12   8   0  313.87   40.40
 -13  -8   0  -23.50   21.90
  13  -8   0   24.10   24.80
 -13  -8   0   19.70   54.79
 -13  -8   0   -4.20   29.80
  13  -8   0  -44.20   25.30
 -13   8   0   15.70   43.60
 -13   8   0   14.20   23.60
 -13   8   0   40.10   37.20
  13   8   0   10.40   25.30
  13   8   0   -2.30   22.00
 -14  -8   0  162.98   35.80
 -14  -8   0  226.58   42.70
  14  -8   0  185.58   40.60
  14  -8   0  204.68   36.90
 -14   8   0  187.68   34.00
  14   8   0  216.18   40.90
 -14   8   0  165.58   48.50
  14   8   0  208.58   39.80
   0  -9   0    0.30   11.80
   0   9   0   -3.50   12.00
   0   9   0   19.80   14.70
   1  -9   0  665.93   35.80
  -1  -9   0  654.33   37.90
   1  -9   0  618.24   33.30
  -1  -9   0  702.03   23.40
  -1  -9   0  627.74   33.20
   1   9   0  651.03   32.20
  -1   9   0  644.14   33.30
   1   9   0  697.43   43.50
  -1   9   0  600.54   36.50
   1   9   0  664.93   34.60
  -2  -9   0 1238.28   48.80
   2  -9   0 1245.88   50.89
  -2  -9   0 1251.97   46.80
   2  -9   0 1233.08   46.40
  -2  -9   0 1168.88   39.70
  -2   9   0 1231.78   50.09
   2   9   0 1167.08   45.70
   2   9   0 1204.78   48.60
   2   9   0 1211.18   47.20
  -2   9   0 1263.77   55.39
  -2   9   0 1302.77   53.69
   2   9   0 1149.89   49.10
  -3  -9   0   80.49   15.60
   3  -9   0   96.69   18.50
   3  -9   0  113.19   22.80
  -3  -9   0   90.09   17.70
  -3  -9   0   89.99   16.10
  -3  -9   0   63.39   17.40
   3   9   0   97.29   15.60
   3   9   0   73.59   17.90
  -3   9   0  118.09   25.90
   3   9   0   53.59   12.70
   3   9   0  110.79   20.90
  -3   9   0   73.49   14.70
  -3   9   0   95.89   18.90
  -4  -9   0 1030.30   45.20
  -4  -9   0 1009.30   41.30
  -4  -9   0 1014.80   43.60
  -4  -9   0  958.00   40.90
   4  -9   0  938.91   41.40
   4  -9   0  940.91   44.20
   4   9   0  962.30   43.60
  -4   9   0  973.30   46.20
   4   9   0  956.90   42.00
   4   9   0  962.50   46.10
  -4   9   0 1028.80   44.00
   4   9   0  992.10   43.50
  -4   9   0 1007.70   41.70
  -4   9   0  965.10   45.80
  -5  -9   0  482.35   31.20
   5  -9   0  452.65   35.90
   5  -9   0  511.95   36.60
  -5  -9   0  516.25   35.60
  -5  -9   0  487.95   34.70
  -5  -9   0  449.06   30.00
   5   9   0  496.55   32.40
   5   9   0  481.15   34.40
   5   9   0  538.85   34.60
  -5   9   0  479.75   31.60
  -5   9   0  483.85   18.90
  -5   9   0  473.75   39.10
   5   9   0  500.75   38.10
  -5   9   0  495.45   36.30
  -5   9   0  500.05   32.90
  -6  -9   0   43.00   19.50
   6  -9   0   49.60   18.20
   6  -9   0   70.99   15.20
  -6  -9   0   68.89   17.00
  -6  -9   0   18.50   13.60
   6   9   0   54.29   15.60
  -6   9   0   65.09   14.30
   6   9   0   41.50   12.80
  -6   9   0   36.40   11.70
  -6   9   0   54.09   15.60
   6   9   0   10.30   11.10
  -6   9   0   35.60   14.90
   6   9   0   32.60   13.80
  -6   9   0   70.29   20.40
   7  -9   0  711.53   45.00
  -7  -9   0  771.22   45.50
  -7  -9   0  657.13   37.40
  -7  -9   0  754.22   49.00
   7  -9   0  686.13   47.60
  -7  -9   0  797.22   41.70
  -7  -9   0  654.43   48.40
  -7   9   0  700.43   48.90
   7   9   0  706.23   42.60
   7   9   0  713.93   37.70
  -7   9   0  723.63   37.00
  -7   9   0  690.13   43.80
   7   9   0  687.23   39.10
  -7   9   0  725.33   38.10
  -7   9   0  629.24   34.30
   7   9   0  699.83   42.50
  -8  -9   0  449.56   45.50
  -8  -9   0  459.65   37.80
  -8  -9   0  523.65   40.70
  -8  -9   0  492.15   41.40
   8  -9   0  428.66   30.80
  -8  -9   0  384.16   31.40
   8  -9   0  418.36   37.40
   8   9   0  473.05   36.10
   8   9   0  478.15   38.90
  -8   9   0  473.45   34.60
   8   9   0  464.25   44.30
  -8   9   0  406.86   33.10
  -8   9   0  457.25   41.00
  -8   9   0  415.36   33.10
   8   9   0  419.16   34.50
   9  -9   0  105.99   30.10
  -9  -9   0   66.29   24.60
   9  -9   0  112.19   21.50
  -9  -9   0   48.00   15.80
  -9  -9   0   58.79   29.10
  -9  -9   0  103.79   25.60
   9  -9   0   52.99   29.10
  -9   9   0   64.39   22.10
  -9   9   0   71.39   18.10
   9   9   0   60.59   20.90
  -9   9   0   59.79   21.50
  -9   9   0   83.39   16.90
   9   9   0   71.29   20.80
   9   9   0   83.19   28.80
  -9   9   0   45.90   26.00
   9   9   0   90.29   23.30
  10  -9   0  304.47   32.00
 -10  -9   0  243.18   57.69
 -10  -9   0  290.37   41.80
  10  -9   0  234.78   36.40
 -10  -9   0  359.76   41.70
 -10  -9   0  247.68   30.50
  10   9   0  328.17   36.50
  10   9   0  268.17   53.99
  10   9   0  247.78   36.30
 -10   9   0  288.47   33.90
 -10   9   0  253.67   33.40
 -10   9   0  374.36   42.60
 -10   9   0  363.96   42.40
 -10   9   0  314.67   32.40
  10   9   0  284.07   34.10
 -11  -9   0  122.59   31.60
  11  -9   0   92.09   24.60
 -11  -9   0   77.09   22.50
 -11  -9   0  103.59   28.70
 -11   9   0   81.59   37.60
 -11   9   0  105.59   21.30
  11   9   0  114.89   27.90
  11   9   0  160.88   32.00
 -11   9   0  141.89   32.20
 -11   9   0  101.19   22.70
  11   9   0   55.29   38.10
 -11   9   0  115.99   36.40
 -12  -9   0   51.49   28.90
  12  -9   0   66.89   22.90
 -12  -9   0   70.59   31.90
 -12   9   0   26.50   37.60
  12   9   0   38.80   25.70
 -12   9   0    5.10   23.90
  12   9   0   54.09   25.00
 -12   9   0   94.89   28.50
 -12   9   0   61.59   22.70
 -13  -9   0  396.86   51.39
  13  -9   0  363.56   45.10
  13  -9   0  331.97   44.20
 -13  -9   0  363.46   46.80
 -13   9   0  357.76   44.80
  13   9   0  383.66   45.40
 -13   9   0  389.56   46.50
  13   9   0  352.96   45.70
   0 -10   0  581.74   35.70
   0 -10   0  604.74   35.80
   0  10   0  599.44   32.20
   0  10   0  556.34   34.20
   0  10   0  623.94   36.30
  -1 -10   0  481.05   31.60
  -1 -10   0  506.55   30.70
   1 -10   0  454.75   32.90
   1 -10   0  440.76   32.80
  -1 -10   0  492.45   20.50
   1 -10   0  504.65   32.60
   1  10   0  476.75   35.10
   1  10   0  456.75   30.80
   1  10   0  415.06   28.30
  -1  10   0  546.15   34.90
  -1  10   0  483.95   30.80
  -1  10   0  485.95   28.90
  -1  10   0  444.06   34.20
   1  10   0  509.35   33.60
   2 -10   0   19.60   10.90
  -2 -10   0  -18.50   13.30
  -2 -10   0   16.20    8.30
   2 -10   0    3.40   11.30
  -2 -10   0   20.40   16.00
   2 -10   0   -7.50   16.70
  -2 -10   0   12.50   12.90
   2  10   0    1.80   13.20
  -2  10   0   -1.80   12.20
   2  10   0   12.50   13.60
  -2  10   0    6.20   14.30
  -2  10   0   15.70   16.20
   2  10   0   14.60   15.20
   2  10   0  -18.90   11.30
  -2  10   0    5.50   12.60
  -3 -10   0  208.48   25.80
   3 -10   0  115.79   26.80
  -3 -10   0  134.79   22.30
   3 -10   0  177.88   26.50
  -3 -10   0  182.38   19.60
  -3 -10   0  214.18   23.50
   3 -10   0  145.99   27.40
   3  10   0  193.98   23.80
   3  10   0  162.78   27.00
  -3  10   0  140.69   19.90
   3  10   0  137.79   22.10
  -3  10   0  110.49   21.60
  -3  10   0  148.79   21.10
  -3  10   0  158.98   29.60
   3  10   0  182.68   26.00
   4 -10   0    8.50   20.90
   4 -10   0   18.80   11.50
  -4 -10   0   -3.30   14.00
  -4 -10   0  -20.90   11.40
  -4 -10   0   -0.90   14.10
  -4  10   0   -3.30   14.10
  -4  10   0   -7.60   11.50
   4  10   0   13.20   14.20
   4  10   0   -2.10   11.70
  -4  10   0   12.40   13.80
  -4  10   0   -0.70   13.40
   5 -10   0  181.88   32.00
   5 -10   0  255.67   32.20
  -5 -10   0  235.68   27.50
  -5 -10   0  192.68   26.10
   5  10   0  184.18   23.60
   5  10   0  177.98   26.60
   5  10   0  181.78   28.50
  -5  10   0  206.08   31.60
  -5  10   0  199.48   27.80
   5  10   0  140.09   25.20
  -5  10   0  205.68   35.40
  -5  10   0  210.68   27.20
  -6 -10   0  281.07   37.50
   6 -10   0  393.66   29.80
  -6 -10   0  385.06   33.20
   6 -10   0  256.37   30.70
  -6 -10   0  298.17   29.50
  -6  10   0  314.67   37.50
  -6  10   0  389.66   26.60
  -6  10   0  320.97   34.40
  -6  10   0  294.67   18.90
   6  10   0  321.97   38.80
  -6  10   0  336.27   26.90
   6  10   0  334.77   31.90
   6  10   0  331.47   33.60
   6  10   0  334.67   31.60
   7 -10   0    1.00   23.10
  -7 -10   0   31.00   18.60
   7 -10   0   47.80   21.60
  -7 -10   0   36.00   17.90
  -7 -10   0   62.09   16.60
  -7 -10   0   25.70   19.10
  -7  10   0   31.70   21.60
  -7  10   0   34.50   12.40
   7  10   0   16.50   14.10
   7  10   0   11.80   16.70
   7  10   0   27.10   18.00
  -7  10   0   10.40   17.20
  -7  10   0   41.10   18.50
   7  10   0   43.40   20.50
  -7  10   0   13.80   18.00
   8 -10   0   40.50   18.50
  -8 -10   0   87.79   23.90
  -8 -10   0   98.29   25.70
  -8 -10   0   86.99   20.40
  -8  10   0   71.79   18.50
  -8  10   0   45.40   19.00
   8  10   0   91.79   20.30
  -8  10   0  129.19   29.90
   8  10   0   56.39   17.70
   8  10   0   44.30   20.00
   9 -10   0  132.29   24.70
   9 -10   0  157.38   36.90
  -9 -10   0  114.39   32.00
  -9 -10   0  184.88   35.60
  -9 -10   0  120.79   23.30
   9  10   0  175.18   33.80
   9  10   0  108.99   22.10
   9  10   0  106.39   26.90
   9  10   0   82.39   21.10
  -9  10   0   93.39   33.40
  -9  10   0  142.29   28.00
  -9  10   0  138.49   24.10
  -9  10   0  128.89   28.00
  -9  10   0  145.79   30.10
  10 -10   0   49.90   17.80
 -10 -10   0   92.39   27.20
  10 -10   0   50.09   30.70
 -10 -10   0   61.79   24.40
 -10  10   0   53.49   19.10
 -10  10   0   40.50   25.70
  10  10   0   42.60   27.80
  10  10   0   56.99   25.60
 -10  10   0   64.99   21.10
  10  10   0   59.99   32.20
 -10  10   0   67.69   21.90
 -10  10   0   72.19   29.40
  10  10   0   32.40   20.50
 -11 -10   0  143.39   35.30
 -11 -10   0  222.38   35.80
 -11 -10   0  130.89   31.30
  11 -10   0  153.48   27.50
 -11  10   0  161.78   41.00
 -11  10   0  213.78   35.40
  11  10   0  113.29   51.49
 -11  10   0  102.59   41.20
  11  10   0  149.59   26.70
 -11  10   0  124.39   27.40
  12 -10   0  205.28   34.30
 -12 -10   0  152.18   33.70
 -12  10   0  229.08   39.00
  12  10   0  164.58   30.70
  12  10   0  146.29   35.90
 -12  10   0  210.68   42.00
 -13 -10   0   25.10   24.10
 -13 -10   0    4.30   28.00
  13 -10   0    7.30   23.50
 -13 -10   0   42.00   28.50
 -13  10   0   -1.80   26.80
  13  10   0    9.90   30.20
 -13  10   0  -39.00   29.10
  13  10   0  -43.90   23.70
   0 -11   0   32.00   12.80
   0 -11   0   12.60   14.50
   0 -11   0  -24.00   20.30
   0  11   0    4.50   12.90
   0  11   0    3.90   13.00
   0  11   0    6.10   13.90
   0  11   0   14.50   15.60
  -1 -11   0   97.89   21.90
   1 -11   0   88.69   21.30
  -1 -11   0  112.19   19.80
   1 -11   0  100.69   20.30
  -1 -11   0  102.59   19.70
   1 -11   0  144.29   26.40
   1  11   0  100.79   16.20
  -1  11   0  115.29   19.80
   1  11   0  110.29   18.10
  -1  11   0  114.79   26.30
   1  11   0  141.29   28.80
   1  11   0  109.99   19.60
  -1  11   0   73.69   15.80
  -1  11   0  104.89   20.00
   1  11   0  141.99   29.40
  -2 -11   0  266.57   28.90
   2 -11   0  274.97   27.40
  -2 -11   0  339.77   20.30
  -2 -11   0  267.07   29.20
  -2 -11   0  369.96   33.90
   2 -11   0  315.87   27.70
   2 -11   0  301.87   31.50
   2  11   0  314.57   27.10
   2  11   0  241.68   26.50
  -2  11   0  321.47   29.50
  -2  11   0  330.07   34.70
  -2  11   0  317.77   29.80
   2  11   0  335.67   43.50
  -2  11   0  287.07   26.90
   2  11   0  323.57   26.60
   3 -11   0    3.60   15.50
   3 -11   0  -23.20   16.30
  -3 -11   0   -3.30   14.30
  -3 -11   0   20.40   15.50
   3 -11   0    3.90   15.00
  -3 -11   0  -21.90   13.00
   3  11   0    0.30   14.10
  -3  11   0    1.80   17.10
   3  11   0    9.80   14.60
  -3  11   0   -5.90   12.40
  -3  11   0   -4.30   13.60
  -3  11   0    1.30   13.00
   3  11   0   18.40   15.40
  -4 -11   0  123.49   20.70
   4 -11   0  128.69   21.10
   4 -11   0  169.08   25.10
  -4 -11   0  190.68   28.80
   4 -11   0  154.58   28.90
  -4 -11   0  142.59   25.80
  -4  11   0  135.79   23.20
   4  11   0  173.48   36.70
  -4  11   0  160.68   25.30
   4  11   0  116.29   21.60
  -4  11   0  114.59   21.60
  -4  11   0  153.58   25.30
   4  11   0  128.79   22.70
   4  11   0  185.98   27.80
  -5 -11   0   -3.70   14.00
   5 -11   0  -21.30   18.70
   5 -11   0   58.09   23.60
  -5 -11   0   15.70   18.20
   5 -11   0    6.00   19.40
  -5 -11   0    5.10   15.90
  -5 -11   0  -10.40   16.80
  -5  11   0   -0.90   15.70
   5  11   0  -14.60   11.30
   5  11   0  -14.60   12.50
  -5  11   0   13.40   22.70
  -5  11   0   -4.20   17.80
   5  11   0   19.60   16.30
  -5  11   0    9.30   17.40
   5  11   0    1.80   15.20
  -6 -11   0   23.70   14.20
   6 -11   0   33.20   19.50
   6 -11   0   65.39   16.90
  -6 -11   0   40.40   18.20
  -6 -11   0    9.30   19.50
   6  11   0   18.80   17.20
   6  11   0   53.99   19.20
  -6  11   0   43.50   23.00
  -6  11   0   43.10   17.70
  -6  11   0   33.20   16.00
   6  11   0   16.10   16.70
  -6  11   0   37.50   13.70
  -7 -11   0  227.38   33.60
   7 -11   0  260.37   31.80
  -7 -11   0  210.98   34.10
  -7 -11   0  181.38   29.60
   7 -11   0  235.08   41.50
   7  11   0  234.38   36.10
   7  11   0  235.58   35.70
   7  11   0  221.58   36.60
  -7  11   0  157.18   26.00
  -7  11   0  215.48   46.40
   7  11   0  182.68   41.60
  -7  11   0  170.58   31.00
  -7  11   0  179.98   32.50
   8 -11   0  236.18   32.30
  -8 -11   0  184.68   33.80
   8 -11   0  107.89   23.90
  -8 -11   0  202.78   33.90
  -8 -11   0  103.69   27.70
  -8  11   0  202.28   37.00
   8  11   0  103.29   31.80
  -8  11   0  190.28   29.50
   8  11   0  150.78   28.90
  -8  11   0  166.58   24.20
  -8  11   0  107.99   24.20
   8  11   0  208.98   35.40
   8  11   0  187.18   34.70
  -9 -11   0   52.69   25.00
  -9 -11   0   45.40   27.10
   9 -11   0   61.39   20.30
   9 -11   0   45.80   34.50
  -9 -11   0   86.69   25.70
  -9  11   0   35.80   32.60
   9  11   0   54.29   29.40
  -9  11   0   59.69   24.30
   9  11   0   19.80   24.30
   9  11   0   67.39   19.40
   9  11   0   42.60   22.30
  -9  11   0   60.29   24.20
 -10 -11   0   19.60   27.90
 -10 -11   0   38.20   23.00
  10 -11   0   35.30   20.10
  10  11   0   35.20   24.10
 -10  11   0   90.49   32.50
 -10  11   0   61.69   21.00
 -10  11   0   24.10   36.00
 -11 -11   0  -18.80   28.00
 -11 -11   0    4.20   23.40
  11 -11   0   -9.50   22.60
 -11  11   0   15.40   35.20
  11  11   0  -16.20   24.70
 -12 -11   0   39.00   28.80
  12 -11   0   11.60   26.00
 -12 -11   0  -17.20   34.70
 -12  11   0   63.19   26.60
  12  11   0   12.90   26.70
   0 -12   0  180.18   28.90
   0 -12   0  193.18   23.30
   0 -12   0  176.48   30.20
   0  12   0  198.98   26.70
   0  12   0  217.48   30.90
   0  12   0  168.78   23.50
   0  12   0  130.59   23.80
  -1 -12   0  216.88   25.40
   1 -12   0  202.58   28.30
  -1 -12   0  201.48   28.10
   1 -12   0  229.68   33.10
   1 -12   0  259.97   30.50
  -1 -12   0  160.98   35.30
   1 -12   0  261.57   33.80
   1  12   0  163.28   24.10
   1  12   0  216.68   30.40
   1  12   0  265.87   32.30
  -1  12   0  218.08   34.60
   1  12   0  239.58   24.90
  -1  12   0  165.88   24.50
  -1  12   0  216.48   27.40
  -1  12   0  227.18   25.10
  -2 -12   0   11.00   11.80
  -2 -12   0   46.50   16.70
   2 -12   0    9.70   14.00
  -2 -12   0   -1.60   12.80
   2 -12   0   11.50   18.00
   2 -12   0   27.40   16.50
  -2 -12   0   19.90   17.30
   2  12   0  -21.90   13.50
  -2  12   0   24.40   17.50
   2  12   0   28.90   17.60
  -2  12   0   13.90   16.80
  -2  12   0    9.00   15.50
   2  12   0   19.10   15.70
   2  12   0   30.60   14.40
   2  12   0   16.30   15.50
  -2  12   0   13.00   15.20
   3 -12   0   24.20   17.00
  -3 -12   0   -1.30   16.00
   3 -12   0  -15.60   18.30
   3 -12   0   14.20   17.90
  -3 -12   0   15.90   17.80
   3  12   0   20.50   23.00
  -3  12   0   22.20   14.50
  -3  12   0   12.70   21.10
   3  12   0   21.00   17.40
   3  12   0   27.10   16.80
   3  12   0    2.10   13.00
  -3  12   0    9.20   15.60
  -3  12   0   -3.10   16.60
  -4 -12   0  397.86   39.30
  -4 -12   0  280.67   33.30
   4 -12   0  372.06   43.10
   4 -12   0  282.77   29.30
   4 -12   0  341.87   34.40
  -4 -12   0  320.87   31.00
  -4  12   0  377.66   35.40
   4  12   0  330.27   34.30
   4  12   0  316.77   35.20
  -4  12   0  334.47   35.90
  -4  12   0  373.46   40.00
   4  12   0  315.27   34.30
   4  12   0  353.16   36.10
  -4  12   0  344.27   32.60
   5 -12   0  143.99   30.60
  -5 -12   0  117.49   22.60
  -5 -12   0  192.68   31.90
   5 -12   0  107.09   23.30
  -5  12   0  147.19   24.60
   5  12   0  155.78   30.20
  -5  12   0  160.58   33.70
   5  12   0  179.18   30.70
   5  12   0  119.29   31.50
  -5  12   0  129.39   26.50
   5  12   0  151.78   24.00
  -5  12   0  120.49   30.50
  -6 -12   0   45.70   19.30
  -6 -12   0   10.60   16.10
  -6 -12   0   38.00   18.60
   6 -12   0   37.70   20.80
   6  12   0   29.90   23.20
  -6  12   0   25.60   18.70
   6  12   0   29.90   21.90
   6  12   0   11.80   16.10
  -6  12   0   34.30   20.40
  -6  12   0   28.70   21.80
  -6  12   0   51.39   17.30
   7 -12   0   52.59   19.30
   7 -12   0   45.20   30.30
  -7 -12   0   21.40   18.80
  -7 -12   0    6.40   20.60
  -7 -12   0   -4.40   24.90
  -7  12   0   13.80   21.40
   7  12   0   44.50   21.10
  -7  12   0    7.10   29.10
  -7  12   0  -19.40   18.50
   7  12   0   36.10   21.10
  -7  12   0   17.80   20.00
   7  12   0  -14.30   16.70
  -8 -12   0   -2.90   21.40
  -8 -12   0  -26.30   28.40
  -8 -12   0   79.89   21.70
   8 -12   0  -22.90   23.20
  -8 -12   0   23.20   19.80
   8 -12   0   66.89   21.10
   8  12   0   48.70   23.20
  -8  12   0   46.00   29.30
  -8  12   0   -4.00   19.90
  -8  12   0   47.30   18.90
  -8  12   0   53.99   19.80
   8  12   0   42.80   27.80
   8  12   0   28.80   23.40
  -9 -12   0   -2.70   20.10
  -9 -12   0   -5.00   22.30
   9 -12   0    5.10   20.90
  -9 -12   0  -34.50   25.20
  -9  12   0   -1.60   24.10
  -9  12   0   -2.20   23.80
   9  12   0   52.89   27.40
   9  12   0   60.79   27.70
  10 -12   0   37.80   22.50
 -10 -12   0  -14.50   24.50
  10  12   0   73.19   31.40
 -10  12   0   40.40   31.50
 -10  12   0   30.30   21.80
  10  12   0   30.80   28.30
 -11 -12   0   37.80   29.10
 -11 -12   0   17.40   24.70
 -11 -12   0   20.00   35.80
  11 -12   0   30.00   24.00
  11  12   0   42.70   34.40
 -11  12   0   24.70   32.20
  11  12   0   79.49   31.40
 -11  12   0   55.19   30.90
   0 -13   0  -20.60   15.20
   0 -13   0   27.60   17.10
   0 -13   0   -6.90   16.90
   0  13   0    7.20   18.40
   0  13   0  -15.80   15.30
   0  13   0    0.50   16.30
   1 -13   0   12.00   18.80
  -1 -13   0   16.30   18.20
   1 -13   0   45.20   23.10
   1 -13   0   13.90   18.70
  -1 -13   0   17.30   19.00
  -1  13   0   17.30   21.10
  -1  13   0   33.50   20.90
   1  13   0   27.00   22.70
  -1  13   0   -0.80   15.50
   1  13   0   21.10   21.10
  -1  13   0   -5.30   16.90
   1  13   0    5.80   15.50
   1  13   0  -16.00   15.80
   1  13   0    2.50   14.80
   2 -13   0  131.89   23.10
   2 -13   0  169.28   31.60
  -2 -13   0   90.79   17.10
  -2 -13   0  120.69   20.40
  -2 -13   0  138.89   25.40
   2  13   0  114.59   20.50
   2  13   0  131.39   25.00
   2  13   0  172.58   32.10
  -2  13   0  160.88   33.60
   2  13   0  148.29   26.90
  -2  13   0  144.69   24.90
  -2  13   0  124.39   24.30
   2  13   0  165.48   28.40
  -2  13   0  140.29   25.70
  -3 -13   0   13.80   18.80
   3 -13   0   16.30   18.60
   3 -13   0   29.70   21.10
  -3 -13   0    5.10   17.20
   3  13   0    4.30   27.10
   3  13   0   30.50   17.30
   3  13   0   10.70   15.90
  -3  13   0   40.00   18.80
   3  13   0   -3.50   16.80
  -3  13   0   -3.80   23.10
  -3  13   0   26.20   21.20
  -3  13   0   11.70   16.00
  -4 -13   0   26.30   18.90
  -4 -13   0    0.40   20.10
   4 -13   0  -17.90   16.60
   4 -13   0   27.50   18.90
  -4  13   0   32.30   19.00
  -4  13   0   35.40   24.50
   4  13   0   36.50   22.90
   4  13   0   29.10   23.40
  -4  13   0   16.20   20.00
   4  13   0   12.50   19.20
  -4  13   0   -5.50   16.90
  -5 -13   0   18.60   19.30
  -5 -13   0   33.60   23.10
   5 -13   0   52.79   28.50
  -5 -13   0  -10.80   20.30
   5 -13   0   13.50   20.60
   5  13   0    5.90   19.90
   5  13   0   45.30   23.40
   5  13   0    7.70   20.10
  -5  13   0   -4.10   19.10
  -5  13   0   28.60   22.70
   5  13   0   10.80   21.60
  -5  13   0   -8.00   29.90
  -5  13   0    5.30   21.50
  -6 -13   0   57.39   24.80
  -6 -13   0    2.20   22.10
   6 -13   0    4.00   21.10
  -6 -13   0   -8.50   18.20
   6  13   0   28.00   22.70
   6  13   0   31.50   22.00
   6  13   0   33.90   23.50
  -6  13   0   41.20   17.40
  -6  13   0  -10.20   19.70
  -6  13   0   -3.30   23.70
   6  13   0  -14.20   37.90
  -6  13   0  -33.20   20.50
  -7 -13   0   60.59   22.10
  -7 -13   0   87.09   29.30
   7 -13   0   76.19   37.80
   7 -13   0   71.39   21.90
   7  13   0   42.40   31.60
  -7  13   0   39.30   22.60
  -7  13   0   54.79   21.80
   7  13   0   31.30   18.70
  -7  13   0   44.60   24.00
   7  13   0   58.89   21.10
   8 -13   0   77.59   28.30
  -8 -13   0  111.09   34.20
  -8 -13   0   95.09   32.50
  -8 -13   0   38.90   24.00
  -8 -13   0  116.49   32.50
  -8  13   0   81.59   21.90
   8  13   0   77.49   22.10
   8  13   0   60.29   22.60
  -8  13   0   49.90   35.00
  -8  13   0  103.99   25.40
  -9 -13   0   28.50   28.70
  -9 -13   0  -15.00   21.50
   9  13   0  -33.90   20.20
  -9  13   0  -27.90   25.40
  -9  13   0   53.39   29.20
  10 -13   0   50.89   27.70
 -10 -13   0   39.60   30.00
 -10  13   0   79.39   38.20
  10  13   0    1.20   24.30
 -10  13   0   -3.80   25.30
 -11 -13   0   46.80   32.00
  11 -13   0   12.60   26.80
 -11 -13   0  -14.80   24.00
 -11  13   0  -10.70   31.30
  11  13   0   32.60   32.20
 -11  13   0  -12.40   33.10
  11  13   0   13.20   27.00
   0 -14   0   39.70   22.70
   0 -14   0   46.40   17.50
   0 -14   0   29.90   20.10
   0  14   0   40.70   19.90
   0  14   0   -3.50   17.10
   0  14   0   27.10   18.00
   0  14   0   28.50   21.20
   1 -14   0   26.70   20.80
  -1 -14   0    0.30   20.50
  -1 -14   0    7.70   20.70
   1 -14   0    7.30   21.50
  -1  14   0    0.80   19.90
   1  14   0   20.40   19.10
  -1  14   0   11.80   26.80
   1  14   0  -24.20   17.10
  -1  14   0   18.30   19.20
   1  14   0   31.60   22.90
  -1  14   0   24.30   23.70
   1  14   0   10.80   19.70
   2 -14   0   25.00   20.80
  -2 -14   0   60.09   21.00
  -2 -14   0   41.00   22.10
   2 -14   0   33.40   19.60
   2  14   0   51.29   19.80
   2  14   0   74.99   26.30
   2  14   0   29.90   17.50
  -2  14   0   14.90   18.10
  -2  14   0   42.20   20.70
  -2  14   0   52.29   23.50
   2  14   0   64.29   25.50
  -2  14   0   47.10   23.40
  -3 -14   0  101.49   22.40
   3 -14   0   84.69   24.40
   3 -14   0   78.69   27.70
  -3 -14   0   81.69   24.70
   3  14   0  112.79   26.60
   3  14   0   58.09   20.30
  -3  14   0   97.89   36.30
  -3  14   0   98.79   27.50
  -3  14   0   83.99   23.80
  -3  14   0   66.99   24.20
   3  14   0   69.49   26.20
   3  14   0   78.89   27.10
   3  14   0   67.59   22.40
  -4 -14   0  -25.00   18.80
   4 -14   0   -2.20   18.50
  -4 -14   0   17.40   21.60
   4 -14   0   12.90   20.40
   4  14   0   -0.60   18.50
  -4  14   0   33.40   26.90
  -4  14   0   -1.80   20.10
  -4  14   0   26.30   24.80
   4  14   0    8.50   19.90
  -4  14   0   16.50   18.00
  -5 -14   0  -12.20   20.20
   5 -14   0   52.09   32.50
  -5 -14   0    2.30   21.10
   5  14   0   19.40   30.00
  -5  14   0  -30.00   24.30
  -5  14   0   13.10   22.80
  -5  14   0   17.40   23.70
   5  14   0  -26.30   19.00
   5  14   0  -14.40   20.70
  -6 -14   0   89.89   26.30
   6 -14   0   65.39   24.80
  -6 -14   0   39.50   26.20
   6 -14   0    3.00   27.30
  -6 -14   0   47.80   27.60
  -6  14   0   54.99   23.80
  -6  14   0   58.89   20.90
   6  14   0   41.70   25.50
   6  14   0   87.49   29.50
   6  14   0   74.99   48.80
  -7 -14   0  -42.60   36.70
  -7 -14   0   35.90   33.00
  -7 -14   0   30.70   32.40
   7  14   0   38.80   30.00
  -7  14   0   16.80   23.70
  -7  14   0   40.50   26.30
  -8 -14   0   46.60   36.10
  -8 -14   0   67.19   34.00
  -8 -14   0   29.40   27.60
   8  14   0   38.50   26.00
   8  14   0   29.30   25.10
  -8  14   0   16.30   23.90
  -8  14   0   19.90   25.80
  -8  14   0   28.40   26.80
  -9 -14   0   48.10   35.00
  -9 -14   0   18.90   25.40
   9  14   0    3.50   22.50
  -9  14   0   43.40   30.00
   9  14   0   18.30   22.10
  -9  14   0   74.29   35.40
 -10 -14   0   68.89   36.50
 -10  14   0   76.59   38.20
 -10  14   0  -27.70   34.10
   0 -15   0   31.90   20.60
   0 -15   0   18.50   21.40
   0 -15   0   31.40   30.00
   0  15   0   25.00   23.30
   0  15   0    4.40   17.00
   0  15   0   -2.40   24.00
   1 -15   0   -2.70   21.30
   1 -15   0   10.50   20.60
  -1 -15   0   17.40   21.70
   1 -15   0   26.60   23.10
  -1 -15   0   47.00   20.30
  -1 -15   0  -16.10   21.30
  -1  15   0   20.10   23.90
   1  15   0   -9.30   17.70
   1  15   0    1.50   21.80
  -1  15   0   44.90   24.40
   1  15   0   -5.70   23.00
  -1  15   0    2.30   22.20
  -2 -15   0  122.39   27.70
   2 -15   0  123.39   25.80
  -2 -15   0  118.39   32.70
   2 -15   0  193.98   35.50
   2 -15   0  103.29   30.60
   2  15   0  186.98   34.00
  -2  15   0  127.39   23.60
   2  15   0  203.78   39.10
  -2  15   0  142.29   32.20
   2  15   0  118.89   26.10
  -2  15   0  157.58   27.50
   2  15   0   98.29   26.10
  -3 -15   0   15.50   24.00
   3 -15   0   -6.10   21.30
  -3 -15   0   -7.60   19.60
   3 -15   0   23.80   27.10
  -3  15   0  -25.30   22.00
   3  15   0   13.90   21.80
   3  15   0  -22.30   33.10
  -3  15   0   39.20   23.00
  -3  15   0   29.10   24.90
   3  15   0   46.30   28.50
  -4 -15   0  120.49   24.90
   4 -15   0  114.29   26.70
   4 -15   0   86.99   31.90
  -4 -15   0  116.59   29.10
  -4  15   0  175.78   31.30
  -4  15   0  178.28   33.30
   4  15   0  136.39   29.60
   4  15   0   81.19   25.20
  -4  15   0  117.79   29.50
   5 -15   0  -12.10   23.80
  -5 -15   0   49.00   27.80
  -5 -15   0   37.30   25.70
   5  15   0   11.30   22.60
  -5  15   0   33.60   27.70
   5  15   0   44.00   22.90
  -5  15   0  -15.00   27.30
  -5  15   0   -2.20   22.90
   6 -15   0    4.80   26.90
  -6 -15   0   -5.30   22.20
  -6  15   0  -34.10   22.70
  -6  15   0   52.99   22.20
  -6  15   0    9.60   24.50
   6  15   0  -24.60   22.80
  -7 -15   0    9.10   24.30
   7 -15   0   82.79   27.00
  -7 -15   0   44.60   30.50
  -7  15   0   10.30   24.60
  -7  15   0   27.80   26.80
  -7  15   0    3.80   29.00
   7  15   0   42.30   29.10
   7  15   0   47.10   32.00
  -8 -15   0   86.09   36.30
  -8 -15   0   10.60   25.40
   8  15   0   56.39   31.60
  -8  15   0   26.40   39.60
  -8  15   0   55.69   36.40
  -8  15   0   53.89   32.30
   8  15   0   35.40   34.60
   0 -16   0  -13.40   26.20
   0 -16   0   31.00   28.50
   0  16   0   35.90   24.60
   0  16   0   38.80   25.40
   0  16   0   10.50   33.00
   1 -16   0   14.00   24.50
  -1 -16   0   42.50   21.10
  -1 -16   0    9.50   24.70
  -1  16   0   25.90   26.20
  -1  16   0   15.10   23.00
  -1  16   0    6.80   24.80
   1  16   0    7.20   23.50
   1  16   0    2.80   23.20
   2 -16   0   45.30   26.50
  -2 -16   0   -8.20   23.70
   2  16   0    2.60   24.90
  -2  16   0    7.70   23.20
  -2  16   0   30.50   25.60
  -2  16   0   57.49   23.00
   2  16   0   11.80   23.50
   2  16   0  -27.60   20.20
  -3 -16   0  126.99   33.80
  -3 -16   0   69.19   31.20
   3 -16   0   65.79   27.10
  -3  16   0   35.20   23.70
  -3  16   0   50.69   29.60
   3  16   0  116.49   24.80
   3  16   0   83.99   33.20
  -3  16   0   38.00   30.80
   3  16   0   92.39   40.10
  -4 -16   0   29.10   29.90
  -4 -16   0   19.60   26.10
   4 -16   0   30.80   25.90
   4  16   0   81.09   33.90
  -4  16   0   24.90   23.10
  -4  16   0    8.30   37.40
   4  16   0  -13.50   26.70
  -4  16   0  -39.00   25.10
   5 -16   0   24.90   25.90
  -5 -16   0   17.00   26.20
  -5 -16   0    9.80   23.30
   5  16   0    2.10   23.80
  -5  16   0   -9.40   28.00
   5  16   0    7.10   25.90
  -6 -16   0   35.80   28.00
  -6 -16   0    5.40   24.50
   6 -16   0  -20.00   29.40
  -6  16   0   -5.20   26.10
  -6  16   0   52.29   37.10
   6  16   0   35.50   26.50
  -6  16   0  -38.60   25.90
   6  16   0  -31.70   21.80
  -7 -16   0  -14.40   25.70
  -7 -16   0   21.60   30.80
   7 -16   0   47.50   29.30
  -7  16   0  -17.70   32.50
   7  16   0  -32.80   22.20
  -7  16   0  -35.00   27.50
  -7  16   0   -5.30   27.20
   0 -17   0  -18.50   26.10
   0 -17   0   14.20   29.20
   0  17   0   22.70   27.80
   0  17   0   29.30   24.60
   0  17   0    0.20   29.70
  -1 -17   0    0.60   28.20
   1 -17   0   25.00   26.30
   1 -17   0   28.70   27.40
  -1 -17   0   20.80   30.10
  -1  17   0   -1.90   32.70
   1  17   0   13.80   24.80
   1  17   0   65.39   25.20
   1  17   0   50.09   32.00
  -1  17   0    6.20   25.40
  -1  17   0  -31.10   23.30
  -2 -17   0   20.90   28.50
   2 -17   0  -19.50   44.80
  -2 -17   0   57.49   24.50
   2  17   0   31.30   28.30
   2  17   0  -13.60   23.10
  -2  17   0   34.90   28.10
  -2  17   0  -18.70   26.50
   3  17   0   10.80   27.40
  -3  17   0  -33.80   28.40
  -3  17   0  -12.20   24.40
  -3  17   0   -2.40   27.70
  -4 -17   0  -29.00   31.60
  -4 -17   0    2.70   28.00
   4 -17   0  -35.30   33.30
   4  17   0   -1.20   24.20
  -4  17   0   27.80   26.20
   4  17   0   11.80   32.20
  -4  17   0   66.19   25.10
  -5  17   0  -20.50   26.20
  16   0  -1  -27.90   26.40
  16   0  -1  -15.60   25.70
 -16   0   1  -25.90   24.60
 -16   0   1   38.00   23.70
  15   0  -1    2.90   22.60
 -15   0   1  -11.10   26.80
 -15   0   1   -2.70   23.30
  14   0  -1   12.00   21.30
  14   0  -1   -1.50   20.80
 -14   0   1  -37.80   28.30
  14   0  -1  -44.20   31.20
 -14   0   1   49.50   29.30
 -14   0   1    7.30   18.80
  13   0  -1   23.30   20.60
  13   0  -1  -27.30   27.20
 -13   0   1   29.30   22.90
 -13   0   1   14.50   15.50
  13   0  -1  -18.30   19.60
  13   0  -1   -8.40   18.90
 -12   0   1   18.30   15.90
  12   0  -1   11.00   16.70
  12   0  -1   24.30   15.20
  12   0  -1   13.10   19.30
 -12   0   1   20.60   17.60
 -12   0   1    4.20   24.30
  12   0  -1   19.90   19.00
 -12   0   1   44.00   17.20
 -11   0   1    3.60   14.70
 -11   0   1  -18.50   13.40
  11   0  -1    2.30   13.00
  11   0  -1  -11.60   12.90
 -11   0   1  -10.10   22.20
  11   0  -1   35.00   15.10
 -10   0   1   -2.00   16.30
 -10   0   1   -8.00   13.40
  10   0  -1   16.20   16.60
  10   0  -1   19.70   14.90
  10   0  -1  -14.40   11.40
  10   0  -1    4.20   12.70
 -10   0   1    2.80   15.10
 -10   0   1   -5.80   12.70
  -9   0   1    3.90   14.50
   9   0  -1   17.50   13.30
  -9   0   1   17.80   11.50
  -9   0   1   29.20   17.60
   9   0  -1    0.90   11.40
   9   0  -1    6.10   11.40
  -8   0   1   11.30   12.60
  -8   0   1    6.90    9.20
  -8   0   1   31.70   18.90
   8   0  -1   -1.00   10.80
  -7   0   1    6.20    8.20
   7   0  -1    2.10    8.30
   7   0  -1   -6.60    8.00
  -6   0   1   -7.10    6.10
  -6   0   1   13.50    8.10
   6   0  -1   -8.60    5.70
   6   0  -1    2.90    5.80
   5   0  -1   -8.10    5.00
  -5   0   1    3.90    8.00
   5   0  -1    3.70    5.20
  -5   0   1    7.80    6.00
   4   0  -1    8.60    5.00
  -4   0   1    9.10    6.80
  -4   0   1    2.40    3.90
   4   0  -1   -2.70    4.30
   3   0  -1    1.40    3.10
   3   0  -1    2.80    4.50
  -3   0   1    2.40    3.00
   3   0  -1    0.20    3.20
  -3   0   1   -3.60    2.90
   2   0  -1    0.00    1.90
  -2   0   1    2.50    2.50
  -2   0   1    3.00    3.50
  -2   0   1   -0.50    2.50
   2   0  -1    1.20    3.40
  -2   0  -1    5.50    3.90
   2   0   1    5.00    3.10
  -2   0  -1    3.00    2.10
   2   0   1    4.40    3.30
  -2   0  -1    9.20    4.30
   2   0   1    6.10    2.90
   3   0   1    4.20    3.00
  -3   0  -1    0.30    3.00
  -3   0  -1    6.90    5.30
  -3   0  -1    0.70    4.50
   3   0   1    0.10    3.40
  -4   0  -1    2.90    6.90
   4   0   1    2.10    4.50
  -4   0  -1    4.40    4.70
   4   0   1    7.40    5.00
   5   0   1    9.60    8.10
  -5   0  -1    8.30    9.30
  -5   0  -1   15.40    6.80
   5   0   1    2.00    6.00
  -6   0  -1   12.30   11.00
  -6   0  -1   13.90    7.20
   6   0   1   10.80    7.60
   6   0   1    7.90    8.10
  -7   0  -1    9.70    8.60
   7   0   1   -5.50    7.00
  -7   0  -1   -4.40    9.90
   7   0   1    4.40    8.50
   8   0   1    0.30   12.00
  -8   0  -1   10.80    9.30
   8   0   1   -6.40    7.60
   8   0   1    3.60   10.00
   9   0   1    4.20   11.30
   9   0   1   19.70   11.40
  -9   0  -1    1.10   10.70
  -9   0  -1  -15.30   11.40
   9   0   1    4.50   10.60
  10   0   1   17.60   14.00
 -10   0  -1   11.80   13.60
  10   0   1   21.90   14.30
  10   0   1   22.00   15.30
  10   0   1   18.20   13.00
  11   0   1    9.20   13.40
 -11   0  -1   34.40   20.80
 -11   0  -1   48.30   19.00
  11   0   1   -1.70   13.70
 -11   0  -1   24.90   12.80
  11   0   1    1.60   17.90
  11   0   1   31.90   19.00
 -11   0  -1   38.30   20.70
  12   0   1   18.40   14.20
 -12   0  -1   45.10   23.40
 -12   0  -1   -3.60   14.70
 -12   0  -1   26.20   20.30
  12   0   1   25.20   20.00
  12   0   1   20.40   15.40
  12   0   1   20.70   24.50
  13   0   1  -15.80   18.00
 -13   0  -1  -14.80   18.50
  13   0   1  -10.70   23.90
 -13   0  -1   18.80   23.30
  13   0   1    8.30   17.10
  14   0   1  -29.00   29.00
 -14   0  -1  -22.30   23.40
 -14   0  -1  -11.90   19.70
  14   0   1   -7.40   25.20
  14   0   1  -19.20   21.90
 -15   0  -1  -14.40   23.60
  15   0   1   -8.90   23.20
  15   0   1    6.30   24.30
  16   0   1   17.70   23.80
  16   0   1   17.30   27.00
 -16   0  -1   25.40   31.30
 -16   0  -1  -15.90   27.30
 -16  -1   1   16.00   23.80
 -16  -1   1  -19.50   25.00
  16  -1  -1  -18.40   23.10
  16  -1  -1   40.00   28.50
  16   1  -1  -33.20   29.80
 -16   1   1   21.50   25.00
 -16   1   1  -19.60   25.30
 -15  -1   1  -15.40   26.40
  15  -1  -1    9.30   24.60
  15   1  -1  -17.50   22.70
 -15   1   1  -13.00   25.50
 -15   1   1  -24.60   22.50
 -15   1   1  -29.90   31.70
  15   1  -1  -10.10   26.80
 -14  -1   1   70.99   32.30
  14  -1  -1   45.70   24.50
  14  -1  -1   43.80   33.30
 -14  -1   1   34.10   22.30
  14   1  -1   52.99   28.50
  14   1  -1   78.39   20.00
 -14   1   1   33.50   19.70
  14   1  -1    0.80   19.70
 -14   1   1   82.89   33.60
 -13  -1   1   15.30   30.80
  13  -1  -1   45.40   30.30
 -13  -1   1   79.09   27.80
  13  -1  -1   -4.50   20.40
  13  -1  -1   29.10   16.10
  13  -1  -1   14.00   16.60
  13  -1  -1   49.70   22.00
 -13  -1   1    6.10   16.10
 -13  -1   1   51.29   32.40
 -13   1   1   49.10   26.80
  13   1  -1   40.50   18.70
 -13   1   1   32.30   15.80
  13   1  -1   40.30   24.80
  13   1  -1   35.10   17.50
  13   1  -1   26.30   18.20
  13   1  -1   49.20   31.20
 -12  -1   1    4.60   14.70
  12  -1  -1   20.90   17.90
 -12  -1   1   31.80   19.70
 -12  -1   1   -9.80   23.10
  12  -1  -1   -5.60   14.20
  12  -1  -1   22.00   15.30
  12  -1  -1   20.00   23.40
  12   1  -1  -17.50   20.40
 -12   1   1   29.80   22.90
 -12   1   1    4.70   17.00
  12   1  -1   -1.30   16.60
 -12   1   1  -23.70   21.50
 -12   1   1   -1.40   16.60
  12   1  -1    9.00   17.50
  12   1  -1   -5.40   16.80
  12   1  -1    5.40   18.80
  11  -1  -1    6.50   15.50
 -11  -1   1    0.20   15.60
  11  -1  -1   -2.80   15.70
 -11  -1   1   -3.90   13.50
  11  -1  -1   23.40   18.10
  11  -1  -1   -3.00   14.50
  11   1  -1  -13.30   15.70
  11   1  -1    2.20   17.30
  11   1  -1   11.10   16.80
 -11   1   1   28.90   16.30
 -11   1   1   -3.40   13.50
  11   1  -1    1.50   18.30
 -10  -1   1   50.29   14.60
  10  -1  -1   47.40   18.50
 -10  -1   1   45.30   14.30
  10  -1  -1   51.89   15.60
  10  -1  -1   33.70   14.60
  10  -1  -1   34.00   18.90
  10   1  -1   24.20   12.80
  10   1  -1   39.70   15.10
 -10   1   1   27.60   13.80
  10   1  -1   35.80   15.30
 -10   1   1   53.09   17.80
  10   1  -1   30.80   15.00
 -10   1   1   55.89   20.10
   9  -1  -1   11.90   11.90
   9  -1  -1   -2.90   12.00
  -9  -1   1   -5.50   12.50
  -9  -1   1   -2.60   12.10
  -9  -1   1   19.30   15.30
   9  -1  -1  -13.90    9.40
  -9   1   1   19.50   16.90
   9   1  -1   -6.70   12.50
  -9   1   1   -0.20   14.10
  -9   1   1   16.70   16.60
   9   1  -1    9.10   10.20
  -8  -1   1   52.99   17.80
   8  -1  -1   49.00   13.10
  -8  -1   1   43.00   17.30
   8  -1  -1   42.20   10.30
  -8  -1   1   17.70   13.50
  -8   1   1   36.10   14.20
  -8   1   1   49.80   18.60
   8   1  -1   22.60   11.70
   8   1  -1   46.70   12.10
  -8   1   1   36.40   13.20
  -7  -1   1  108.49   19.70
  -7  -1   1  109.69   19.60
   7  -1  -1   91.99   17.50
   7  -1  -1  101.59   19.70
  -7   1   1  118.29   15.70
  -7   1   1   76.19   13.70
   7   1  -1   88.79   17.70
   7   1  -1   94.69   16.70
   6  -1  -1  233.18   20.70
  -6  -1   1  235.08   20.10
   6  -1  -1  245.58   20.80
  -6  -1   1  218.88   18.50
   6   1  -1  252.67   19.40
  -6   1   1  248.78   20.20
  -6   1   1  237.38   19.80
   6   1  -1  243.58   20.80
   5  -1  -1  284.17   17.50
  -5  -1   1  303.47   19.30
   5  -1  -1  314.17   18.40
  -5  -1   1  313.47   19.50
  -5   1   1  330.67   22.00
  -5   1   1  312.07   18.80
   5   1  -1  293.47   18.90
   5   1  -1  305.57   19.60
   4  -1  -1  687.33   25.20
  -4  -1   1  714.93   25.40
  -4  -1   1  705.13   27.80
   4  -1  -1  703.93   25.70
  -4   1   1  717.93   26.70
   4   1  -1  711.83   25.50
  -4   1   1  684.83   25.10
   4   1  -1  678.23   29.10
   4   1  -1  696.93   25.30
   3  -1  -1  614.74   21.10
  -3  -1   1  575.44   20.10
   3  -1  -1  567.54   19.90
  -3  -1   1  635.74   23.30
   3   1  -1  602.14   20.40
  -3   1   1  587.94   20.70
   3   1  -1  602.44   20.60
  -3   1   1  623.64   21.40
   3   1  -1  590.34   20.20
  -2  -1   1 1709.13   38.90
   2  -1  -1 1676.03   37.60
   2  -1  -1 1643.34   40.30
   2  -1  -1 1736.33   37.20
  -2  -1   1 1596.74   36.10
   2   1  -1 1634.04   37.60
  -2   1   1 1783.92   37.60
  -2   1   1 1663.73   37.40
   2   1  -1 1706.53   37.20
  -2   1   1 1629.74   37.40
   2   1  -1 1649.73   36.50
   1  -1  -1   27.50    3.60
  -1  -1   1   23.70    2.50
  -1  -1   1   32.50    5.80
  -1   1   1   32.90    4.00
   1  -1   1    0.60    1.20
  -1  -1  -1    3.70    2.70
  -1  -1  -1    2.50    1.40
   1  -1   1    4.80    1.80
   1   1   1    3.90    1.70
  -1   1  -1    1.80    1.40
   1   1   1    0.70    1.40
  -2  -1  -1   17.70    3.90
   2  -1   1   24.00    6.90
   2  -1   1   15.20    4.20
  -2  -1  -1   12.50    4.00
  -2   1  -1   22.90    4.90
   2   1   1   13.40    3.30
  -2   1  -1   16.30    3.70
  -2   1  -1   16.90    4.40
   2   1   1   16.20    4.20
   3  -1   1  487.15   18.90
  -3  -1  -1  463.15   17.80
  -3  -1  -1  518.75   21.30
   3   1   1  498.35   18.80
  -3   1  -1  495.75   19.20
  -3   1  -1  492.35   18.60
   4  -1   1    9.60    5.60
  -4  -1  -1    4.80    7.30
   4  -1   1    7.70    5.70
  -4  -1  -1   15.50    6.40
  -4   1  -1   -0.60    4.00
  -4   1  -1    5.70    6.00
   4   1   1    2.40    4.10
   4   1   1   14.10    5.70
  -5  -1  -1  183.48   17.10
   5  -1   1  132.19   14.60
  -5  -1  -1  155.68   18.60
   5  -1   1  154.78   14.70
   5   1   1  162.58   15.60
  -5   1  -1  164.88   15.60
   5   1   1  134.89   12.90
  -5   1  -1  157.18   18.20
   6  -1   1    4.20    6.70
  -6  -1  -1    8.10    9.70
   6  -1   1   16.30    7.30
  -6  -1  -1   24.90   10.50
  -6   1  -1   12.40    7.80
   6   1   1    2.00    6.20
   6   1   1   24.10   10.30
  -6   1  -1   17.20   12.30
  -7  -1  -1  147.49   21.60
   7  -1   1  150.48   17.60
   7  -1   1  173.28   21.20
  -7   1  -1  149.49   17.80
   7   1   1  149.59   20.30
  -7   1  -1  148.99   22.30
   7   1   1  136.99   17.60
   8  -1   1  234.38   37.20
   8  -1   1  241.68   26.40
  -8  -1  -1  250.87   26.80
  -8  -1  -1  182.48   20.60
   8  -1   1  244.48   26.40
  -8   1  -1  216.58   22.00
   8   1   1  245.08   26.30
  -8   1  -1  204.98   24.40
   8   1   1  234.98   23.50
  -8   1  -1  203.08   20.10
   8   1   1  218.38   28.20
  -9  -1  -1   -2.50   12.60
   9  -1   1   12.70   11.70
  -9  -1  -1   -7.90   11.60
   9  -1   1   -1.10   13.10
   9   1   1   -2.00   14.10
  -9   1  -1   -5.60   12.30
   9   1   1   -7.10   12.90
   9   1   1   12.80   14.50
  10  -1   1   24.50   15.60
  10  -1   1   -4.00   11.90
 -10  -1  -1   36.80   17.60
 -10  -1  -1   11.10   15.10
  10  -1   1   -3.40   11.10
  10  -1   1   12.40   11.30
 -10  -1  -1   -1.60   11.40
  10   1   1    9.30   17.00
  10   1   1    3.20   13.20
 -10   1  -1   17.00   12.80
 -10   1  -1    6.30   14.20
  10   1   1    0.00   11.60
  10   1   1   -4.30   12.40
 -11  -1  -1   26.70   12.90
  11  -1   1   29.00   15.20
  11  -1   1   60.39   17.00
 -11  -1  -1   74.69   26.80
 -11  -1  -1   56.39   19.30
  11  -1   1   44.20   17.60
  11  -1   1   34.10   17.60
 -11   1  -1   31.40   20.70
 -11   1  -1   39.10   16.50
  11   1   1   44.20   14.90
  11   1   1   13.50   17.90
 -11   1  -1   32.00   14.90
 -11   1  -1   17.20   20.00
  11   1   1   32.40   16.10
 -12  -1  -1   18.80   21.40
  12  -1   1    0.20   15.80
  12  -1   1   19.40   19.10
  12  -1   1    7.60   15.50
 -12  -1  -1   39.00   37.90
  12  -1   1   19.30   23.10
 -12  -1  -1  -17.00   15.00
 -12  -1  -1   14.20   18.30
  12   1   1   16.70   19.50
 -12   1  -1   -5.40   14.30
 -12   1  -1  -18.40   21.30
  12   1   1   -3.00   16.20
 -12   1  -1   35.10   31.70
  12   1   1   15.50   19.10
 -12   1  -1   36.70   24.80
  12   1   1   11.10   17.70
  13  -1   1  -29.20   27.10
  13  -1   1   10.90   16.20
 -13  -1  -1   26.80   19.00
  13  -1   1   47.80   33.50
  13  -1   1   17.50   16.80
 -13  -1  -1   11.70   29.30
 -13  -1  -1    8.40   17.90
 -13  -1  -1  -10.30   16.80
  13   1   1   49.10   32.00
  13   1   1    1.60   18.90
  13   1   1   11.50   18.00
  13   1   1   38.00   22.90
 -13   1  -1  -16.90   18.40
 -13   1  -1    6.10   23.30
 -13   1  -1  -17.40   30.70
 -14  -1  -1   -0.20   19.00
 -14  -1  -1    8.20   21.90
  14  -1   1   26.70   22.30
  14  -1   1   13.60   19.10
  14   1   1    9.10   20.50
 -14   1  -1  -28.70   20.10
 -14   1  -1   -4.20   20.10
 -14   1  -1   32.70   25.10
  14   1   1    4.40   19.30
  15  -1   1   16.40   28.00
 -15  -1  -1  -33.40   24.40
  15  -1   1  -36.70   23.40
 -15  -1  -1   12.20   20.70
  15   1   1   14.20   22.30
  15   1   1  -17.30   21.00
  16  -1   1    7.00   29.90
 -16  -1  -1    6.50   26.00
  16  -1   1   -1.90   25.40
 -16  -1  -1   27.00   29.80
  16   1   1   -1.70   29.50
 -16   1  -1   15.90   26.90
  16   1   1  -24.70   27.70
 -16  -2   1   45.20   27.90
  16  -2  -1   37.10   32.10
  16   2  -1   26.10   30.40
  16   2  -1   34.90   30.00
 -15  -2   1   -7.50   21.60
  15  -2  -1    8.50   23.30
 -15  -2   1  -41.30   23.70
 -15   2   1   17.40   28.00
 -15   2   1  -16.30   23.80
  15   2  -1   63.89   32.00
  15   2  -1  -26.50   24.10
  14  -2  -1    0.30   19.70
 -14  -2   1  -20.30   19.80
 -14  -2   1    9.50   21.80
  14  -2  -1   44.20   18.70
 -14  -2   1   23.60   24.60
 -14   2   1   74.29   32.20
  14   2  -1   53.39   29.20
  14   2  -1    7.40   21.30
 -14   2   1   26.10   19.50
  14   2  -1   21.40   24.90
  13  -2  -1   99.79   37.10
 -13  -2   1   64.39   25.50
  13  -2  -1   63.09   19.60
  13  -2  -1  100.09   26.60
 -13  -2   1   38.80   17.00
  13  -2  -1   34.80   18.20
 -13   2   1   98.49   28.00
 -13   2   1   88.69   25.20
 -13   2   1   88.99   16.90
  13   2  -1   56.49   18.30
  13   2  -1   91.29   23.00
 -13   2   1   87.29   27.50
  13   2  -1   65.79   34.10
  13   2  -1   31.40   20.60
  12  -2  -1   33.30   21.60
 -12  -2   1   39.80   14.70
  12  -2  -1   58.99   20.10
 -12  -2   1   52.89   21.80
  12  -2  -1   16.70   17.40
  12  -2  -1   69.79   23.60
  12   2  -1   35.40   16.00
 -12   2   1   71.29   22.40
  12   2  -1   40.90   24.40
  12   2  -1   16.20   15.40
  12   2  -1   49.10   16.40
 -12   2   1   14.60   17.40
  12   2  -1   39.00   17.80
 -12   2   1   13.60   17.60
 -11  -2   1  -26.00   22.50
 -11  -2   1    9.10   14.40
  11  -2  -1    0.80   13.60
  11  -2  -1   -5.10   14.30
  11  -2  -1   19.20   12.80
  11  -2  -1   -2.10   19.00
 -11  -2   1   27.40   16.60
 -11   2   1   10.90   19.50
  11   2  -1    8.60   14.20
  11   2  -1   12.90   15.10
  11   2  -1   38.00   19.50
  11   2  -1    9.40   13.30
  11   2  -1    4.10   16.80
 -11   2   1  -18.10   19.60
 -10  -2   1   17.20   13.40
  10  -2  -1    1.10   12.50
  10  -2  -1   20.40   14.50
  10  -2  -1    2.10   11.80
 -10  -2   1    7.80   17.30
  10   2  -1   17.80   16.50
  10   2  -1   16.90   21.00
 -10   2   1   10.40   14.70
 -10   2   1   39.30   17.20
  10   2  -1   -8.80   11.90
  10   2  -1   -2.30   14.90
  10   2  -1    6.80   14.50
 -10   2   1    2.10   16.60
 -10   2   1    5.00   16.00
   9  -2  -1   59.89   18.40
  -9  -2   1   17.70   12.90
  -9  -2   1   21.70   13.60
   9  -2  -1   31.50   13.40
  -9  -2   1   19.10   12.60
  -9  -2   1   30.50   14.10
   9   2  -1   50.79   12.60
  -9   2   1   55.29   19.70
  -9   2   1   66.09   18.20
   9   2  -1   56.29   16.20
   9   2  -1   37.00   15.90
   8  -2  -1   11.00   11.30
  -8  -2   1    7.40    9.30
  -8  -2   1   20.70   14.80
  -8  -2   1   11.70   12.90
   8  -2  -1    7.90   12.30
  -8   2   1   13.60   12.60
  -8   2   1   23.10   17.70
  -8   2   1   10.50   11.00
   8   2  -1   14.00   12.20
   8   2  -1   11.60   13.40
   8   2  -1    7.00   10.50
   7  -2  -1  133.79   17.10
   7  -2  -1  141.79   19.30
  -7  -2   1  175.18   18.00
  -7  -2   1  176.88   25.50
  -7   2   1  154.58   19.40
  -7   2   1  121.39   15.70
   7   2  -1  138.99   24.10
   7   2  -1  169.18   19.60
  -6  -2   1   79.29   13.90
   6  -2  -1   47.70   10.20
  -6  -2   1   51.79   12.40
   6  -2  -1   58.39   12.20
   6   2  -1   46.10   11.30
  -6   2   1   67.89   15.00
   6   2  -1   65.29   14.50
  -6   2   1   71.89   12.50
   5  -2  -1   97.69   14.60
  -5  -2   1  122.29   15.00
   5  -2  -1  113.19   14.90
   5   2  -1  104.49   14.40
  -5   2   1  129.79   17.20
  -5   2   1  109.69   14.30
   5   2  -1  108.49   14.00
   4  -2  -1   18.10    6.20
  -4  -2   1   26.60    6.70
   4  -2  -1   18.80    5.50
  -4  -2   1   13.40    5.40
   4   2  -1   21.20    6.50
  -4   2   1   22.70    5.90
   4   2  -1   11.30    5.40
   4   2  -1   22.10    6.50
  -4   2   1   11.30    4.60
   3  -2  -1 1393.06   37.00
  -3  -2   1 1377.36   36.10
   3  -2  -1 1492.15   37.70
  -3  -2   1 1479.25   39.60
   3   2  -1 1403.46   36.10
   3   2  -1 1490.75   37.80
  -3   2   1 1450.75   36.60
  -3   2   1 1424.06   37.80
   3   2  -1 1436.16   37.00
   2  -2  -1   18.70    4.40
   2  -2  -1   23.10    5.20
  -2  -2   1   22.20    4.60
   2  -2  -1   19.10    4.10
  -2  -2   1   16.50    5.40
   2   2  -1   16.60    4.20
   2   2  -1   26.40    5.40
  -2   2   1   16.50    4.30
  -2   2   1   14.40    3.70
   2   2  -1   15.10    3.80
   1  -2  -1   14.70    3.80
  -1  -2   1   14.90    3.50
   1  -2  -1   22.00    4.90
  -1  -2   1   18.20    3.70
   1  -2  -1   17.70    3.90
  -1   2   1   18.40    4.00
   1   2  -1   13.30    3.40
   1   2  -1   20.30    3.50
   1   2  -1   17.30    4.10
  -1   2   1   17.90    3.30
  -1   2   1   16.60    5.70
   0  -2   1   20.30    4.70
   0  -2   1   17.50    3.10
   0  -2   1   21.80    2.20
   0  -2  -1   31.40    5.30
   0   2   1   22.20    4.90
   0   2  -1   19.00    3.30
   1  -2   1   40.80    3.10
  -1  -2  -1   46.40    5.30
  -1  -2  -1   45.80    5.90
   1  -2   1   41.00    5.20
   1  -2   1   48.60    5.30
  -1  -2  -1   38.10    5.10
   1   2   1   44.20    6.70
  -1   2  -1   48.70    4.20
   1   2   1   48.60    5.80
  -1   2  -1   40.10    5.20
   1   2   1   43.70    5.30
   1   2   1   42.80    5.80
  -2  -2  -1   81.49    8.80
   2  -2   1   64.89    6.60
  -2  -2  -1   60.49    6.10
   2  -2   1   89.39    8.40
   2   2   1   67.69    7.10
  -2   2  -1   67.99    7.00
   2   2   1   73.19    6.50
  -2   2  -1   71.79    5.90
  -2   2  -1   79.99    7.00
   2   2   1   78.29    7.70
   3  -2   1  911.61   27.40
  -3  -2  -1  905.41   27.90
  -3  -2  -1  940.91   30.20
   3  -2   1  969.70   29.20
  -3   2  -1  923.41   28.90
  -3   2  -1  935.01   28.40
  -3   2  -1  963.70   27.60
   3   2   1  941.71   27.80
   3   2   1  883.61   27.70
   3   2   1  947.71   28.90
  -4  -2  -1   64.39   10.40
  -4  -2  -1  110.59   11.50
   4  -2   1  104.79   13.10
   4  -2   1   91.19   11.40
  -4   2  -1   80.09    9.70
   4   2   1   75.79    9.10
  -4   2  -1   77.99    9.30
   4   2   1  101.99   11.50
  -5  -2  -1  280.47   20.20
   5  -2   1  266.87   17.70
   5  -2   1  253.17   16.90
  -5   2  -1  275.77   19.70
  -5   2  -1  270.17   20.30
   5   2   1  266.77   18.00
   5   2   1  277.47   17.90
  -6  -2  -1  811.42   36.20
   6  -2   1  851.81   38.00
  -6  -2  -1  830.22   34.80
   6  -2   1  816.12   34.90
   6   2   1  797.92   32.80
   6   2   1  801.52   34.50
  -6   2  -1  810.42   37.30
  -6   2  -1  836.32   34.50
  -7  -2  -1  401.46   26.60
  -7  -2  -1  348.07   25.20
   7  -2   1  408.66   27.00
   7  -2   1  384.96   26.60
  -7   2  -1  396.56   28.30
   7   2   1  409.86   27.90
   7   2   1  371.46   24.10
  -7   2  -1  427.16   30.50
   8  -2   1  -13.50    9.50
   8  -2   1    8.80    8.60
  -8  -2  -1  -11.90   11.70
   8  -2   1    6.50   14.90
  -8  -2  -1   11.00   11.00
  -8   2  -1   -5.50   10.00
  -8   2  -1   -0.70   11.60
   8   2   1    2.60   10.40
   8   2   1   -0.50   12.40
  -8   2  -1  -16.60   11.30
   8   2   1   -8.90    8.90
  -9  -2  -1   31.00   15.10
   9  -2   1   75.49   19.10
   9  -2   1   41.10   14.30
   9  -2   1   57.69   15.10
  -9  -2  -1   45.40   16.80
  -9  -2  -1   50.89   16.40
  -9   2  -1   51.79   13.70
  -9   2  -1   24.80   10.40
   9   2   1   30.80   16.20
   9   2   1   44.80   16.30
   9   2   1   39.00   12.10
   9   2   1   52.39   15.10
  10  -2   1    9.20   15.90
  10  -2   1    6.40   12.60
 -10  -2  -1   18.20   16.50
 -10  -2  -1    1.00   19.80
 -10  -2  -1  -17.20   11.50
  10  -2   1  -12.00   18.80
 -10  -2  -1   22.80   19.00
  10  -2   1   21.20   16.60
 -10   2  -1  -19.70   12.90
  10   2   1    7.10   14.10
 -10   2  -1   11.90   18.10
 -10   2  -1   -6.10   15.70
  10   2   1   19.20   15.10
  10   2   1   -2.40   12.40
  10   2   1   10.10   14.20
  11  -2   1  -11.40   17.00
  11  -2   1   11.00   13.60
 -11  -2  -1  -26.50   22.90
 -11  -2  -1   19.00   18.00
 -11  -2  -1   -8.80   13.40
 -11  -2  -1   72.99   27.80
  11  -2   1   17.80   13.30
  11   2   1   24.30   19.00
  11   2   1   27.90   15.00
 -11   2  -1   45.60   14.20
 -11   2  -1   10.00   18.50
  11   2   1   28.60   15.80
  11   2   1   21.10   16.20
 -11   2  -1    8.70   18.00
 -11   2  -1   31.70   20.10
 -12  -2  -1   36.80   20.10
  12  -2   1   69.49   22.20
  12  -2   1   14.70   20.40
 -12  -2  -1    8.60   16.70
 -12  -2  -1   44.90   16.00
  12  -2   1   30.00   14.00
 -12  -2  -1   14.80   30.30
  12  -2   1   14.10   17.40
 -12   2  -1   58.89   15.40
 -12   2  -1   52.09   31.40
 -12   2  -1   12.60   19.60
 -12   2  -1   54.89   21.30
 -12   2  -1   75.59   25.00
  12   2   1   47.30   25.00
  12   2   1   15.60   16.70
  13  -2   1   54.49   21.60
  13  -2   1   82.89   25.10
 -13  -2  -1   35.20   20.80
 -13  -2  -1   16.70   36.40
 -13  -2  -1   51.19   21.60
  13   2   1    1.80   16.60
 -13   2  -1   40.80   20.10
 -13   2  -1   92.09   27.00
 -13   2  -1   77.59   26.70
 -13   2  -1  -22.10   28.00
  13   2   1   68.49   24.10
  13   2   1   34.50   18.50
 -14  -2  -1  -26.70   23.20
  14  -2   1   43.10   20.40
 -14  -2  -1   28.50   20.00
  14  -2   1   23.20   19.70
  14   2   1   -5.00   20.60
  14   2   1   -4.50   21.90
 -14   2  -1    2.50   19.60
  14   2   1   -5.60   32.20
 -14   2  -1   -5.10   23.40
  15  -2   1   24.50   25.20
  15  -2   1   59.39   22.60
 -15  -2  -1   21.90   26.80
 -15  -2  -1   42.20   21.30
  15   2   1   38.60   32.20
  15   2   1   19.40   24.80
 -15  -3   1   -2.50   24.60
  15  -3  -1   41.40   22.40
  15   3  -1  -35.40   21.50
  15   3  -1   30.30   24.60
 -15   3   1   26.00   27.10
  15   3  -1  -74.99   61.09
  14  -3  -1   38.70   21.20
 -14  -3   1   -2.30   25.70
  14  -3  -1   47.80   21.70
 -14  -3   1   -2.40   23.30
 -14  -3   1   43.10   21.40
  14   3  -1   85.19   28.10
  14   3  -1    7.40   37.60
 -14   3   1   86.79   33.10
  14   3  -1   65.29   23.30
 -14   3   1   62.79   31.70
  13  -3  -1  141.89   27.30
 -13  -3   1  217.58   41.60
 -13  -3   1  147.49   27.10
  13  -3  -1  174.08   33.40
  13  -3  -1  162.88   24.60
 -13  -3   1  185.38   30.80
 -13   3   1  230.08   26.00
  13   3  -1  168.78   28.10
 -13   3   1  152.58   32.20
  13   3  -1  146.99   30.40
 -13   3   1  195.48   40.50
  13   3  -1  151.08   28.80
  12  -3  -1   11.60   14.10
 -12  -3   1    5.50   22.90
 -12  -3   1  -15.60   14.20
  12  -3  -1  -25.00   21.90
  12  -3  -1  -27.00   17.00
  12  -3  -1    9.10   15.50
  12   3  -1    6.10   17.20
 -12   3   1  -19.60   19.50
  12   3  -1  -18.10   18.00
  12   3  -1   36.70   22.30
  12   3  -1   15.70   17.00
 -12   3   1   -4.40   23.20
 -12   3   1  -27.60   17.80
  11  -3  -1   19.40   15.70
  11  -3  -1   15.30   16.20
 -11  -3   1   55.49   20.30
  11  -3  -1   20.70   17.60
 -11  -3   1   24.30   21.30
  11   3  -1   12.00   16.70
  11   3  -1   42.00   15.30
 -11   3   1   -2.20   14.20
 -11   3   1   35.80   18.30
 -11   3   1   -0.20   14.90
 -11   3   1   37.30   18.50
  11   3  -1   24.20   16.60
  11   3  -1   50.59   19.50
 -10  -3   1    8.80   14.40
 -10  -3   1   11.00   14.00
  10  -3  -1   23.90   14.40
  10  -3  -1    0.90   17.10
  10  -3  -1   20.30   12.30
  10  -3  -1   40.30   20.50
  10   3  -1    5.80   11.90
 -10   3   1   17.70   12.80
  10   3  -1  -10.60   13.60
 -10   3   1   11.20   14.80
  10   3  -1   -1.90   13.00
 -10   3   1   18.70   16.80
  10   3  -1    6.00   14.60
  10   3  -1    5.40   14.10
 -10   3   1   20.80   17.40
   9  -3  -1   11.70   15.70
  -9  -3   1   27.20   14.60
   9  -3  -1   29.10   13.10
  -9  -3   1   40.60   11.60
   9  -3  -1    3.90   12.50
   9   3  -1   21.50   12.90
  -9   3   1   18.40   15.40
  -9   3   1   36.00   16.80
   9   3  -1   25.90   13.60
   9   3  -1   -5.10   13.50
  -9   3   1   43.00   18.80
  -9   3   1   20.50   20.10
   9   3  -1   13.50   11.00
  -8  -3   1  166.58   23.60
   8  -3  -1  174.48   22.50
  -8  -3   1  170.38   18.70
  -8  -3   1  111.19   17.50
   8  -3  -1  146.59   18.80
  -8  -3   1  104.19   21.60
   8   3  -1  146.79   21.80
   8   3  -1  153.78   19.80
   8   3  -1  126.99   19.30
  -8   3   1  122.09   20.00
  -8   3   1  125.09   23.40
  -7  -3   1  141.09   23.80
  -7  -3   1  148.69   14.00
   7  -3  -1  153.18   23.50
   7  -3  -1  146.19   17.70
   7   3  -1  127.29   17.10
  -7   3   1  101.39   15.30
   7   3  -1  120.59   17.40
  -7   3   1  133.19   19.90
  -6  -3   1   24.80   13.30
   6  -3  -1   10.30    9.50
   6  -3  -1   18.10   10.30
  -6  -3   1   20.00    6.10
  -6   3   1   11.50    8.00
  -5  -3   1   88.19   17.30
   5  -3  -1   51.69    9.70
  -5  -3   1   45.20    9.90
   5  -3  -1   71.99   12.30
  -5   3   1   58.09   12.90
   5   3  -1   61.99   12.00
  -5   3   1   49.60   11.00
   5   3  -1   55.89   10.00
   4  -3  -1    4.40    5.30
   4  -3  -1    3.90    5.30
  -4  -3   1    7.50    5.20
  -4  -3   1   18.10    8.10
   4   3  -1    6.40    5.50
   4   3  -1    7.50    4.20
  -4   3   1    1.90    4.50
   4   3  -1   10.10    6.00
   3  -3  -1  412.36   19.10
   3  -3  -1  415.36   19.40
  -3  -3   1  411.16   18.80
  -3  -3   1  434.96   20.30
   3   3  -1  380.16   16.50
   3   3  -1  414.06   18.10
   3   3  -1  413.26   18.40
  -3   3   1  421.86   16.90
  -3   3   1  379.96   18.40
   2  -3  -1 1197.28   31.90
  -2  -3   1 1186.38   31.50
  -2  -3   1 1140.09   31.10
   2  -3  -1 1209.28   27.10
   2  -3  -1 1127.49   32.00
   2   3  -1 1117.49   31.20
  -2   3   1 1089.19   32.30
  -2   3   1 1175.78   26.90
   2   3  -1 1142.79   31.60
   2   3  -1 1135.59   31.10
   1  -3  -1  644.54   21.10
  -1  -3   1  657.33   21.20
   1  -3  -1  633.64   20.90
  -1  -3   1  683.73   18.70
  -1   3   1  686.83   15.70
  -1   3   1  640.14   21.40
  -1   3   1  660.73   23.20
   1   3  -1  627.84   20.00
   1   3  -1  688.43   18.70
  -1   3   1  660.13   16.00
   1   3  -1  656.83   21.30
   0  -3  -1   34.60    5.60
   0  -3  -1   27.60    5.60
   0  -3   1   21.80    3.00
   0  -3   1   26.50    5.20
   0   3   1   26.30    6.00
   0   3   1   25.00    4.70
   0   3   1   36.40    8.30
   0   3  -1   25.10    5.50
   0   3  -1   25.00    4.80
   0   3   1   40.30    6.20
  -1  -3  -1   83.59    7.50
   1  -3   1   90.99    7.40
  -1  -3  -1  103.89    8.70
   1  -3   1  111.29    9.70
   1   3   1   95.89    9.20
   1   3   1   96.49    8.50
   1   3   1   98.79    7.70
  -1   3  -1   94.69    8.80
  -2  -3  -1 1480.25   39.00
   2  -3   1 1632.94   32.70
  -2  -3  -1 1600.64   39.90
   2  -3   1 1466.35   37.70
   2  -3   1 1635.34   40.70
  -2   3  -1 1468.65   37.80
   2   3   1 1462.05   38.60
   2   3   1 1503.25   38.70
   2   3   1 1532.95   37.60
  -2   3  -1 1501.75   39.30
  -2   3  -1 1591.34   33.30
  -3  -3  -1  156.28   13.60
  -3  -3  -1  139.19   12.20
   3  -3   1  127.49   10.20
   3  -3   1  129.69   11.00
   3   3   1  110.99   10.10
   3   3   1  127.99   10.60
   3   3   1  134.39   11.60
  -3   3  -1  131.89   11.90
  -3   3  -1  134.69   12.30
  -3   3  -1  113.09    8.50
   4  -3   1   30.00    6.40
  -4  -3  -1   35.20    7.80
  -4  -3  -1   43.20    9.70
   4  -3   1   23.80    6.20
  -4   3  -1   25.30    7.20
   4   3   1   48.10    8.60
  -4   3  -1   30.00    6.50
   4   3   1   42.80    9.60
   5  -3   1   25.70   10.30
  -5  -3  -1   26.80    9.00
   5  -3   1   23.90    8.80
  -5  -3  -1   21.00    7.50
   5   3   1   32.90   10.00
  -5   3  -1   34.30    8.70
   5   3   1   18.70    7.30
  -5   3  -1   32.70    9.40
   6  -3   1  -11.40    8.00
   6  -3   1   -0.40    6.40
  -6  -3  -1    8.40    5.90
   6   3   1   -1.10    7.60
  -6   3  -1    2.90    8.80
  -7  -3  -1  158.08   18.80
   7  -3   1  209.68   22.90
  -7  -3  -1  206.48   16.90
   7  -3   1  163.18   20.20
   7   3   1  187.08   21.20
  -7   3  -1  202.28   25.00
   7   3   1  180.88   20.30
  -8  -3  -1  174.38   22.90
  -8  -3  -1  198.08   25.60
  -8  -3  -1  156.58   20.80
   8  -3   1  154.78   21.70
   8  -3   1  152.18   22.80
  -8  -3  -1  173.48   18.40
   8  -3   1  124.39   23.80
  -8   3  -1  168.98   19.60
  -8   3  -1  167.08   22.70
  -8   3  -1  150.38   21.20
   8   3   1  164.58   22.30
   8   3   1  191.98   21.00
   8   3   1  117.89   15.70
  -9  -3  -1   31.20   11.20
  -9  -3  -1   42.80   16.90
  -9  -3  -1    5.40   10.30
   9  -3   1   -4.60   10.90
   9  -3   1   12.10   12.30
   9  -3   1  -14.00   12.00
  -9  -3  -1   32.80   17.30
   9   3   1   11.90   11.20
  -9   3  -1  -12.60   11.20
   9   3   1   16.00   14.40
   9   3   1   11.40   12.90
  -9   3  -1   13.80   11.40
  -9   3  -1   11.60   16.00
  10  -3   1   36.30   13.10
  10  -3   1   57.49   15.70
 -10  -3  -1   69.79   21.00
 -10  -3  -1   46.00   12.70
 -10  -3  -1   56.59   12.80
  10  -3   1   58.09   18.10
  10  -3   1   73.19   19.70
 -10   3  -1   42.10   15.90
  10   3   1   56.69   15.90
 -10   3  -1   29.20   15.10
 -10   3  -1   51.89   19.40
  10   3   1   35.30   14.20
  10   3   1   47.90   13.60
  10   3   1   55.89   19.00
  11  -3   1  -23.40   19.20
 -11  -3  -1   21.30   16.30
  11  -3   1    5.70   16.30
  11  -3   1   20.30   20.40
  11  -3   1   17.20   15.70
 -11  -3  -1  -10.80   14.00
 -11  -3  -1   39.30   21.50
  11   3   1   24.80   18.20
 -11   3  -1  -17.00   19.40
  11   3   1   -0.30   14.40
  11   3   1  -21.10   14.40
 -11   3  -1   13.20   19.50
 -11   3  -1   -7.70   18.20
  11   3   1    1.40   16.30
 -11   3  -1    7.60   20.80
 -12  -3  -1  -30.00   18.60
 -12  -3  -1   18.60   18.00
 -12  -3  -1   -5.90   17.10
  12  -3   1   11.60   15.70
  12  -3   1    1.80   14.90
  12  -3   1   -9.00   21.70
  12   3   1   20.30   19.10
 -12   3  -1   -4.10   22.20
  12   3   1  -30.90   18.30
 -12   3  -1   20.00   23.50
  12   3   1   -2.90   23.00
 -12   3  -1   41.40   31.60
  12   3   1  -11.80   16.30
 -13  -3  -1   46.20   21.20
 -13  -3  -1   12.70   21.00
  13  -3   1   47.10   17.40
 -13  -3  -1    1.90   20.60
  13  -3   1   61.79   27.40
  13  -3   1   55.79   20.80
  13   3   1   28.10   21.40
 -13   3  -1   92.39   28.80
 -13   3  -1   64.39   25.30
  13   3   1   73.59   27.60
  13   3   1   32.30   33.20
 -13   3  -1   65.79   27.50
 -13   3  -1   36.40   20.30
  14  -3   1   29.40   21.80
  14  -3   1   11.30   23.80
 -14  -3  -1   32.00   19.50
 -14  -3  -1   54.79   20.40
  14   3   1    1.50   22.80
 -14   3  -1   -4.90   22.70
 -14   3  -1   65.09   47.80
  14   3   1  -10.80   37.40
  14   3   1   60.59   30.90
 -15  -3  -1   35.20   22.10
  15  -3   1    6.90   23.80
  15  -3   1  -34.50   22.90
 -15  -3  -1   58.39   30.60
  15   3   1    3.40   26.40
  15   3   1  -40.30   26.50
 -15   3  -1   50.19   25.10
 -15  -4   1   12.70   34.30
 -15  -4   1   72.59   22.30
  15  -4  -1   28.50   40.00
 -15  -4   1    3.60   26.20
  15  -4  -1   31.70   25.40
  15   4  -1   70.99   27.30
  15   4  -1    6.90   23.20
 -15   4   1   19.60   37.90
 -15   4   1   40.90   28.70
  14  -4  -1  219.08   41.60
 -14  -4   1  161.28   30.10
  14  -4  -1  150.88   26.30
 -14  -4   1  135.99   29.00
  14   4  -1  169.48   44.00
  14   4  -1  178.98   32.20
 -14   4   1  242.58   48.10
  14   4  -1  165.58   26.80
 -13  -4   1   10.00   23.40
 -13  -4   1  -11.00   21.20
  13  -4  -1  -29.60   30.30
 -13  -4   1   14.70   21.80
  13  -4  -1   -4.50   17.00
  13  -4  -1    0.40   17.80
  13   4  -1   -9.40   19.30
  13   4  -1   -1.30   17.20
 -13   4   1    5.70   30.00
  13   4  -1  -23.30   29.60
 -13   4   1    4.90   23.20
  12  -4  -1   38.90   20.00
  12  -4  -1   37.20   25.50
  12  -4  -1    6.50   17.30
 -12  -4   1   27.80   16.90
 -12  -4   1   19.50   16.80
  12  -4  -1   49.10   22.90
 -12  -4   1   38.80   25.80
  12   4  -1   29.20   22.50
 -12   4   1   31.20   21.00
 -12   4   1   -4.00   18.50
  12   4  -1    2.70   27.10
  12   4  -1    2.40   15.60
  12   4  -1   17.50   18.60
 -12   4   1   19.20   21.40
 -11  -4   1   -0.10   25.10
  11  -4  -1   44.50   17.50
 -11  -4   1   52.39   23.00
 -11  -4   1   54.79   26.90
 -11  -4   1   41.10   13.50
  11  -4  -1   63.89   19.90
  11  -4  -1   52.49   16.30
  11  -4  -1   73.49   26.00
 -11  -4   1   17.10   13.40
 -11   4   1   20.30   14.50
  11   4  -1   44.00   18.70
 -11   4   1   44.60   20.60
  11   4  -1   29.70   15.50
  11   4  -1   17.80   18.10
 -11   4   1   56.99   16.00
  11   4  -1   14.40   20.80
 -10  -4   1    1.50   20.30
  10  -4  -1   23.60   14.40
 -10  -4   1   42.00   18.50
  10  -4  -1   44.90   15.70
 -10  -4   1   20.20   12.80
  10  -4  -1   66.89   16.80
 -10  -4   1   65.89   21.20
  10  -4  -1   23.70   19.70
 -10   4   1   44.30   19.30
  10   4  -1   38.40   15.40
 -10   4   1   29.80   15.50
  10   4  -1   51.29   17.40
  10   4  -1   40.40   18.90
 -10   4   1   44.10   16.80
 -10   4   1   18.70   18.20
  10   4  -1   27.40   16.20
   9  -4  -1  179.58   27.30
  -9  -4   1  131.99   23.70
   9  -4  -1  113.49   20.90
  -9  -4   1  109.19   19.30
  -9  -4   1   99.89   22.20
  -9  -4   1  152.78   21.80
   9  -4  -1  115.59   21.50
   9   4  -1  156.38   25.60
   9   4  -1  141.29   21.20
   9   4  -1  163.78   27.50
  -9   4   1  181.68   29.50
   9   4  -1  138.09   23.10
  -9   4   1  152.28   24.20
  -9   4   1  196.48   29.80
  -9   4   1  157.28   28.40
   9   4  -1  158.48   22.80
  -8  -4   1  210.98   20.70
   8  -4  -1  255.37   29.80
   8  -4  -1  252.47   24.50
  -8  -4   1  208.08   29.70
  -8  -4   1  273.27   26.30
  -8   4   1  256.77   26.10
  -8   4   1  233.58   28.10
  -8   4   1  203.88   24.30
  -8   4   1  215.18   36.10
   8   4  -1  265.87   27.70
   8   4  -1  244.58   24.70
   8   4  -1  272.07   28.30
   8   4  -1  235.68   22.70
   7  -4  -1   -1.90    9.70
   7  -4  -1    7.90   10.60
  -7  -4   1    6.40   11.50
   7   4  -1    9.20   10.60
   7   4  -1    3.20   10.80
  -7   4   1   -8.40    7.50
   7   4  -1   18.20   12.00
   6  -4  -1  146.99   16.10
  -6  -4   1  122.69   19.10
  -6  -4   1  134.39   14.70
   6  -4  -1  153.28   19.60
  -6   4   1  133.69   20.70
   6   4  -1  159.28   20.60
  -6   4   1  159.58   19.90
   6   4  -1  136.49   17.10
   5  -4  -1  211.18   17.80
  -5  -4   1  217.58   16.80
   5  -4  -1  211.48   20.10
  -5  -4   1  215.18   21.80
  -5   4   1  237.28   19.00
   5   4  -1  210.98   21.60
  -5   4   1  214.68   17.50
   5   4  -1  222.98   18.10
  -4  -4   1   14.90    6.40
  -4  -4   1   15.70    9.30
   4  -4  -1   17.10    6.60
   4  -4  -1   28.10    9.80
  -4   4   1    7.10    4.60
   4   4  -1   10.60    5.30
   4   4  -1   10.70    6.50
  -4   4   1   23.70    8.60
   4   4  -1    7.50    6.70
   3  -4  -1  479.65   22.10
   3  -4  -1  456.75   20.60
  -3  -4   1  469.85   22.10
  -3  -4   1  483.55   22.30
  -3   4   1  495.05   24.40
   3   4  -1  460.85   21.60
  -3   4   1  487.75   17.90
   3   4  -1  494.15   21.80
   2  -4  -1   11.80    4.40
  -2  -4   1   19.80    6.10
  -2  -4   1    9.50    3.70
   2  -4  -1   19.10    6.90
  -2   4   1    9.70    3.10
   2   4  -1    5.50    3.40
   2   4  -1   21.60    6.40
  -2   4   1    5.40    2.40
  -2   4   1   12.50    6.10
  -2   4   1   17.40    7.30
   2   4  -1   10.70    5.30
   1  -4  -1   10.80    4.80
   1  -4  -1   10.50    4.90
  -1  -4   1    7.10    3.80
  -1  -4   1   11.50    4.30
  -1   4   1    6.90    4.50
   1   4  -1    7.50    4.60
   1   4  -1    9.10    5.90
   1   4  -1    7.60    4.60
  -1   4   1   11.50    4.70
  -1   4   1    9.80    3.20
   1   4  -1   10.40    4.40
   0  -4   1   42.40    6.40
   0  -4   1   50.99    4.50
   0  -4  -1   36.80    7.40
   0   4  -1   49.80    4.30
   0   4   1   37.40    7.10
   0   4  -1   69.79   10.60
   0   4   1   54.49    6.90
   0   4  -1   52.49    7.10
   0   4   1   50.59    7.30
  -1  -4  -1  357.86   18.30
  -1  -4  -1  366.56   15.00
   1  -4   1  357.86   17.10
   1  -4   1  347.37   16.20
   1   4   1  339.57   15.60
  -1   4  -1  331.67   17.00
  -1   4  -1  336.77   15.50
   1   4   1  326.77   16.30
   1   4   1  341.57   16.90
  -2  -4  -1   73.09   10.20
  -2  -4  -1   82.89    9.50
   2  -4   1   86.69    6.40
   2  -4   1   80.59    9.50
   2  -4   1   82.99   10.60
  -2   4  -1   73.19    5.60
  -2   4  -1   97.39   12.20
   2   4   1   86.29    9.40
   2   4   1   75.39    8.90
  -2   4  -1   74.09    8.80
   2   4   1   73.39   10.40
  -3  -4  -1  395.06   21.30
   3  -4   1  392.76   19.70
  -3  -4  -1  395.06   20.10
   3  -4   1  412.06   21.30
  -3   4  -1  396.76   15.40
  -3   4  -1  372.16   18.80
  -3   4  -1  410.86   21.60
   3   4   1  351.46   18.20
   3   4   1  415.06   27.70
   3   4   1  374.96   18.50
  -4  -4  -1   25.00   10.40
   4  -4   1    1.70    6.60
  -4  -4  -1   13.90    8.20
   4  -4   1   23.40    8.60
  -4   4  -1   16.30    8.40
  -4   4  -1    6.10    5.40
   4   4   1   15.30    8.70
   4   4   1    6.00    6.40
   5  -4   1  249.88   17.90
   5  -4   1  268.77   19.00
  -5  -4  -1  275.17   24.60
  -5  -4  -1  264.17   17.80
  -5   4  -1  274.07   20.30
  -5   4  -1  250.17   20.30
   5   4   1  239.18   18.30
   5   4   1  261.97   19.30
   6  -4   1  122.19   21.00
  -6  -4  -1  126.59   20.50
  -6  -4  -1  105.39   14.80
   6  -4   1  100.69   18.80
   6   4   1   90.99   17.80
  -6   4  -1   89.49   18.80
  -6   4  -1  104.39   19.60
   6   4   1  100.29   16.10
   7  -4   1  380.06   26.40
   7  -4   1  414.96   26.30
  -7  -4  -1  432.56   33.50
  -7  -4  -1  435.16   31.00
   7   4   1  389.56   26.90
   7   4   1  427.46   29.90
   7   4   1  457.25   29.30
  -7   4  -1  412.66   29.90
  -7   4  -1  428.76   29.50
   8  -4   1   11.00   12.70
  -8  -4  -1   15.80   15.00
   8  -4   1    1.70   10.80
  -8  -4  -1    1.00   15.80
   8  -4   1    9.10   13.20
  -8  -4  -1   25.40   16.20
  -8   4  -1   20.60   17.80
   8   4   1   -6.40   12.90
  -8   4  -1   -7.90   13.00
  -8   4  -1   -8.20    9.50
   8   4   1   -1.10   10.90
   8   4   1    7.80   14.20
  -8   4  -1  -11.10   10.90
   8   4   1    6.70   12.30
  -9  -4  -1   32.20   18.30
   9  -4   1   19.10   16.60
   9  -4   1   39.60   13.00
  -9  -4  -1   12.40   18.40
  -9  -4  -1   77.59   23.90
  -9  -4  -1   27.90   12.60
  -9  -4  -1   35.10   15.40
   9  -4   1   46.70   18.70
   9   4   1   33.30   14.10
  -9   4  -1   31.10   15.00
   9   4   1   32.40   17.30
  -9   4  -1   30.30   13.00
   9   4   1   46.60   18.40
  -9   4  -1   14.30   10.60
   9   4   1   44.90   15.00
 -10  -4  -1   48.70   15.80
  10  -4   1   24.90   15.90
 -10  -4  -1   77.19   26.30
 -10  -4  -1   42.50   17.70
 -10  -4  -1   -0.90   21.10
 -10  -4  -1   53.89   16.90
  10  -4   1   70.59   18.70
  10  -4   1   78.39   18.10
  10  -4   1   17.30   15.50
  10   4   1   68.59   20.40
  10   4   1   10.70   18.50
 -10   4  -1   31.90   16.30
  10   4   1   32.90   15.30
  10   4   1   49.99   16.90
 -10   4  -1   16.20   15.60
 -10   4  -1   49.30   14.90
 -10   4  -1   31.20   19.60
  11  -4   1   65.19   23.70
 -11  -4  -1   30.80   20.60
  11  -4   1   47.00   16.30
  11  -4   1   81.49   15.40
 -11  -4  -1   68.79   27.80
 -11  -4  -1   40.80   20.20
  11  -4   1   56.79   21.00
 -11  -4  -1   47.20   18.90
 -11   4  -1   72.69   22.60
 -11   4  -1   28.10   21.20
  11   4   1   35.90   17.80
  11   4   1   33.30   19.80
 -11   4  -1   55.19   22.40
  11   4   1   50.39   18.80
  11   4   1   30.00   21.60
 -11   4  -1   54.09   24.70
  12  -4   1  157.58   28.10
  12  -4   1  130.39   23.60
 -12  -4  -1  139.79   24.20
  12  -4   1  124.89   34.30
 -12  -4  -1  134.59   24.30
  12  -4   1   94.49   31.10
 -12   4  -1  131.19   27.60
 -12   4  -1  144.89   29.60
 -12   4  -1  145.49   36.60
 -12   4  -1  125.19   29.30
  12   4   1  125.59   29.50
  12   4   1  155.78   28.00
  12   4   1  132.59   28.90
  12   4   1  174.48   33.40
  13  -4   1   53.19   19.40
 -13  -4  -1   28.30   20.00
  13  -4   1   59.69   20.10
 -13  -4  -1   57.99   17.30
 -13   4  -1   23.70   29.80
  13   4   1   80.99   27.30
 -13   4  -1   62.09   24.40
  13   4   1   35.80   20.60
  13   4   1   55.49   22.30
 -14  -4  -1  -13.10   20.50
  14  -4   1    3.40   22.90
 -14  -4  -1   18.00   28.50
  14  -4   1   47.00   19.80
 -14   4  -1  -33.30   29.80
 -14   4  -1   33.40   41.80
 -14   4  -1   23.00   24.00
  14   4   1   20.50   23.10
 -15  -4  -1   46.00   26.40
  15  -4   1   41.10   27.70
 -15  -4  -1   26.10   27.70
 -15  -4  -1   71.49   33.50
  15  -4   1   87.39   32.00
  15   4   1   -1.10   23.30
 -15   4  -1  -46.80   41.50
 -15   4  -1   29.40   25.70
  15   4   1   59.39   26.70
 -15  -5   1  110.19   26.20
  15  -5  -1  138.39   33.70
  15  -5  -1   62.39   31.20
 -15  -5   1   67.99   29.20
  15   5  -1  148.39   39.30
  15   5  -1  111.29   32.60
 -15   5   1   91.89   30.50
 -14  -5   1  -11.30   23.20
  14  -5  -1    3.30   20.30
 -14  -5   1    1.80   19.90
  14  -5  -1   18.30   20.90
 -14   5   1   35.10   24.10
  14   5  -1   30.60   32.10
 -14   5   1   22.80   28.80
  14   5  -1   16.30   25.30
  14   5  -1  -12.00   23.40
 -13  -5   1  276.97   38.00
 -13  -5   1  192.28   33.70
 -13  -5   1  208.98   30.70
  13  -5  -1  180.28   28.40
  13  -5  -1  222.68   31.60
  13   5  -1  248.78   35.00
 -13   5   1  273.17   44.60
  13   5  -1  194.28   34.80
 -13   5   1  223.38   46.50
 -13   5   1  204.08   40.20
 -12  -5   1  107.99   28.50
 -12  -5   1  120.79   25.60
  12  -5  -1  135.39   23.50
  12  -5  -1  168.98   24.50
 -12  -5   1  150.98   28.50
  12  -5  -1  157.88   37.30
 -12   5   1  130.09   29.60
  12   5  -1  164.78   34.10
  12   5  -1  118.29   21.80
 -12   5   1  109.49   25.50
 -12   5   1   75.89   26.10
 -12   5   1  141.89   28.40
  12   5  -1  101.79   20.70
  12   5  -1  115.59   29.80
 -11  -5   1   47.90   17.60
  11  -5  -1   20.30   22.80
 -11  -5   1    3.20   20.90
  11  -5  -1   16.00   14.30
  11  -5  -1   25.90   16.90
  11  -5  -1    5.50   18.40
 -11  -5   1   12.10   16.60
  11   5  -1    3.20   16.90
 -11   5   1   14.40   16.40
 -11   5   1   22.00   22.00
  11   5  -1   -8.40   16.10
 -11   5   1  -14.90   15.00
  11   5  -1   16.90   17.20
  11   5  -1    4.20   16.10
  10  -5  -1   63.69   16.60
  10  -5  -1   59.89   17.00
 -10  -5   1   74.39   23.40
  10  -5  -1   55.99   15.90
 -10  -5   1   41.00   15.10
 -10  -5   1   61.29   14.50
  10   5  -1   54.99   17.50
  10   5  -1   57.79   18.70
 -10   5   1   59.99   17.30
 -10   5   1   76.49   24.50
 -10   5   1   65.69   15.50
  10   5  -1   59.09   14.20
  10   5  -1   81.79   15.60
 -10   5   1   35.90   14.20
  -9  -5   1  400.66   25.40
  -9  -5   1  366.56   36.10
  -9  -5   1  377.46   25.60
   9  -5  -1  466.45   39.00
  -9  -5   1  410.16   37.80
   9  -5  -1  456.55   32.80
   9  -5  -1  378.36   27.60
  -9   5   1  389.56   30.70
   9   5  -1  382.66   31.00
  -9   5   1  392.46   33.50
   9   5  -1  382.96   28.30
  -9   5   1  418.26   36.10
   9   5  -1  385.86   28.10
  -9   5   1  450.65   37.50
   9   5  -1  371.86   33.00
  -8  -5   1  213.88   19.20
   8  -5  -1  215.08   23.40
   8  -5  -1  245.18   28.50
   8  -5  -1  172.68   27.90
  -8  -5   1  215.38   25.80
  -8  -5   1  199.18   24.70
  -8  -5   1  186.68   18.90
   8   5  -1  172.48   21.60
  -8   5   1  214.48   43.80
   8   5  -1  207.48   23.20
  -8   5   1  187.48   23.10
   8   5  -1  192.18   22.70
  -8   5   1  250.17   28.10
  -8   5   1  231.98   27.20
   8   5  -1  223.88   23.20
  -7  -5   1  682.03   36.30
  -7  -5   1  639.04   35.20
   7  -5  -1  692.03   37.00
   7  -5  -1  677.33   34.70
  -7  -5   1  753.12   34.50
  -7   5   1  697.33   37.90
   7   5  -1  663.63   34.10
   7   5  -1  667.13   34.10
  -7   5   1  707.43   39.60
   7   5  -1  724.33   35.90
   7   5  -1  694.23   43.50
  -7   5   1  665.13   32.20
   6  -5  -1   84.29   18.80
  -6  -5   1   72.09   15.10
  -6  -5   1   50.49   11.20
   6  -5  -1   77.39   15.60
  -6   5   1   75.99   14.10
  -6   5   1   80.89   18.30
   6   5  -1   64.39   13.10
   6   5  -1   60.39   11.70
   5  -5  -1   87.39   13.40
  -5  -5   1  103.19   12.30
   5  -5  -1   85.69   15.70
  -5   5   1   94.59   15.20
   5   5  -1   86.39   17.40
  -5   5   1   90.99   18.20
  -4  -5   1  373.46   21.70
  -4  -5   1  424.66   24.50
   4  -5  -1  369.46   21.80
   4  -5  -1  408.86   24.80
  -4   5   1  396.16   17.30
   4   5  -1  445.56   24.80
  -4   5   1  395.76   24.00
   4   5  -1  395.96   22.90
   3  -5  -1   73.29   11.60
   3  -5  -1   75.09   13.20
  -3  -5   1   73.89   13.10
  -3  -5   1   75.89   11.70
  -3   5   1   74.89    9.20
   3   5  -1   81.89   12.40
   3   5  -1   86.99   13.80
   3   5  -1   83.29   11.20
  -2  -5   1  118.09   13.70
   2  -5  -1  113.89   12.10
   2  -5  -1  137.99   12.80
  -2  -5   1  142.29   13.50
   2   5  -1  126.39   13.00
   2   5  -1  132.69   13.60
  -2   5   1  114.29    6.50
   2   5  -1   95.69   11.70
  -2   5   1  110.99   12.80
  -2   5   1  106.89   15.30
  -2   5   1  113.29    7.80
   1  -5  -1  699.83   27.00
   1  -5  -1  724.03   26.70
  -1  -5   1  721.23   21.70
  -1  -5   1  684.73   26.00
   1   5  -1  692.93   27.20
   1   5  -1  653.63   26.70
   1   5  -1  704.83   26.70
  -1   5   1  676.83   28.50
  -1   5   1  702.23   18.40
   0  -5  -1  431.26   21.30
   0  -5  -1  424.36   14.70
   0  -5   1  402.16   18.30
   0  -5   1  410.76   12.20
   0   5  -1  418.46   19.90
   0   5  -1  442.96   23.90
   0   5  -1  420.96   19.10
   0   5   1  455.35   15.80
   0   5   1  454.45   24.50
   0   5  -1  433.76   12.10
   0   5   1  408.26   18.80
   0   5   1  416.66   22.40
  -1  -5  -1    4.40    4.50
   1  -5   1   11.00    5.80
   1  -5   1    8.60    4.90
  -1  -5  -1    0.50    4.40
  -1   5  -1   11.50    6.10
   1   5   1   15.30    7.60
   1   5   1    7.90    6.00
  -1   5  -1   10.80    5.40
   1   5   1    7.00    6.20
  -2  -5  -1  412.96   20.40
  -2  -5  -1  434.56   20.10
   2  -5   1  421.86   21.20
   2  -5   1  414.76   20.80
  -2   5  -1  400.46   21.50
   2   5   1  403.46   21.10
  -2   5  -1  423.46   22.50
   2   5   1  406.76   22.40
   2   5   1  428.16   20.30
  -3  -5  -1   57.89   11.70
   3  -5   1   68.19   10.30
  -3  -5  -1   65.49   10.50
   3  -5   1   75.79   12.30
   3   5   1   85.29   13.70
  -3   5  -1   62.99   11.40
  -3   5  -1   77.99   13.60
   3   5   1   68.89   11.10
  -3   5  -1   87.49    9.30
   4  -5   1  342.17   21.20
  -4  -5  -1  331.07   23.50
  -4  -5  -1  319.77   22.10
   4  -5   1  337.67   19.00
   4   5   1  320.37   20.50
  -4   5  -1  320.87   21.20
   4   5   1  347.67   21.50
  -4   5  -1  355.26   18.30
  -5  -5  -1  121.69   21.10
   5  -5   1  133.29   27.90
  -5  -5  -1  101.39   13.80
   5  -5   1   97.49   17.50
   5   5   1  139.09   19.20
  -5   5  -1  120.39   17.40
   5   5   1  107.79   18.40
  -5   5  -1  123.19   16.50
   6  -5   1   82.99   15.00
  -6  -5  -1   79.09   18.80
  -6  -5  -1   74.89   15.60
   6  -5   1   71.39   14.50
  -6   5  -1   97.19   18.10
   6   5   1   75.89   15.60
   6   5   1  106.49   21.20
  -6   5  -1   95.69   19.90
  -7  -5  -1  101.79   19.50
   7  -5   1  114.99   23.10
   7  -5   1   99.59   22.10
  -7  -5  -1  115.19   26.30
  -7  -5  -1  112.39   18.40
  -7  -5  -1  157.88   29.90
  -7   5  -1   85.39   17.10
   7   5   1  144.39   20.60
   7   5   1  108.09   18.10
   7   5   1  103.69   17.70
  -7   5  -1   98.99   18.20
  -7   5  -1   99.79   19.90
   7   5   1  105.79   15.80
  -8  -5  -1  485.15   34.00
  -8  -5  -1  479.45   35.50
   8  -5   1  514.05   31.70
  -8  -5  -1  528.35   42.00
   8  -5   1  422.96   31.10
  -8  -5  -1  539.25   28.90
   8  -5   1  482.15   29.30
  -8  -5  -1  502.75   31.60
  -8   5  -1  449.06   43.70
   8   5   1  404.76   25.60
  -8   5  -1  513.75   36.80
   8   5   1  494.75   33.10
   8   5   1  510.15   32.80
  -8   5  -1  452.75   27.40
   8   5   1  492.65   31.80
  -8   5  -1  545.25   37.30
  -9  -5  -1    2.30   14.30
  -9  -5  -1   43.30   17.00
   9  -5   1    1.40   16.00
   9  -5   1  -16.80   14.30
  -9  -5  -1    1.10   13.70
  -9  -5  -1   -1.00   18.50
   9  -5   1    0.30   12.70
  -9   5  -1    4.00   18.10
   9   5   1  -11.20   10.20
   9   5   1   15.40   13.70
   9   5   1    7.40   10.90
  -9   5  -1  -20.60   13.20
  -9   5  -1    9.40   14.80
   9   5   1    2.50   13.20
  10  -5   1   48.60   15.20
  10  -5   1   65.29   23.60
 -10  -5  -1   19.90   17.30
 -10  -5  -1   28.80   20.60
  10  -5   1   49.20   20.40
  10  -5   1   61.79   13.40
 -10  -5  -1   64.69   18.20
 -10  -5  -1   85.79   21.10
 -10   5  -1   42.20   15.30
  10   5   1   54.89   18.90
  10   5   1   64.09   17.60
 -10   5  -1   47.60   18.70
 -10   5  -1   55.19   17.70
 -10   5  -1   38.90   18.50
  10   5   1   34.90   14.80
  11  -5   1   27.90   17.70
 -11  -5  -1   60.69   20.80
 -11  -5  -1   76.09   17.70
  11  -5   1   57.09   18.60
  11  -5   1  101.49   32.20
 -11   5  -1   30.50   23.30
  11   5   1   65.79   16.70
  11   5   1   49.60   17.80
  11   5   1   54.89   21.50
 -11   5  -1   32.40   18.40
 -11   5  -1   71.49   23.30
  11   5   1   25.90   14.70
 -11   5  -1   64.79   25.90
 -12  -5  -1  -18.80   15.60
  12  -5   1   21.00   28.10
  12  -5   1   -6.40   17.50
  12  -5   1  -13.10   25.30
 -12  -5  -1   31.90   16.60
  12  -5   1    6.80   16.00
  12   5   1   -0.80   24.20
 -12   5  -1   -9.90   25.80
 -12   5  -1   26.20   23.70
  12   5   1   38.20   18.70
 -12   5  -1    1.80   22.00
 -12   5  -1   21.20   27.90
  12   5   1    2.10   18.40
  12   5   1  -24.10   15.30
 -13  -5  -1  139.09   25.70
  13  -5   1  142.29   27.90
 -13  -5  -1  129.69   32.00
 -13  -5  -1  152.98   27.80
  13  -5   1  129.19   27.70
  13   5   1  145.09   24.70
 -13   5  -1  138.09   29.90
  13   5   1  126.99   26.50
 -13   5  -1  165.78   31.20
 -13   5  -1  170.28   36.30
  13   5   1  223.88   43.10
 -14  -5  -1   70.39   32.10
 -14  -5  -1   99.29   23.40
  14  -5   1   61.89   20.70
  14  -5   1   86.99   25.50
  14   5   1   39.60   24.00
 -14   5  -1    1.10   48.10
  14   5   1   73.99   36.20
  14   5   1   55.39   24.60
 -14   5  -1   61.89   25.00
 -15  -5  -1  -51.79   30.40
  15  -5   1   -7.10   24.90
  15  -5   1   -0.30   28.40
 -15  -5  -1   57.19   35.50
 -15  -5  -1   10.40   25.40
  15   5   1    2.30   37.10
  15   5   1  -19.60   24.50
 -15  -6   1   58.99   28.10
 -15  -6   1   86.29   35.60
 -15  -6   1   26.30   23.80
  15  -6  -1   71.09   26.80
  15  -6  -1   36.90   26.90
  15   6  -1   70.49   29.00
 -15   6   1   69.59   28.30
  15   6  -1   57.49   30.90
  14  -6  -1  235.68   35.40
 -14  -6   1  205.78   40.20
 -14  -6   1  278.67   33.20
  14  -6  -1  263.47   36.30
  14   6  -1  305.67   49.99
  14   6  -1  230.38   37.90
 -14   6   1  258.47   46.80
 -14   6   1  255.87   45.50
 -13  -6   1   36.20   18.90
 -13  -6   1   33.70   22.60
  13  -6  -1    4.40   19.70
  13  -6  -1   -4.20   19.90
 -13  -6   1  -37.70   22.60
 -13   6   1   22.00   28.30
 -13   6   1   37.20   32.00
  13   6  -1   30.30   22.10
  13   6  -1   54.19   29.50
  13   6  -1   -1.20   30.40
 -13   6   1    4.90   26.80
  12  -6  -1   54.89   29.00
  12  -6  -1  106.39   23.10
 -12  -6   1   75.59   23.00
 -12  -6   1  188.18   33.90
 -12  -6   1  119.19   24.00
  12  -6  -1  127.79   23.50
 -12   6   1   98.59   32.00
 -12   6   1  142.49   27.60
  12   6  -1  120.59   30.90
 -12   6   1  133.79   29.80
  12   6  -1   85.69   31.00
  12   6  -1   95.19   25.60
 -12   6   1   97.69   31.50
  12   6  -1  108.29   25.70
  11  -6  -1   49.10   29.20
 -11  -6   1  114.59   25.80
 -11  -6   1   92.79   45.70
  11  -6  -1   80.89   19.80
 -11  -6   1  107.89   24.10
 -11  -6   1   69.79   23.00
  11  -6  -1  103.99   21.00
  11   6  -1  125.49   26.20
 -11   6   1   98.49   22.40
 -11   6   1   83.69   20.00
  11   6  -1  116.89   25.30
  11   6  -1  150.08   31.30
  11   6  -1  103.19   23.70
 -11   6   1   99.99   27.10
 -11   6   1   60.09   19.10
 -10  -6   1   97.09   22.80
 -10  -6   1   19.30   23.80
  10  -6  -1   61.89   15.30
 -10  -6   1  112.69   31.30
  10  -6  -1   69.99   20.50
 -10  -6   1   64.19   18.50
 -10  -6   1   59.89   22.40
  10  -6  -1   92.19   27.20
  10   6  -1   54.79   19.20
  10   6  -1   77.29   19.50
 -10   6   1   71.19   15.50
  10   6  -1   80.89   24.00
 -10   6   1   68.09   14.10
 -10   6   1   66.19   23.00
 -10   6   1   45.60   20.50
  10   6  -1   70.19   18.60
  -9  -6   1   67.89   24.80
  -9  -6   1    4.20   20.40
   9  -6  -1   45.00   17.70
   9  -6  -1   23.10   17.50
  -9  -6   1   55.09   19.10
  -9  -6   1   30.10   18.80
  -9  -6   1   14.20   13.00
   9  -6  -1   61.19   17.00
  -9   6   1   41.70   15.60
  -9   6   1   47.80   14.80
   9   6  -1   58.79   17.30
  -9   6   1   47.90   14.70
  -9   6   1   36.60   18.50
  -9   6   1   63.69   17.00
   9   6  -1   38.50   17.00
   9   6  -1   47.00   15.50
   9   6  -1   59.99   19.70
   8  -6  -1  722.53   43.60
  -8  -6   1  721.13   42.50
  -8  -6   1  739.53   48.10
   8  -6  -1  701.93   33.80
  -8  -6   1  684.23   34.70
   8  -6  -1  649.04   39.40
  -8  -6   1  733.83   38.30
  -8  -6   1  680.03   40.90
   8   6  -1  732.23   43.00
   8   6  -1  652.33   38.90
   8   6  -1  754.82   39.90
  -8   6   1  758.02   41.80
  -8   6   1  743.73   41.40
  -8   6   1  676.73   38.30
   8   6  -1  722.33   37.90
  -7  -6   1   45.80   16.50
   7  -6  -1   50.69   17.40
  -7  -6   1   30.10   16.10
   7  -6  -1   24.50   11.20
  -7  -6   1   32.80   10.40
  -7  -6   1   30.00   24.60
  -7  -6   1    7.90   10.30
   7   6  -1   35.40   15.70
  -7   6   1   15.30   11.30
  -7   6   1   28.20   17.90
  -7   6   1   17.50   15.20
   7   6  -1    8.20    9.70
   7   6  -1   42.70   13.80
   7   6  -1   23.20   13.60
  -6  -6   1  307.17   24.60
   6  -6  -1  314.97   27.70
  -6  -6   1  296.47   21.20
  -6  -6   1  372.76   29.40
   6  -6  -1  313.37   23.20
  -6  -6   1  323.67   31.20
  -6   6   1  268.97   19.00
  -6   6   1  344.37   31.10
   6   6  -1  312.27   25.10
  -6   6   1  308.87   25.90
   6   6  -1  310.77   24.00
   6   6  -1  341.87   28.10
   6   6  -1  321.97   28.10
   5  -6  -1  241.98   20.60
  -5  -6   1  254.87   24.40
  -5  -6   1  231.88   21.80
   5  -6  -1  244.98   24.90
   5   6  -1  233.78   21.10
  -5   6   1  242.68   18.40
   5   6  -1  202.78   18.10
  -5   6   1  232.28   23.80
  -4  -6   1  236.68   19.80
   4  -6  -1  237.28   20.80
  -4  -6   1  209.88   26.60
   4  -6  -1  247.98   19.90
   4   6  -1  224.18   23.70
   4   6  -1  254.67   23.10
   4   6  -1  263.97   30.20
  -4   6   1  243.48   14.80
   3  -6  -1  830.12   33.20
   3  -6  -1  792.42   33.80
  -3  -6   1  802.82   31.90
  -3  -6   1  767.72   30.60
   3   6  -1  814.32   35.10
  -3   6   1  831.12   23.40
   3   6  -1  813.12   33.00
   3   6  -1  784.42   32.20
  -3   6   1  831.92   37.20
   2  -6  -1  578.34   26.70
  -2  -6   1  613.14   23.50
   2  -6  -1  605.34   27.60
  -2  -6   1  585.24   25.20
   2   6  -1  607.44   27.20
  -2   6   1  607.54   17.50
  -2   6   1  623.74   31.40
  -2   6   1  621.94   16.30
   2   6  -1  626.64   29.70
  -1  -6   1  125.19   10.30
  -1  -6   1  121.19   12.20
   1  -6  -1  122.69   14.40
   1  -6  -1  120.69   12.90
  -1   6   1  131.79   19.40
   1   6  -1  120.39   15.50
   1   6  -1  137.89   13.60
  -1   6   1  146.09    8.00
  -1   6   1  115.89   14.70
   1   6  -1  149.79   16.70
   0  -6   1  310.17   18.50
   0  -6  -1  331.37   13.80
   0  -6  -1  314.97   21.10
   0   6   1  339.67   19.40
   0   6  -1  348.77   23.00
   0   6   1  338.27   22.70
   0   6   1  344.37   13.80
   0   6  -1  340.97   20.00
   0   6   1  342.37   24.50
   0   6  -1  341.37   10.70
   0   6  -1  313.27   19.40
   1  -6   1  618.54   27.80
  -1  -6  -1  582.64   28.20
  -1  -6  -1  610.24   22.20
   1  -6   1  607.74   26.10
  -1   6  -1  574.04   28.00
   1   6   1  642.04   31.20
  -1   6  -1  591.44   26.00
   1   6   1  587.64   28.50
   1   6   1  587.24   25.60
  -2  -6  -1   27.30   10.10
   2  -6   1   14.70    7.40
  -2  -6  -1   32.80    8.10
   2  -6   1   33.90    8.10
   2   6   1   32.10    8.20
   2   6   1   42.60   14.40
   2   6   1   30.50    8.50
  -2   6  -1   36.30   11.00
  -2   6  -1   26.80    7.30
  -3  -6  -1 1117.09   40.50
   3  -6   1 1068.59   36.50
   3  -6   1 1121.09   41.80
  -3  -6  -1 1110.49   39.20
   3   6   1 1116.59   38.90
  -3   6  -1 1104.69   26.60
  -3   6  -1 1118.89   26.70
  -3   6  -1 1121.19   42.70
  -3   6  -1 1047.60   42.20
  -4  -6  -1  218.68   24.00
  -4  -6  -1  282.37   19.40
   4  -6   1  289.97   21.20
  -4   6  -1  300.17   24.60
   4   6   1  294.87   21.60
  -4   6  -1  264.07   15.00
   4   6   1  289.47   24.10
  -5  -6  -1   26.90   12.40
   5  -6   1   29.80   11.80
  -5  -6  -1   22.60   10.80
   5  -6   1   24.60   10.00
  -5   6  -1   36.50    7.80
   5   6   1   36.40   11.80
  -5   6  -1   41.80   13.30
   5   6   1   25.00    9.90
   6  -6   1  306.57   25.30
  -6  -6  -1  340.67   24.00
  -6  -6  -1  317.47   27.10
  -6  -6  -1  348.87   28.10
  -6  -6  -1  328.67   29.70
   6  -6   1  325.37   25.10
   6   6   1  337.67   25.30
   6   6   1  325.77   24.80
   6   6   1  281.57   23.40
  -6   6  -1  320.47   28.00
  -6   6  -1  313.87   25.00
   6   6   1  366.06   29.60
  -6   6  -1  296.87   19.90
  -7  -6  -1  217.28   26.90
  -7  -6  -1  221.18   25.30
  -7  -6  -1  205.08   21.70
  -7  -6  -1  188.78   22.10
   7  -6   1  178.38   25.70
   7  -6   1  195.68   24.40
  -7  -6  -1  169.58   24.70
   7  -6   1  201.08   25.60
  -7   6  -1  193.58   28.80
   7   6   1  199.88   23.20
  -7   6  -1  169.18   17.20
   7   6   1  180.58   23.70
   7   6   1  186.08   26.10
  -7   6  -1  177.08   20.00
   7   6   1  233.28   26.70
  -8  -6  -1  233.88   23.90
  -8  -6  -1  189.68   28.10
   8  -6   1  215.38   28.40
  -8  -6  -1  170.18   29.20
   8  -6   1  217.68   28.00
   8  -6   1  252.27   21.40
  -8  -6  -1  222.58   27.40
  -8  -6  -1  256.07   24.50
  -8   6  -1  257.37   27.00
   8   6   1  234.38   28.10
  -8   6  -1  202.48   24.40
  -8   6  -1  214.28   25.40
   8   6   1  197.68   24.50
   8   6   1  220.48   23.80
  -8   6  -1  203.88   21.10
   8   6   1  201.18   32.70
  -9  -6  -1  512.25   34.40
   9  -6   1  513.25   36.00
  -9  -6  -1  615.84   32.80
  -9  -6  -1  499.25   40.90
  -9  -6  -1  584.14   37.00
  -9  -6  -1  420.56   42.70
   9  -6   1  553.24   34.00
   9  -6   1  608.24   38.00
   9   6   1  556.34   36.50
  -9   6  -1  546.15   44.30
  -9   6  -1  516.55   35.20
  -9   6  -1  520.45   31.70
   9   6   1  504.75   34.30
  -9   6  -1  612.94   45.70
   9   6   1  554.44   36.80
  -9   6  -1  497.05   35.70
   9   6   1  577.84   46.20
  10  -6   1  136.69   30.10
 -10  -6  -1  133.79   21.00
  10  -6   1   72.99   26.40
  10  -6   1  102.99   19.20
 -10  -6  -1  104.69   20.70
 -10  -6  -1   99.79   28.30
 -10  -6  -1  120.49   23.30
  10   6   1  102.59   19.20
  10   6   1   90.19   20.50
 -10   6  -1  136.69   25.30
 -10   6  -1  158.58   30.00
 -10   6  -1   85.19   25.00
  10   6   1  103.69   22.90
 -10   6  -1  102.39   20.10
  10   6   1   93.59   26.00
 -10   6  -1  114.69   25.80
  11  -6   1   15.50   16.40
  11  -6   1    1.50   20.30
 -11  -6  -1   -3.90   15.20
  11  -6   1   40.40   23.90
 -11  -6  -1   25.90   18.80
 -11  -6  -1   12.70   16.40
 -11  -6  -1   -0.60   27.00
  11  -6   1   15.10   14.50
  11   6   1    7.90   16.40
 -11   6  -1   -2.40   21.10
  11   6   1   38.40   18.90
 -11   6  -1   18.10   20.50
 -11   6  -1   -2.30   16.00
 -11   6  -1    5.50   23.60
  11   6   1    6.00   18.50
  11   6   1   -2.00   23.50
 -12  -6  -1  142.89   29.10
  12  -6   1  147.69   27.00
  12  -6   1  179.18   29.00
 -12  -6  -1  147.69   28.10
  12  -6   1   83.99   34.20
 -12  -6  -1  150.98   27.80
  12   6   1  164.38   30.70
  12   6   1  213.98   30.80
 -12   6  -1  216.18   36.40
  12   6   1  194.28   40.60
 -12   6  -1  179.58   35.00
  12   6   1  124.69   37.00
 -12   6  -1  175.88   38.70
 -12   6  -1  170.68   38.30
  13  -6   1   56.09   20.60
 -13  -6  -1   14.00   20.40
 -13  -6  -1    3.00   18.60
 -13  -6  -1   69.79   30.10
  13  -6   1   49.40   21.90
  13   6   1   60.09   30.50
  13   6   1   -6.70   38.70
 -13   6  -1   26.70   31.70
 -13   6  -1   42.10   22.80
  13   6   1   12.20   22.10
 -14  -6  -1  134.49   41.60
  14  -6   1   88.89   28.60
 -14  -6  -1   69.19   30.50
  14  -6   1   63.39   31.60
  14   6   1  101.99   31.20
  14   6   1  121.89   37.80
 -14   6  -1   56.49   25.20
  15  -6   1  105.39   27.90
  15  -6   1  150.48   26.50
 -15  -6  -1  119.69   31.60
 -15  -6  -1  112.69   41.70
  15   6   1  134.99   32.30
  15   6   1  117.39   36.80
 -15   6  -1  140.39   37.40
  14  -7  -1  -27.50   25.40
 -14  -7   1  -34.00   25.10
  14  -7  -1  -42.80   27.80
 -14  -7   1  -16.80   21.10
 -14  -7   1   14.60   32.50
 -14   7   1   21.30   27.50
  14   7  -1   20.10   29.00
 -13  -7   1  233.78   31.10
 -13  -7   1  204.28   33.60
  13  -7  -1  184.58   34.90
 -13  -7   1  211.68   38.50
 -13   7   1  238.98   41.10
  13   7  -1  191.08   30.60
 -13   7   1  222.48   41.10
 -13   7   1  152.08   47.10
 -12  -7   1   35.20   19.60
 -12  -7   1   39.00   17.50
  12  -7  -1   26.60   22.50
  12  -7  -1   22.00   20.30
 -12  -7   1    9.90   21.00
 -12   7   1   44.80   20.10
 -12   7   1   67.89   27.90
 -12   7   1   26.60   31.00
  12   7  -1   -1.70   19.60
  12   7  -1    7.90   34.20
  12   7  -1    6.70   20.30
 -12   7   1   25.00   25.70
 -11  -7   1   32.80   16.10
  11  -7  -1   35.80   17.00
 -11  -7   1   20.80   19.50
  11  -7  -1   61.69   28.60
 -11  -7   1   52.79   21.40
  11  -7  -1   25.60   28.30
 -11   7   1   51.99   27.30
  11   7  -1   10.70   26.50
 -11   7   1   32.00   20.00
  11   7  -1   19.60   22.80
  11   7  -1    2.20   16.00
  11   7  -1   34.70   19.40
 -11   7   1   28.70   22.30
 -11   7   1   38.80   21.80
  10  -7  -1  691.93   52.99
  10  -7  -1  715.83   39.90
 -10  -7   1  715.53   44.90
 -10  -7   1  729.03   40.70
 -10  -7   1  656.33   52.99
 -10  -7   1  704.13   45.00
  10  -7  -1  780.62   48.70
 -10  -7   1  724.03   43.20
 -10   7   1  731.43   39.50
  10   7  -1  668.13   53.99
 -10   7   1  677.73   54.69
  10   7  -1  629.04   39.70
 -10   7   1  722.23   49.50
  10   7  -1  658.33   40.70
 -10   7   1  727.13   39.00
 -10   7   1  722.03   36.10
  10   7  -1  657.33   48.40
   9  -7  -1  558.44   40.40
  -9  -7   1  620.44   40.70
  -9  -7   1  611.64   47.60
  -9  -7   1  604.14   38.40
  -9  -7   1  674.63   38.50
   9  -7  -1  619.84   34.50
   9  -7  -1  621.94   48.80
  -9  -7   1  640.24   39.70
  -9   7   1  605.24   36.30
  -9   7   1  668.33   33.70
   9   7  -1  630.94   42.00
  -9   7   1  649.24   34.00
   9   7  -1  663.73   49.00
   9   7  -1  598.34   36.90
  -9   7   1  680.33   44.20
   9   7  -1  573.74   33.90
  -9   7   1  613.74   38.10
  -8  -7   1   60.59   16.80
  -8  -7   1   87.79   24.10
  -8  -7   1   61.79   17.90
  -8  -7   1   64.19   16.90
   8  -7  -1   92.89   22.70
   8  -7  -1   64.69   16.10
  -8  -7   1   64.89   17.60
  -8   7   1   69.29   16.60
  -8   7   1   25.80   16.30
  -8   7   1   58.19   20.70
   8   7  -1   53.89   14.90
   8   7  -1   65.19   17.10
   8   7  -1   39.80   14.10
  -8   7   1   76.29   17.30
   8   7  -1   57.49   16.60
   7  -7  -1  203.98   23.50
  -7  -7   1  157.98   29.80
  -7  -7   1  235.28   25.30
  -7  -7   1  267.87   26.20
  -7  -7   1  240.88   31.40
   7  -7  -1  192.88   27.80
  -7  -7   1  226.98   29.50
   7   7  -1  187.08   21.70
   7   7  -1  216.78   24.80
   7   7  -1  236.98   24.10
  -7   7   1  234.88   31.00
   7   7  -1  222.38   22.20
  -7   7   1  213.48   24.40
  -7   7   1  211.08   26.00
  -6  -7   1  122.19   20.50
  -6  -7   1  112.69   18.70
   6  -7  -1   85.69   18.60
  -6  -7   1   83.69   19.60
   6  -7  -1  106.19   19.30
  -6  -7   1  106.79   18.70
   6   7  -1   75.49   14.60
  -6   7   1   90.49   20.20
  -6   7   1  118.29   23.20
   6   7  -1  117.29   21.80
   6   7  -1   87.99   17.10
   6   7  -1   87.19   15.60
  -6   7   1   67.69   15.00
  -5  -7   1  177.38   22.50
  -5  -7   1  203.18   24.70
  -5  -7   1  146.69   20.10
   5  -7  -1  150.68   22.80
   5  -7  -1  170.98   20.10
  -5  -7   1  232.28   26.20
   5   7  -1  215.48   23.80
   5   7  -1  211.08   22.30
   5   7  -1  215.78   22.30
  -5   7   1  195.28   13.40
   5   7  -1  227.38   26.50
  -5   7   1  161.88   20.80
  -5   7   1  190.68   20.70
   4  -7  -1  941.81   37.80
  -4  -7   1  929.11   38.70
  -4  -7   1  984.30   39.00
   4  -7  -1  959.10   41.90
   4   7  -1  915.21   38.70
  -4   7   1  974.30   44.70
   4   7  -1  955.90   39.20
  -4   7   1  944.51   29.00
  -3  -7   1  432.36   28.50
   3  -7  -1  452.85   27.30
  -3  -7   1  444.26   24.00
   3  -7  -1  431.96   27.60
  -3   7   1  433.36   14.70
   3   7  -1  449.16   27.80
   3   7  -1  469.65   28.90
  -3   7   1  446.36   30.70
  -3   7   1  478.65   19.90
   2  -7  -1  287.47   21.10
  -2  -7   1  328.77   17.30
  -2  -7   1  287.77   23.50
   2  -7  -1  312.17   22.40
   2   7  -1  322.47   23.80
  -2   7   1  326.07   26.20
   2   7  -1  275.07   20.70
   2   7  -1  341.57   24.10
  -1  -7   1  776.92   23.60
  -1  -7   1  778.92   33.00
   1  -7  -1  790.32   32.70
   1  -7  -1  795.62   33.00
   1   7  -1  780.02   34.90
   1   7  -1  726.43   32.50
  -1   7   1  766.02   36.30
   1   7  -1  790.92   35.40
   0  -7  -1  402.56   22.80
   0  -7   1  391.56   23.60
   0  -7  -1  394.26   15.10
   0   7  -1  375.36   23.70
   0   7  -1  425.16   27.10
   0   7   1  396.26   24.50
   0   7  -1  414.16   25.50
   0   7   1  392.96   24.40
  -1  -7  -1  200.88   16.80
   1  -7   1  177.78   17.90
   1  -7   1  166.88   16.40
  -1  -7  -1  180.38   12.10
  -1   7  -1  184.18   20.30
   1   7   1  220.58   19.60
  -1   7  -1  179.68   18.30
   1   7   1  166.18   17.20
   2  -7   1 2510.95   65.89
   2  -7   1 2625.04   72.19
  -2  -7  -1 2549.24   68.99
  -2  -7  -1 2580.94   62.79
   2   7   1 2564.44   68.39
   2   7   1 2598.24   73.19
  -2   7  -1 2759.92   72.79
  -2   7  -1 2591.64   74.59
  -3  -7  -1   -6.70    8.60
   3  -7   1   -1.60    6.70
  -3  -7  -1   12.90    7.60
   3   7   1    3.70    9.70
   3   7   1   15.00   10.90
  -3   7  -1   14.90   10.30
  -4  -7  -1  577.44   32.60
   4  -7   1  549.15   31.10
   4  -7   1  577.24   32.90
  -4  -7  -1  565.44   33.40
  -4   7  -1  576.34   20.90
   4   7   1  580.14   29.60
  -4   7  -1  613.94   36.20
   4   7   1  562.24   30.90
  -5  -7  -1  724.13   35.20
  -5  -7  -1  701.53   37.00
  -5  -7  -1  721.93   35.00
  -5  -7  -1  740.53   38.40
   5  -7   1  727.83   33.20
   5  -7   1  683.13   35.40
  -5   7  -1  717.73   37.10
  -5   7  -1  730.33   41.50
   5   7   1  715.53   38.00
  -5   7  -1  673.33   25.70
   5   7   1  761.22   37.00
   5   7   1  758.02   35.70
   5   7   1  700.33   35.00
  -6  -7  -1   88.39   20.50
   6  -7   1   64.19   16.70
  -6  -7  -1   63.69   13.90
  -6  -7  -1   57.19   13.10
  -6  -7  -1   60.79   15.00
   6  -7   1   79.69   18.70
   6   7   1   70.69   15.80
   6   7   1   77.59   17.00
  -6   7  -1   58.59   21.60
  -6   7  -1   69.99   16.90
  -6   7  -1   61.09   14.10
   6   7   1   64.49   14.70
   6   7   1   88.59   19.30
  -6   7  -1   71.09   17.80
  -7  -7  -1  365.26   27.20
  -7  -7  -1  309.87   25.40
  -7  -7  -1  293.27   29.60
   7  -7   1  378.36   27.50
   7  -7   1  276.77   25.90
  -7  -7  -1  294.77   33.00
  -7  -7  -1  375.06   32.60
  -7   7  -1  271.27   27.00
  -7   7  -1  350.16   29.10
   7   7   1  343.67   29.00
   7   7   1  333.27   25.80
  -7   7  -1  370.16   31.30
   7   7   1  324.77   26.40
  -7   7  -1  328.87   24.80
   7   7   1  341.37   27.50
   8  -7   1  546.85   42.20
   8  -7   1  534.05   33.70
  -8  -7  -1  551.14   36.10
  -8  -7  -1  460.35   29.10
  -8  -7  -1  504.45   34.50
   8  -7   1  447.26   39.50
  -8  -7  -1  467.35   34.50
  -8  -7  -1  456.45   36.30
  -8   7  -1  479.75   40.00
  -8   7  -1  506.05   34.20
   8   7   1  482.55   32.70
   8   7   1  530.55   33.80
   8   7   1  427.96   28.20
  -8   7  -1  486.95   34.00
   8   7   1  510.65   34.70
  -8   7  -1  532.45   29.80
   9  -7   1  -22.40   14.80
  -9  -7  -1    2.80   12.80
  -9  -7  -1   -4.60   12.90
  -9  -7  -1  -14.30   16.70
   9  -7   1   13.00   12.20
  -9  -7  -1  -22.70   15.70
   9   7   1   15.70   14.30
  -9   7  -1   -0.70   15.10
  -9   7  -1   35.70   20.50
  -9   7  -1   28.40   14.90
   9   7   1   -1.90   14.10
   9   7   1    1.70   15.50
   9   7   1   17.50   16.20
  -9   7  -1   -4.70   17.30
  -9   7  -1   10.80   18.20
 -10  -7  -1  380.16   32.30
 -10  -7  -1  301.27   41.80
 -10  -7  -1  405.46   41.20
  10  -7   1  413.16   43.90
  10  -7   1  345.97   39.80
 -10  -7  -1  354.86   31.90
  10  -7   1  427.26   35.70
 -10  -7  -1  477.25   38.70
  10   7   1  425.46   36.60
 -10   7  -1  397.36   41.40
 -10   7  -1  420.86   29.60
  10   7   1  411.96   42.00
 -10   7  -1  424.56   45.00
 -10   7  -1  372.26   47.20
 -10   7  -1  355.66   37.80
  10   7   1  464.95   39.80
  10   7   1  398.06   36.20
 -11  -7  -1  215.48   29.20
  11  -7   1  317.77   51.59
 -11  -7  -1  171.98   28.00
  11  -7   1  224.88   27.90
 -11  -7  -1  218.68   37.80
  11   7   1  262.17   44.30
  11   7   1  258.57   35.50
 -11   7  -1  207.68   30.20
  11   7   1  240.68   30.50
 -11   7  -1  318.57   40.90
 -11   7  -1  281.87   37.50
  11   7   1  236.08   37.40
 -11   7  -1  219.38   35.50
  12  -7   1   39.50   20.90
 -12  -7  -1   65.39   29.90
 -12  -7  -1   18.10   17.70
 -12  -7  -1   50.29   22.10
  12  -7   1   11.40   20.90
  12   7   1   58.19   29.90
 -12   7  -1   64.89   22.40
 -12   7  -1   27.10   22.10
  12   7   1   23.30   22.80
 -12   7  -1   15.80   20.80
 -12   7  -1   31.40   29.60
  12   7   1   61.59   22.20
 -13  -7  -1  232.08   49.10
  13  -7   1  251.97   37.10
 -13  -7  -1  136.19   34.20
 -13  -7  -1  187.98   33.20
  13  -7   1  172.78   24.70
  13   7   1  190.68   32.80
 -13   7  -1  179.98   44.80
  13   7   1  181.98   45.70
 -13   7  -1  157.68   47.20
 -13   7  -1  222.38   36.00
  13   7   1  141.09   33.80
 -14  -7  -1  127.49   36.90
 -14  -7  -1   52.19   27.70
  14  -7   1  109.19   26.90
 -14  -7  -1   83.79   34.10
 -14   7  -1  147.79   38.50
  14   7   1   75.39   33.10
 -14   7  -1  131.89   31.20
  14   7   1   80.59   28.50
  14  -8  -1  406.36   42.60
 -14  -8   1  290.77   40.50
 -14  -8   1  406.16   58.49
  14   8  -1  379.86   48.30
  14   8  -1  372.06   48.50
 -14   8   1  374.16   66.39
 -14   8   1  410.26   45.40
  13  -8  -1   -2.00   23.90
 -13  -8   1   33.00   25.30
  13  -8  -1   35.60   24.80
 -13  -8   1   49.90   40.70
 -13  -8   1   21.40   22.10
 -13   8   1   11.60   25.10
  13   8  -1   18.20   24.60
 -13   8   1   44.20   44.00
  13   8  -1   30.70   23.60
 -13   8   1   20.40   36.00
 -13   8   1   51.79   36.00
 -12  -8   1  197.48   41.80
  12  -8  -1  263.67   31.30
 -12  -8   1  173.98   32.40
 -12  -8   1  174.08   30.90
  12  -8  -1  233.38   32.30
 -12   8   1  185.18   33.00
 -12   8   1  173.98   38.20
 -12   8   1  195.28   45.00
  12   8  -1  185.98   35.50
  12   8  -1  153.08   29.30
  11  -8  -1  301.47   55.49
 -11  -8   1  186.58   27.80
  11  -8  -1  207.18   27.30
 -11  -8   1  238.78   33.30
 -11  -8   1  193.48   36.10
  11   8  -1  251.97   33.80
  11   8  -1  203.78   42.40
 -11   8   1  184.78   35.70
  11   8  -1  271.37   37.30
 -11   8   1  305.57   46.00
 -11   8   1  207.48   29.80
 -11   8   1  222.38   49.60
 -11   8   1  179.68   31.60
  11   8  -1  228.68   32.10
 -10  -8   1   15.80   15.50
  10  -8  -1   40.20   19.70
 -10  -8   1   -9.80   20.30
 -10  -8   1   12.60   18.00
 -10  -8   1   17.70   19.60
  10  -8  -1   39.30   23.10
  10  -8  -1    1.60   19.10
 -10   8   1   31.50   21.30
  10   8  -1   36.60   17.90
 -10   8   1   36.70   20.70
  10   8  -1   43.40   16.40
  10   8  -1   43.30   22.10
 -10   8   1    9.90   19.00
 -10   8   1   14.70   17.10
 -10   8   1   10.10   19.30
  10   8  -1   51.99   19.30
  -9  -8   1  351.86   46.70
   9  -8  -1  459.25   29.70
  -9  -8   1  427.36   36.30
  -9  -8   1  378.66   37.40
   9  -8  -1  386.76   46.50
  -9  -8   1  372.16   29.70
   9  -8  -1  440.46   39.50
  -9  -8   1  455.45   36.60
  -9   8   1  459.85   41.70
  -9   8   1  361.06   34.00
   9   8  -1  455.45   36.40
   9   8  -1  439.96   38.00
  -9   8   1  445.86   30.30
   9   8  -1  468.55   35.40
  -9   8   1  478.05   31.60
   9   8  -1  412.56   35.30
  -9   8   1  466.55   29.90
   8  -8  -1  734.93   50.99
  -8  -8   1  753.92   43.30
   8  -8  -1  840.92   43.80
   8  -8  -1  724.43   38.50
  -8  -8   1  755.32   40.20
  -8  -8   1  653.53   36.20
  -8  -8   1  746.63   45.30
  -8  -8   1  722.03   42.50
  -8   8   1  747.03   38.20
   8   8  -1  738.13   41.20
  -8   8   1  765.62   33.60
   8   8  -1  720.73   40.90
  -8   8   1  700.43   45.40
   8   8  -1  777.32   44.60
   8   8  -1  726.53   42.20
  -8   8   1  713.73   50.29
  -7  -8   1    7.60   15.80
  -7  -8   1   -3.20   12.70
  -7  -8   1   16.20   14.60
  -7  -8   1   24.90   12.50
  -7   8   1   -1.30   12.40
   7   8  -1   -2.60   13.50
  -7   8   1   23.20   18.90
   7   8  -1   -0.60   12.80
  -7   8   1    5.60   12.70
   7   8  -1   -3.20   15.00
  -7   8   1    6.40   13.30
   7   8  -1    2.60   12.70
   6  -8  -1  216.08   30.20
  -6  -8   1  174.28   18.10
  -6  -8   1  224.38   25.90
  -6  -8   1  163.28   28.90
  -6  -8   1  166.38   23.00
   6   8  -1  131.69   21.50
  -6   8   1  173.38   21.20
   6   8  -1  206.88   28.20
  -6   8   1  245.88   27.70
   6   8  -1  186.98   22.40
   6   8  -1  223.38   26.20
  -6   8   1  202.78   27.50
  -6   8   1  211.48   30.40
  -5  -8   1  293.97   25.00
   5  -8  -1  298.37   23.40
  -5  -8   1  285.57   26.90
  -5  -8   1  316.37   26.10
   5  -8  -1  258.57   28.10
  -5  -8   1  232.88   23.10
   5   8  -1  258.37   23.10
   5   8  -1  252.67   22.10
   5   8  -1  261.37   24.40
  -5   8   1  279.87   24.30
  -5   8   1  291.57   28.80
   5   8  -1  277.87   23.70
  -5   8   1  258.97   18.90
  -4  -8   1   12.40   12.10
  -4  -8   1   -7.50   11.30
  -4  -8   1  -11.50   10.70
   4  -8  -1   23.20    9.40
   4  -8  -1   -2.50   10.60
  -4  -8   1   -5.50   12.00
   4   8  -1   31.30   14.40
   4   8  -1    5.60   11.60
  -4   8   1    0.40    5.60
   4   8  -1   11.00   12.10
   4   8  -1   16.20   15.10
   3  -8  -1 2090.09   66.49
  -3  -8   1 2212.48   63.79
   3  -8  -1 2152.98   65.39
  -3  -8   1 2191.88   66.79
  -3  -8   1 2223.18   59.29
   3   8  -1 2201.88   87.29
  -3   8   1 2160.38   73.29
   3   8  -1 2142.89   67.39
   3   8  -1 2122.29   70.19
   3   8  -1 2207.18   66.49
   3   8  -1 2252.77   64.79
  -2  -8   1 1382.56   41.00
   2  -8  -1 1329.77   56.99
  -2  -8   1 1434.16   48.20
   2  -8  -1 1467.95   50.29
  -2   8   1 1445.86   56.49
   2   8  -1 1438.36   52.59
   2   8  -1 1429.46   54.49
   2   8  -1 1423.96   50.49
  -1  -8   1   90.99    9.40
   1  -8  -1   70.39   15.40
   1  -8  -1  105.39   15.30
  -1  -8   1   80.19   14.20
  -1   8   1   66.39   13.50
   1   8  -1   66.19   14.90
   1   8  -1   49.20   13.80
   1   8  -1   85.69   16.40
   0  -8  -1  765.62   33.80
   0  -8  -1  721.73   21.40
   0  -8   1  722.43   34.60
   0   8  -1  742.23   37.70
   0   8   1  730.13   34.70
   0   8   1  745.03   37.10
   0   8  -1  754.42   37.40
   0   8  -1  723.13   34.30
   1  -8   1  421.76   26.50
   1  -8   1  407.96   26.50
  -1  -8  -1  414.66   27.20
  -1  -8  -1  379.06   20.20
   1   8   1  433.56   33.80
   1   8   1  345.67   29.60
  -1   8  -1  403.46   27.20
  -1   8  -1  422.26   28.10
   2  -8   1  218.18   21.20
  -2  -8  -1  186.38   24.60
   2  -8   1  246.78   19.20
  -2  -8  -1  228.38   16.80
   2   8   1  194.38   19.70
   2   8   1  243.68   26.30
  -2   8  -1  241.68   25.60
   3  -8   1 2726.33   74.29
  -3  -8  -1 2815.22   76.19
   3  -8   1 2672.73   78.69
  -3  -8  -1 2834.32   77.29
  -3  -8  -1 2758.32   71.79
  -3   8  -1 2844.72   84.59
   3   8   1 2762.62   75.99
   3   8   1 2808.92   76.69
   3   8   1 2632.74   78.19
  -4  -8  -1  896.71   40.00
  -4  -8  -1  865.21   40.80
   4  -8   1  895.31   41.10
  -4  -8  -1  904.11   41.00
  -4  -8  -1  953.30   38.70
   4  -8   1  863.61   41.40
  -4   8  -1  890.81   44.50
  -4   8  -1  892.61   24.20
   4   8   1  923.91   39.80
   4   8   1  896.51   41.60
  -4   8  -1  924.91   44.60
   4   8   1  897.51   45.20
   4   8   1  938.21   39.70
  -5  -8  -1  138.79   24.70
  -5  -8  -1  154.78   25.70
  -5  -8  -1   85.99   15.60
  -5  -8  -1  133.19   25.10
   5  -8   1  118.79   19.30
   5   8   1  110.09   17.50
   5   8   1   96.69   17.60
  -5   8  -1   90.79   18.80
  -5   8  -1  108.69   20.80
   5   8   1   94.49   17.60
  -5   8  -1  141.89   26.30
   5   8   1   91.59   19.50
  -5   8  -1  106.49   13.60
  -6  -8  -1    9.10   13.10
  -6  -8  -1   31.90   16.00
  -6  -8  -1    5.50   10.80
  -6  -8  -1   21.20   16.50
   6  -8   1   28.50   16.40
  -6   8  -1   27.80   15.30
  -6   8  -1   40.00   17.30
   6   8   1   37.90   12.30
   6   8   1   25.30   13.30
  -6   8  -1   29.30   16.70
  -6   8  -1   25.90   15.20
  -6   8  -1   16.40   11.10
   6   8   1   28.00   14.40
   6   8   1   30.30   14.30
   7  -8   1  285.47   28.00
  -7  -8  -1  196.38   20.40
  -7  -8  -1  280.57   30.70
  -7  -8  -1  219.38   32.50
  -7  -8  -1  234.88   34.30
   7  -8   1  211.48   26.20
   7   8   1  260.47   29.40
  -7   8  -1  209.28   30.50
  -7   8  -1  261.37   22.30
  -7   8  -1  228.38   23.00
   7   8   1  252.87   35.00
   7   8   1  269.37   27.50
  -7   8  -1  208.28   27.20
  -7   8  -1  257.77   27.40
   7   8   1  200.88   25.60
  -8  -8  -1  423.46   38.80
  -8  -8  -1  359.26   41.20
  -8  -8  -1  380.56   33.50
  -8  -8  -1  360.26   29.90
   8  -8   1  343.67   39.90
  -8  -8  -1  367.56   35.80
   8  -8   1  384.96   38.30
   8  -8   1  414.86   30.60
   8   8   1  402.76   32.70
  -8   8  -1  385.96   32.50
   8   8   1  369.26   30.80
  -8   8  -1  371.96   31.20
   8   8   1  400.66   41.80
   8   8   1  400.56   34.30
  -8   8  -1  405.16   30.10
  -8   8  -1  397.36   43.30
  -9  -8  -1 1045.20   52.09
  -9  -8  -1  984.40   61.69
  -9  -8  -1 1055.89   49.00
   9  -8   1 1114.69   61.59
  -9  -8  -1 1099.19   63.19
   9  -8   1 1123.69   58.09
  -9  -8  -1 1103.49   56.79
   9  -8   1 1093.19   47.40
   9   8   1 1172.98   60.19
   9   8   1 1060.19   50.49
   9   8   1 1110.09   52.69
  -9   8  -1 1011.50   49.60
  -9   8  -1 1144.49   58.49
  -9   8  -1 1165.68   60.59
  -9   8  -1 1079.39   46.10
  -9   8  -1 1031.70   49.20
   9   8   1 1069.39   54.29
 -10  -8  -1  240.78   34.50
  10  -8   1  178.78   29.00
  10  -8   1  265.47   30.20
 -10  -8  -1  170.08   26.80
 -10  -8  -1  254.57   53.59
 -10  -8  -1  205.78   38.10
  10   8   1  296.97   36.30
  10   8   1  234.98   30.70
  10   8   1  212.88   28.30
 -10   8  -1  227.68   29.90
 -10   8  -1  242.18   37.90
 -10   8  -1  226.88   32.20
 -10   8  -1  249.58   43.50
  10   8   1  301.07   33.20
 -10   8  -1  176.78   29.70
 -11  -8  -1   -5.70   23.30
  11  -8   1    9.40   18.60
 -11  -8  -1  -21.90   15.80
 -11  -8  -1   -8.70   23.80
  11  -8   1   38.20   37.20
 -11   8  -1  -28.30   18.80
 -11   8  -1   11.60   20.00
  11   8   1   33.10   19.90
 -11   8  -1   11.10   19.00
 -11   8  -1  -14.30   26.10
  11   8   1   13.70   24.10
  11   8   1  -10.70   17.80
 -11   8  -1   10.90   18.50
  11   8   1   -0.40   18.60
  12  -8   1  269.37   28.10
 -12  -8  -1  295.07   48.80
  12  -8   1  202.08   32.10
 -12  -8  -1  298.27   44.60
 -12  -8  -1  178.48   33.70
 -12   8  -1  334.57   53.89
 -12   8  -1  285.77   35.00
  12   8   1  240.38   35.50
 -12   8  -1  287.17   41.70
  12   8   1  187.78   33.60
 -12   8  -1  259.47   36.60
 -13  -8  -1   30.30   25.90
 -13  -8  -1    3.50   29.50
  13  -8   1    7.50   26.00
 -13   8  -1   -2.50   23.60
  13   8   1   16.20   22.80
 -13   8  -1  -10.80   51.69
  13   8   1   11.40   28.80
 -13   8  -1   33.80   43.20
  14  -8   1  185.18   34.80
 -14  -8  -1  211.08   38.80
 -14  -8  -1  221.28   43.70
 -14   8  -1  174.28   49.40
  14   8   1  169.98   34.90
 -14   8  -1  212.78   40.00
  14   8   1  216.58   41.40
 -13  -9   1   82.19   27.40
 -13  -9   1  134.19   46.00
  13  -9  -1   50.89   29.00
  13  -9  -1  129.39   31.80
 -13   9   1  101.59   27.80
 -13   9   1  136.19   26.70
  13   9  -1  178.88   39.10
  13   9  -1  145.59   31.40
 -13   9   1  132.39   39.10
  12  -9  -1   33.90   20.80
 -12  -9   1   40.30   29.50
 -12  -9   1    3.90   31.00
 -12   9   1   18.30   35.60
  12   9  -1   40.80   30.90
 -12   9   1   29.90   23.70
 -12   9   1  -23.50   25.50
  12   9  -1   17.70   23.70
 -12   9   1   62.59   25.40
 -11  -9   1  240.38   42.50
 -11  -9   1  176.68   29.40
 -11  -9   1  221.48   36.70
  11  -9  -1  240.58   35.50
 -11   9   1  169.18   40.40
 -11   9   1  212.58   36.60
 -11   9   1  281.97   30.50
  11   9  -1  232.18   41.10
 -11   9   1  303.17   52.49
  11   9  -1  284.47   56.89
 -11   9   1  232.58   37.10
  11   9  -1  203.18   33.80
  10  -9  -1  592.04   40.20
 -10  -9   1  488.55   56.29
 -10  -9   1  596.64   44.20
  10  -9  -1  549.05   47.30
 -10  -9   1  581.34   38.10
 -10  -9   1  589.34   47.90
  10   9  -1  625.64   43.20
 -10   9   1  675.23   50.99
  10   9  -1  644.74   47.20
  10   9  -1  593.74   60.69
 -10   9   1  497.65   43.00
 -10   9   1  596.74   41.60
  10   9  -1  506.25   45.10
 -10   9   1  647.54   49.90
 -10   9   1  538.45   46.80
  -9  -9   1  143.19   23.50
   9  -9  -1  202.78   42.40
   9  -9  -1  219.68   39.70
   9  -9  -1  255.17   26.80
  -9  -9   1  197.78   29.30
  -9  -9   1  203.68   31.60
  -9  -9   1  181.18   36.50
   9   9  -1  236.48   28.10
   9   9  -1  219.48   33.10
   9   9  -1  225.18   47.00
  -9   9   1  182.78   34.80
  -9   9   1  185.38   25.70
  -9   9   1  262.57   25.40
  -9   9   1  189.68   33.10
   9   9  -1  244.38   29.70
  -9   9   1  183.08   33.90
   8  -9  -1  198.78   31.10
  -8  -9   1  236.18   33.60
  -8  -9   1  177.08   26.10
  -8  -9   1  254.67   38.90
  -8  -9   1  216.58   28.10
  -8  -9   1  221.38   34.50
   8  -9  -1  236.38   25.30
   8  -9  -1  293.07   34.50
   8   9  -1  254.57   27.20
  -8   9   1  201.88   32.50
   8   9  -1  243.18   41.00
   8   9  -1  248.38   32.90
  -8   9   1  282.27   32.70
  -8   9   1  273.87   27.80
  -8   9   1  232.68   28.90
   8   9  -1  211.88   26.40
  -7  -9   1  823.62   51.99
   7  -9  -1  776.62   51.29
  -7  -9   1  823.92   42.20
  -7  -9   1  850.11   44.10
  -7  -9   1  795.32   47.70
   7  -9  -1  779.52   45.90
  -7  -9   1  786.22   43.50
  -7   9   1  794.32   38.30
   7   9  -1  874.91   48.40
   7   9  -1  813.52   41.50
  -7   9   1  816.02   48.90
  -7   9   1  800.62   39.70
  -7   9   1  823.52   33.60
   7   9  -1  776.52   40.20
  -7   9   1  831.62   52.69
   7   9  -1  805.72   46.30
  -6  -9   1   20.10   16.60
   6  -9  -1   33.20   17.70
  -6  -9   1    6.40   12.70
  -6  -9   1   60.99   18.40
   6   9  -1   22.50   15.20
   6   9  -1   13.10   13.60
   6   9  -1   21.90   10.80
  -6   9   1   17.90   14.70
  -6   9   1   30.80   15.10
  -6   9   1   48.40   14.00
  -6   9   1   51.29   19.40
   6   9  -1   32.60   14.40
  -5  -9   1  475.05   35.80
   5  -9  -1  368.26   35.40
   5  -9  -1  402.96   31.60
  -5  -9   1  412.76   33.50
  -5  -9   1  370.86   27.10
  -5  -9   1  389.66   35.20
  -5   9   1  383.16   31.50
   5   9  -1  426.86   34.60
  -5   9   1  391.96   30.90
  -5   9   1  391.86   31.30
  -5   9   1  377.56   37.20
  -5   9   1  426.06   17.20
   5   9  -1  416.96   30.60
   5   9  -1  419.26   33.20
   5   9  -1  409.96   32.50
  -4  -9   1 1855.31   62.59
  -4  -9   1 1864.11   59.59
  -4  -9   1 1852.71   59.79
   4  -9  -1 1701.73   61.89
  -4  -9   1 1894.51   57.79
   4  -9  -1 1831.42   60.89
  -4   9   1 1831.82   65.39
  -4   9   1 1815.32   66.99
   4   9  -1 1844.12   63.19
   4   9  -1 1838.92   58.59
   4   9  -1 1835.42   61.09
  -4   9   1 1917.81   60.69
   4   9  -1 1759.32   64.89
   3  -9  -1  278.77   27.60
  -3  -9   1  259.27   23.40
  -3  -9   1  220.28   21.90
   3  -9  -1  266.27   26.70
  -3  -9   1  246.08   28.10
  -3  -9   1  302.77   27.80
  -3   9   1  292.27   25.80
   3   9  -1  273.17   27.70
  -3   9   1  280.47   31.70
   3   9  -1  286.97   22.80
  -3   9   1  281.17   31.00
   3   9  -1  261.27   28.00
   3   9  -1  290.67   26.00
  -2  -9   1  257.67   23.80
   2  -9  -1  281.87   24.00
   2  -9  -1  240.28   24.80
  -2  -9   1  261.17   23.70
  -2  -9   1  273.37   17.40
   2   9  -1  215.68   22.30
  -2   9   1  266.87   29.60
  -2   9   1  271.87   32.40
  -2   9   1  311.07   44.90
   2   9  -1  296.57   28.00
   2   9  -1  270.57   23.30
   2   9  -1  275.47   26.90
   1  -9  -1  245.38   21.90
  -1  -9   1  308.97   31.00
  -1  -9   1  245.28   15.10
   1  -9  -1  276.87   21.70
  -1  -9   1  292.17   21.40
   1   9  -1  206.08   21.30
  -1   9   1  240.28   24.80
   1   9  -1  211.48   20.60
   1   9  -1  262.67   31.90
   1   9  -1  242.48   24.80
  -1   9   1  268.17   31.20
   1   9  -1  335.37   34.60
   0  -9  -1   10.10   11.80
   0  -9   1    8.70    9.80
   0  -9  -1   19.60   18.50
   0   9   1   -9.20   10.10
   0   9  -1   29.20   14.70
   0   9   1    6.70   11.90
   0   9  -1   18.60   12.20
   0   9  -1    3.00   12.10
   1  -9   1  835.22   39.20
  -1  -9  -1  813.12   39.60
  -1  -9  -1  829.52   42.30
   1  -9   1  851.91   39.90
  -1  -9  -1  889.11   28.90
  -1   9  -1  861.71   43.00
   1   9   1  922.31   48.90
  -1   9  -1  847.92   37.70
   1   9   1  882.91   38.60
   1   9   1  879.51   40.10
  -2  -9  -1 1788.92   58.99
  -2  -9  -1 1722.23   59.49
  -2  -9  -1 1704.13   49.30
   2  -9   1 1712.93   55.49
   2  -9   1 1742.73   61.19
  -2   9  -1 1787.72   62.79
   2   9   1 1694.13   61.09
  -2   9  -1 1776.02   58.19
   2   9   1 1728.33   58.69
  -2   9  -1 1719.63   64.99
   2   9   1 1801.32   57.69
   2   9   1 1728.63   56.69
  -3  -9  -1  151.28   22.60
   3  -9   1  118.39   21.50
  -3  -9  -1  186.68   18.30
   3  -9   1  180.78   24.50
  -3  -9  -1  136.39   23.50
  -3  -9  -1  142.19   22.10
   3   9   1  122.49   18.30
  -3   9  -1  154.28   23.10
  -3   9  -1  142.09   20.80
  -3   9  -1  157.28   26.70
  -3   9  -1  130.49   21.50
   3   9   1  124.29   20.10
   3   9   1  179.98   28.20
   3   9   1  165.78   21.90
   4  -9   1  536.95   33.00
  -4  -9  -1  588.54   35.10
  -4  -9  -1  528.65   30.50
  -4  -9  -1  574.54   38.50
  -4  -9  -1  572.14   35.00
   4  -9   1  560.54   35.10
   4   9   1  605.24   36.40
  -4   9  -1  593.24   31.50
  -4   9  -1  625.34   32.30
  -4   9  -1  554.84   34.80
   4   9   1  613.74   35.30
   4   9   1  565.94   35.10
   4   9   1  562.94   33.40
  -4   9  -1  567.54   37.90
   5  -9   1  611.84   40.70
  -5  -9  -1  610.84   33.40
  -5  -9  -1  572.14   32.50
   5  -9   1  623.74   34.80
  -5  -9  -1  646.34   36.70
  -5  -9  -1  591.44   36.50
   5   9   1  605.54   42.40
   5   9   1  550.04   34.10
  -5   9  -1  619.34   34.80
  -5   9  -1  599.64   34.60
   5   9   1  603.34   36.50
  -5   9  -1  581.54   20.60
   5   9   1  626.14   35.10
  -5   9  -1  608.64   39.60
  -5   9  -1  617.04   41.80
  -6  -9  -1   13.70   15.30
  -6  -9  -1   31.00   13.80
   6  -9   1   17.30   14.60
   6  -9   1   -3.00   15.00
  -6  -9  -1   26.20   16.60
  -6  -9  -1   27.10   13.20
   6   9   1   12.60   12.70
   6   9   1   -1.80   11.40
  -6   9  -1   12.70    9.00
   6   9   1    0.70   11.80
  -6   9  -1   10.80   14.80
  -6   9  -1   12.30   13.60
  -6   9  -1   20.30   13.10
  -6   9  -1   15.70   15.20
   6   9   1    3.60   12.70
  -7  -9  -1  611.64   40.50
  -7  -9  -1  542.95   46.40
  -7  -9  -1  588.54   36.30
   7  -9   1  600.04   43.70
  -7  -9  -1  611.44   44.20
   7  -9   1  665.43   41.90
  -7  -9  -1  653.53   36.20
  -7   9  -1  593.64   35.00
  -7   9  -1  524.85   38.00
   7   9   1  623.54   40.30
   7   9   1  579.44   37.30
  -7   9  -1  580.84   45.00
  -7   9  -1  584.44   28.70
   7   9   1  525.85   38.70
   7   9   1  601.44   38.70
  -7   9  -1  627.34   36.40
  -8  -9  -1  567.94   42.60
   8  -9   1  528.05   42.60
  -8  -9  -1  574.54   34.50
  -8  -9  -1  459.55   34.40
  -8  -9  -1  519.05   45.90
   8  -9   1  454.75   37.80
  -8  -9  -1  539.05   42.10
  -8   9  -1  525.85   45.70
  -8   9  -1  528.55   29.70
  -8   9  -1  487.15   35.10
   8   9   1  523.55   39.20
   8   9   1  519.25   37.60
   8   9   1  509.75   37.80
  -8   9  -1  484.95   38.00
   8   9   1  560.54   44.20
   9  -9   1   91.59   30.00
  -9  -9  -1   32.10   17.70
   9  -9   1   37.80   18.10
  -9  -9  -1    9.40   16.00
  -9  -9  -1   72.99   23.60
  -9  -9  -1   39.80   27.90
   9   9   1   51.09   19.70
  -9   9  -1   19.30   21.60
   9   9   1   26.10   19.60
  -9   9  -1   24.10   17.90
  -9   9  -1   22.50   17.50
  -9   9  -1   32.20   15.40
   9   9   1    4.10   16.80
  -9   9  -1   41.90   15.40
   9   9   1    9.10   23.40
  10  -9   1  156.38   31.50
  10  -9   1  197.48   29.70
 -10  -9  -1  238.88   37.80
 -10  -9  -1  199.58   30.90
 -10   9  -1  179.48   31.00
 -10   9  -1  213.78   32.20
  10   9   1  284.07   35.70
 -10   9  -1  250.97   43.80
  10   9   1  166.08   33.40
  10   9   1  185.88   32.50
  10   9   1  187.78   39.60
 -10   9  -1  207.38   28.90
  11  -9   1  265.97   37.10
 -11  -9  -1  212.38   39.90
 -11  -9  -1  255.07   37.40
 -11  -9  -1  259.07   37.70
 -11   9  -1  251.57   39.80
 -11   9  -1  238.88   30.70
  11   9   1  163.08   45.90
 -11   9  -1  224.88   34.30
  11   9   1  221.28   35.30
  11   9   1  264.17   36.50
 -12  -9  -1   39.00   22.60
 -12  -9  -1   32.30   27.10
  12  -9   1   16.60   21.20
 -12   9  -1    3.50   23.90
 -12   9  -1    8.90   33.00
  12   9   1   53.39   28.50
  12   9   1   39.90   26.40
 -12   9  -1   60.99   40.70
  13  -9   1  223.98   35.60
 -13  -9  -1  264.47   40.20
 -13  -9  -1  276.87   47.60
  13  -9   1  221.78   38.40
 -13   9  -1  177.88   35.50
 -13   9  -1  175.28   39.50
  13   9   1  256.47   41.70
  13   9   1  328.57   47.80
 -13 -10   1   74.59   29.50
 -13 -10   1   51.29   25.80
  13 -10  -1   19.10   24.50
 -13 -10   1   10.90   25.70
  13 -10  -1  -29.50   34.30
  13  10  -1  -23.40   25.90
  13  10  -1    2.60   27.80
 -13  10   1   44.00   28.80
 -12 -10   1  270.27   43.90
 -12 -10   1  232.78   40.40
  12 -10  -1  228.88   36.70
  12  10  -1  148.59   42.60
 -12  10   1  209.68   32.90
 -12  10   1  139.69   38.60
  12  10  -1  233.68   41.40
 -12  10   1  240.18   36.60
  11 -10  -1   58.69   25.60
 -11 -10   1   77.79   23.30
 -11 -10   1   48.80   25.20
 -11 -10   1   84.29   31.70
 -11  10   1   15.80   23.80
  11  10  -1   22.10   22.00
 -11  10   1   66.89   22.10
 -11  10   1   31.60   35.10
  11  10  -1   62.19   36.30
 -11  10   1  133.59   39.50
 -11  10   1  103.79   37.40
 -10 -10   1   33.30   22.40
 -10 -10   1   -8.00   17.50
 -10 -10   1   26.00   25.10
  10 -10  -1    3.40   17.70
  10 -10  -1   -3.20   26.50
  10  10  -1   -4.20   18.70
 -10  10   1   29.70   19.40
  10  10  -1   25.40   33.50
 -10  10   1   18.70   19.00
  10  10  -1   12.80   27.70
 -10  10   1   23.70   22.00
 -10  10   1   36.70   25.70
   9 -10  -1  440.16   51.89
  -9 -10   1  475.25   44.90
  -9 -10   1  376.56   33.60
  -9 -10   1  434.16   38.00
   9 -10  -1  386.36   34.40
  -9 -10   1  342.17   54.49
  -9  10   1  387.46   56.59
   9  10  -1  291.07   32.90
  -9  10   1  436.76   37.70
   9  10  -1  478.85   45.60
  -9  10   1  360.06   37.60
  -9  10   1  394.36   31.50
  -9  10   1  297.87   36.60
   9  10  -1  359.06   34.20
   9  10  -1  341.57   39.30
   8 -10  -1  425.76   44.70
  -8 -10   1  331.47   32.10
  -8 -10   1  438.56   41.50
   8 -10  -1  300.17   36.20
   8 -10  -1  377.46   43.20
  -8 -10   1  343.67   46.00
  -8 -10   1  436.66   33.70
  -8  10   1  344.57   33.90
  -8  10   1  421.86   30.80
  -8  10   1  362.76   30.40
   8  10  -1  352.66   31.60
   8  10  -1  342.57   34.40
   8  10  -1  362.26   32.00
   8  10  -1  366.36   36.10
  -8  10   1  435.46   40.60
   7 -10  -1  115.19   24.40
  -7 -10   1   61.99   21.90
  -7 -10   1  104.89   25.20
   7 -10  -1   45.20   23.40
  -7 -10   1   38.00   15.30
   7 -10  -1   77.89   30.00
  -7  10   1   81.69   19.00
   7  10  -1   67.79   19.20
  -7  10   1   55.59   20.80
  -7  10   1   56.79   19.70
   7  10  -1   71.39   19.20
  -7  10   1   70.89   25.80
   7  10  -1   65.99   19.10
   7  10  -1   51.69   18.00
  -7  10   1   69.79   13.50
   6 -10  -1  566.64   40.70
  -6 -10   1  595.84   40.50
  -6 -10   1  590.54   38.40
   6 -10  -1  641.24   39.40
  -6 -10   1  496.35   45.50
   6 -10  -1  510.25   38.90
  -6 -10   1  539.65   33.80
  -6  10   1  625.34   34.70
   6  10  -1  594.14   45.70
  -6  10   1  543.25   41.80
   6  10  -1  560.24   40.50
  -6  10   1  560.24   32.00
   6  10  -1  654.83   41.30
   6  10  -1  601.14   41.20
  -6  10   1  597.34   23.60
  -6  10   1  569.44   41.40
   5 -10  -1  458.15   36.60
   5 -10  -1  459.65   36.30
  -5 -10   1  373.16   32.10
   5 -10  -1  343.37   37.00
  -5 -10   1  490.95   30.60
  -5 -10   1  434.76   32.10
   5  10  -1  402.66   34.60
   5  10  -1  411.56   30.30
  -5  10   1  426.96   42.10
  -5  10   1  446.66   32.40
  -5  10   1  399.76   33.50
  -5  10   1  442.16   32.80
   5  10  -1  363.16   31.00
   5  10  -1  386.96   30.80
   4 -10  -1   21.90   12.00
   4 -10  -1    8.60   17.80
   4 -10  -1  -15.50   10.80
  -4 -10   1   34.50   15.70
  -4 -10   1  -11.50   16.00
  -4 -10   1   -7.90   13.50
   4  10  -1    5.00   11.30
   4  10  -1   11.50   11.70
   4  10  -1   23.80   15.10
  -4  10   1   26.70   12.70
  -4  10   1   12.30   15.20
  -4  10   1    8.60   13.50
  -4  10   1    1.40   13.20
   4  10  -1   -7.80   11.30
  -3 -10   1  605.64   34.70
  -3 -10   1  699.63   36.40
  -3 -10   1  711.83   30.40
   3 -10  -1  616.54   38.80
   3 -10  -1  635.34   40.10
   3 -10  -1  587.04   38.10
  -3 -10   1  624.24   35.50
   3  10  -1  661.93   37.60
   3  10  -1  648.34   37.00
  -3  10   1  640.74   34.30
  -3  10   1  601.84   35.70
   3  10  -1  635.64   36.20
  -3  10   1  651.03   44.90
   3  10  -1  676.53   43.50
  -3  10   1  635.24   32.90
   2 -10  -1  444.16   36.10
  -2 -10   1  487.55   22.30
   2 -10  -1  458.35   31.30
  -2 -10   1  468.95   30.90
   2 -10  -1  444.36   30.30
  -2 -10   1  396.46   35.80
  -2 -10   1  495.75   34.90
   2  10  -1  448.96   34.60
  -2  10   1  470.25   33.80
   2  10  -1  413.36   29.90
   2  10  -1  406.46   25.80
  -2  10   1  456.35   32.40
  -2  10   1  473.15   38.40
   2  10  -1  456.45   34.40
  -2  10   1  475.55   35.80
  -1 -10   1   39.30   15.30
   1 -10  -1   27.10   15.10
  -1 -10   1   41.20    8.10
   1 -10  -1   40.80   15.50
   1 -10  -1   40.90   12.60
  -1 -10   1   42.30   14.30
   1  10  -1   41.90   15.60
  -1  10   1   27.80   12.50
   1  10  -1   25.10   11.80
  -1  10   1   29.20   12.90
   1  10  -1   37.70   13.60
  -1  10   1   23.80   16.60
   1  10  -1   58.49   15.40
  -1  10   1   30.50   14.60
   0 -10   1  769.22   36.10
   0 -10   1  707.83   37.70
   0 -10  -1  700.33   39.10
   0 -10  -1  648.64   40.60
   0  10   1  672.03   36.20
   0  10  -1  744.73   36.30
   0  10  -1  712.83   37.50
   0  10   1  717.13   34.80
   0  10  -1  681.43   37.70
   0  10   1  744.43   45.80
   0  10   1  752.02   37.70
   1 -10   1  328.97   30.20
  -1 -10  -1  322.97   27.80
  -1 -10  -1  317.87   35.00
   1 -10   1  315.57   30.00
   1 -10   1  317.67   29.00
  -1 -10  -1  334.87   18.20
   1  10   1  332.77   26.60
   1  10   1  288.27   24.80
  -1  10  -1  338.97   27.20
  -1  10  -1  311.77   25.30
  -1  10  -1  334.37   26.60
   1  10   1  318.47   29.40
  -1  10  -1  318.27   28.90
   1  10   1  317.77   28.50
  -2 -10  -1  268.77   22.50
  -2 -10  -1  281.57   28.60
   2 -10   1  340.77   26.50
  -2 -10  -1  314.27   28.50
   2 -10   1  280.47   31.00
   2 -10   1  278.27   27.10
  -2 -10  -1  306.77   29.50
  -2  10  -1  296.67   27.00
   2  10   1  346.57   29.50
   2  10   1  295.17   25.40
   2  10   1  309.87   30.70
   2  10   1  305.77   33.20
  -2  10  -1  276.67   26.40
  -2  10  -1  326.37   28.70
  -2  10  -1  299.67   31.80
  -3 -10  -1 1417.96   51.09
  -3 -10  -1 1438.96   57.89
   3 -10   1 1426.26   54.69
  -3 -10  -1 1342.17   55.09
   3 -10   1 1362.16   57.69
   3 -10   1 1435.16   63.59
  -3  10  -1 1437.56   58.99
  -3  10  -1 1465.65   52.89
   3  10   1 1355.46   59.79
   3  10   1 1402.06   54.19
  -3  10  -1 1441.36   51.89
   3  10   1 1410.46   51.69
  -3  10  -1 1469.95   64.99
   3  10   1 1376.26   51.99
  -4 -10  -1  625.14   36.70
   4 -10   1  594.04   37.00
   4 -10   1  624.84   38.90
  -4 -10  -1  607.54   35.90
  -4 -10  -1  612.74   34.00
  -4 -10  -1  664.13   37.70
   4  10   1  565.74   36.70
   4  10   1  594.24   42.90
  -4  10  -1  602.84   33.70
  -4  10  -1  592.34   38.40
   4  10   1  592.34   35.90
   4  10   1  544.65   30.90
  -4  10  -1  634.14   34.20
  -4  10  -1  600.54   41.20
   5 -10   1   49.60   20.10
   5 -10   1   24.30   15.80
  -5 -10  -1   46.80   17.70
  -5 -10  -1   22.70   19.00
  -5 -10  -1   -7.70   12.30
  -5 -10  -1    3.90   15.80
  -5  10  -1   25.70   18.90
  -5  10  -1   13.80   18.00
   5  10   1   23.70   12.80
  -5  10  -1   16.30   16.80
   5  10   1   24.30   17.20
   5  10   1   14.60   13.90
   5  10   1   28.20   17.80
  -5  10  -1   41.90   17.80
   6 -10   1  543.85   37.70
  -6 -10  -1  585.34   39.40
  -6 -10  -1  548.55   42.60
  -6 -10  -1  555.14   34.70
   6 -10   1  568.44   41.30
  -6 -10  -1  588.04   37.80
  -6  10  -1  584.44   34.20
  -6  10  -1  572.54   32.50
   6  10   1  594.24   37.40
   6  10   1  611.84   38.40
   6  10   1  597.84   41.60
   6  10   1  583.24   46.40
  -6  10  -1  579.14   42.20
  -6  10  -1  554.44   22.60
  -6  10  -1  580.14   43.70
  -7 -10  -1  213.38   30.70
  -7 -10  -1  212.38   28.10
  -7 -10  -1  198.48   29.70
   7 -10   1  183.78   36.50
  -7 -10  -1  137.19   20.50
  -7 -10  -1  255.17   31.30
   7 -10   1  168.48   36.40
   7  10   1  202.68   36.60
  -7  10  -1  201.18   29.80
  -7  10  -1  215.68   19.50
   7  10   1  172.98   21.50
  -7  10  -1  179.48   27.30
  -7  10  -1  139.39   24.80
   7  10   1  135.49   24.90
   7  10   1  196.08   27.90
  -7  10  -1  220.08   40.40
   8 -10   1  103.19   21.90
  -8 -10  -1  106.49   18.60
  -8 -10  -1  167.78   32.20
  -8 -10  -1  161.78   26.70
  -8  10  -1  126.99   21.50
  -8  10  -1  107.49   22.60
   8  10   1  101.19   23.20
   8  10   1  122.29   22.00
   8  10   1  151.48   31.40
  -8  10  -1  159.58   30.90
  -8  10  -1  144.09   25.90
   8  10   1   96.49   18.40
  -9 -10  -1  466.65   45.60
   9 -10   1  447.46   52.59
   9 -10   1  436.46   38.20
  -9 -10  -1  479.65   39.00
  -9 -10  -1  449.66   37.90
  -9 -10  -1  449.95   37.60
   9  10   1  516.45   44.40
   9  10   1  435.96   41.00
   9  10   1  385.66   36.30
  -9  10  -1  451.45   42.00
   9  10   1  442.56   38.30
  -9  10  -1  425.16   36.60
  -9  10  -1  419.46   57.59
  -9  10  -1  459.55   35.10
  -9  10  -1  338.77   36.80
 -10 -10  -1  140.19   30.40
 -10 -10  -1  201.48   35.90
  10 -10   1  149.09   27.50
  10 -10   1  117.79   46.00
 -10 -10  -1  135.39   25.40
  10  10   1  125.79   35.50
 -10  10  -1  137.59   25.60
 -10  10  -1  101.19   30.90
 -10  10  -1  189.08   43.40
 -10  10  -1  115.59   26.20
  10  10   1  106.89   30.90
  10  10   1  134.99   31.90
  10  10   1  118.29   27.30
 -10  10  -1  160.08   32.50
  11 -10   1   17.10   21.90
 -11 -10  -1  -10.00   21.10
 -11 -10  -1   14.20   41.00
 -11 -10  -1   47.40   24.90
  11  10   1   17.20   22.80
 -11  10  -1  -10.70   42.30
 -11  10  -1    3.30   23.80
 -11  10  -1  -40.60   27.30
 -11  10  -1   -1.70   22.10
 -12 -10  -1  261.27   46.10
 -12 -10  -1  239.78   40.40
  12 -10   1  211.38   37.90
  12  10   1  277.97   48.20
 -12  10  -1  160.98   33.10
 -12  10  -1  301.77   39.90
 -12  10  -1  196.58   34.80
  12  10   1  227.88   41.70
 -13 -10  -1   63.29   34.30
 -13 -10  -1   73.29   29.90
  13 -10   1   33.50   28.20
  13 -10   1  113.19   24.90
  13  10   1   63.99   33.30
 -13  10  -1   25.80   30.60
 -13  10  -1   59.89   33.40
  13  10   1   53.89   26.50
  12 -11  -1   31.30   25.50
 -12 -11   1   41.50   29.60
 -12 -11   1   62.89   33.20
 -12 -11   1  -17.90   22.30
  12  11  -1   -1.10   26.90
 -12  11   1   67.19   27.10
 -12  11   1  -22.70   29.50
  12  11  -1  -43.50   22.30
 -11 -11   1   96.39   27.40
  11 -11  -1   46.00   24.00
 -11 -11   1   73.39   29.10
 -11  11   1   96.59   38.90
 -11  11   1   10.30   26.60
  11  11  -1   18.30   21.50
 -11  11   1   65.29   27.70
  11  11  -1    3.10   34.50
  10 -11  -1  340.77   34.60
 -10 -11   1  440.86   43.30
 -10 -11   1  362.16   44.80
 -10 -11   1  368.06   42.30
 -10  11   1  345.67   54.69
  10  11  -1  318.17   43.20
 -10  11   1  326.27   46.60
 -10  11   1  357.36   34.70
  10  11  -1  275.37   36.10
 -10  11   1  293.57   62.59
  -9 -11   1   86.09   24.80
  -9 -11   1   90.69   25.90
   9 -11  -1  114.19   23.60
   9 -11  -1   91.59   31.90
  -9 -11   1  108.99   25.00
  -9 -11   1  115.49   27.10
   9 -11  -1   75.39   35.00
   9  11  -1   73.09   29.90
  -9  11   1   74.69   24.00
  -9  11   1   43.30   22.60
  -9  11   1   57.89   32.10
   9  11  -1  104.19   26.40
   9  11  -1  104.89   27.40
   9  11  -1   76.49   35.00
  -8 -11   1  221.98   32.90
  -8 -11   1  142.19   25.00
   8 -11  -1  124.39   25.00
  -8 -11   1  216.58   34.80
   8  11  -1  187.88   35.40
  -8  11   1  175.08   26.50
   8  11  -1  178.58   36.90
  -8  11   1  202.58   27.50
   8  11  -1  173.88   35.30
   8  11  -1  237.88   33.30
  -8  11   1  146.99   28.90
  -8  11   1  108.59   23.00
  -7 -11   1  354.26   35.80
  -7 -11   1  307.27   41.20
  -7 -11   1  430.86   34.90
   7 -11  -1  376.56   33.00
  -7 -11   1  333.87   29.40
   7 -11  -1  409.86   47.20
  -7  11   1  308.27   33.50
   7  11  -1  414.86   38.80
   7  11  -1  352.86   37.90
  -7  11   1  346.17   41.30
   7  11  -1  383.66   38.10
  -7  11   1  330.17   34.00
  -7  11   1  346.67   48.70
  -7  11   1  347.37   22.60
   7  11  -1  385.16   48.30
   6 -11  -1   58.99   20.80
  -6 -11   1   58.99   18.80
  -6 -11   1   84.99   21.40
   6 -11  -1   32.60   17.00
  -6 -11   1   24.60   15.40
   6  11  -1   43.80   16.50
  -6  11   1   52.09   17.60
   6  11  -1   58.29   20.70
  -6  11   1   61.29   19.70
  -6  11   1   64.29   15.20
  -6  11   1   74.89   24.80
   6  11  -1   39.50   17.60
  -5 -11   1  123.59   18.80
  -5 -11   1  131.39   25.00
  -5 -11   1  133.89   27.20
  -5 -11   1  160.48   28.90
   5 -11  -1   93.79   25.40
   5 -11  -1  160.68   28.30
   5 -11  -1  201.58   33.20
  -5  11   1  156.08   25.00
   5  11  -1  172.08   28.90
   5  11  -1  159.18   27.00
   5  11  -1  110.29   21.10
  -5  11   1  139.29   29.20
  -5  11   1  159.88   32.00
  -5  11   1  170.58   23.80
   5  11  -1  154.58   23.20
   4 -11  -1  788.42   41.30
   4 -11  -1  703.33   40.80
  -4 -11   1  729.33   41.60
  -4 -11   1  712.13   40.10
   4 -11  -1  789.62   42.30
  -4 -11   1  822.22   45.40
  -4 -11   1  816.82   36.50
   4  11  -1  667.23   40.50
  -4  11   1  696.83   45.00
  -4  11   1  699.83   39.00
  -4  11   1  716.33   40.90
  -4  11   1  661.53   41.30
   4  11  -1  744.13   42.70
   4  11  -1  770.52   43.10
   4  11  -1  763.62   52.29
   3 -11  -1  416.86   34.00
  -3 -11   1  426.76   35.10
  -3 -11   1  324.37   28.70
  -3 -11   1  420.06   39.60
   3 -11  -1  381.16   36.60
   3 -11  -1  408.46   36.60
  -3 -11   1  410.66   29.00
   3  11  -1  398.96   35.60
  -3  11   1  465.35   42.70
  -3  11   1  398.36   28.00
  -3  11   1  394.46   28.80
  -3  11   1  355.06   28.60
   3  11  -1  388.76   31.90
   3  11  -1  412.56   31.80
   3  11  -1  350.56   29.30
   2 -11  -1  134.19   22.40
   2 -11  -1  138.39   27.10
  -2 -11   1  159.78   25.60
  -2 -11   1  189.28   28.60
  -2 -11   1  135.29   18.60
  -2  11   1  175.98   27.50
  -2  11   1  188.08   31.20
   2  11  -1  235.28   40.20
  -2  11   1  182.08   25.80
  -2  11   1  167.88   23.90
   2  11  -1  161.38   23.80
   2  11  -1  176.08   24.10
   2  11  -1  134.09   21.40
  -1 -11   1  269.27   34.40
   1 -11  -1  251.97   32.60
   1 -11  -1  265.37   29.30
  -1 -11   1  234.48   27.10
   1 -11  -1  342.87   31.50
  -1 -11   1  311.67   30.80
  -1  11   1  301.87   33.00
  -1  11   1  223.18   23.20
  -1  11   1  327.67   26.90
   1  11  -1  289.77   33.90
   1  11  -1  282.27   28.30
   1  11  -1  329.37   34.50
   1  11  -1  323.37   27.30
  -1  11   1  306.27   30.10
   1  11  -1  245.28   26.80
   0 -11  -1  -19.70   18.50
   0 -11   1   11.60   13.60
   0 -11  -1   31.90   14.70
   0 -11  -1    6.00   15.10
   0  11   1    0.20   12.70
   0  11  -1  -15.90   12.70
   0  11  -1   21.30   13.90
   0  11  -1    8.60   14.20
   0  11   1  -10.10   13.80
   0  11   1   17.50   17.10
   0  11   1   37.10   18.70
   1 -11   1  467.55   35.60
  -1 -11  -1  483.15   29.50
  -1 -11  -1  444.76   20.50
   1 -11   1  485.35   34.00
  -1 -11  -1  472.35   35.30
   1 -11   1  498.85   35.60
  -1 -11  -1  436.26   33.10
  -1  11  -1  483.15   30.70
  -1  11  -1  471.05   32.60
   1  11   1  491.55   34.50
  -1  11  -1  477.75   38.60
   1  11   1  447.86   28.10
   1  11   1  465.15   36.20
  -1  11  -1  414.76   31.00
   1  11   1  474.75   38.00
   1  11   1  432.16   32.00
   2 -11   1 1617.44   60.49
  -2 -11  -1 1735.33   48.30
  -2 -11  -1 1583.44   57.19
   2 -11   1 1577.64   62.29
  -2 -11  -1 1560.54   60.09
  -2 -11  -1 1619.74   66.59
   2 -11   1 1636.94   61.29
   2  11   1 1601.44   60.19
  -2  11  -1 1574.34   57.59
   2  11   1 1657.03   56.39
   2  11   1 1584.74   59.89
  -2  11  -1 1627.64   63.69
  -2  11  -1 1579.54   57.89
   2  11   1 1590.34   72.99
  -2  11  -1 1587.94   68.69
   3 -11   1   33.20   17.80
  -3 -11  -1   57.99   17.10
  -3 -11  -1   48.30   18.60
   3 -11   1   60.09   17.80
   3 -11   1   49.50   18.00
  -3  11  -1   20.30   13.80
   3  11   1   51.29   17.80
  -3  11  -1   36.20   17.30
  -3  11  -1   67.49   22.40
   3  11   1   46.20   13.70
  -3  11  -1   41.80   15.20
   3  11   1   44.00   17.90
   3  11   1   60.29   17.60
  -4 -11  -1  199.28   27.60
   4 -11   1  175.68   23.20
  -4 -11  -1  260.07   31.40
   4 -11   1  174.58   31.00
  -4 -11  -1  210.48   24.40
   4 -11   1  200.08   30.40
  -4 -11  -1  188.18   30.90
   4  11   1  195.18   22.80
   4  11   1  272.67   39.40
  -4  11  -1  233.88   33.30
  -4  11  -1  205.28   27.90
   4  11   1  243.78   29.40
  -4  11  -1  221.08   26.10
   4  11   1  234.68   26.30
  -4  11  -1  212.08   25.30
  -5 -11  -1  205.18   30.20
  -5 -11  -1  146.99   26.20
   5 -11   1  182.78   36.50
   5 -11   1  171.28   26.30
  -5 -11  -1  220.08   24.80
   5 -11   1  197.08   31.50
  -5  11  -1  192.98   27.40
  -5  11  -1  140.79   24.90
   5  11   1  164.38   31.80
  -5  11  -1  183.48   30.00
   5  11   1  149.39   26.20
  -5  11  -1  204.48   39.40
   5  11   1  142.39   22.00
  -6 -11  -1   18.10   27.60
   6 -11   1   29.50   23.30
   6 -11   1   32.30   20.30
   6 -11   1  -12.90   15.80
  -6 -11  -1   38.50   16.70
  -6 -11  -1   -1.50   19.40
  -6 -11  -1    3.20   14.60
   6  11   1   22.70   18.60
   6  11   1   -5.80   15.70
  -6  11  -1   13.60   15.60
  -6  11  -1   34.10   14.00
  -6  11  -1    4.70   15.50
   6  11   1   45.90   21.00
  -6  11  -1   22.80   14.10
   6  11   1   22.30   16.10
   7 -11   1  291.07   44.50
  -7 -11  -1  179.78   27.40
   7 -11   1  256.17   34.60
  -7 -11  -1  198.38   34.20
  -7 -11  -1  202.58   32.30
  -7  11  -1  160.48   28.50
  -7  11  -1  171.78   32.90
   7  11   1  285.97   37.20
  -7  11  -1  195.08   30.00
   7  11   1  165.48   33.00
   7  11   1  257.97   35.30
  -7  11  -1  211.98   48.90
   7  11   1  207.68   33.70
  -8 -11  -1  346.87   33.20
  -8 -11  -1  404.36   39.70
  -8 -11  -1  309.47   41.30
  -8 -11  -1  399.96   45.60
   8 -11   1  276.77   36.70
   8  11   1  410.46   43.90
   8  11   1  320.47   37.10
  -8  11  -1  431.06   35.80
  -8  11  -1  411.66   33.20
   8  11   1  457.75   40.20
   8  11   1  357.56   52.59
  -8  11  -1  327.67   36.60
  -8  11  -1  403.86   44.10
  -9 -11  -1   25.90   23.10
   9 -11   1   10.50   31.50
  -9 -11  -1  -18.50   24.50
   9 -11   1  -20.30   17.30
  -9 -11  -1  -38.20   26.10
  -9  11  -1   38.90   26.40
   9  11   1  -14.80   19.00
  -9  11  -1    5.10   22.00
  -9  11  -1  -31.10   30.10
   9  11   1  -20.10   27.70
   9  11   1  -26.10   16.60
   9  11   1  -11.00   23.60
 -10 -11  -1   91.59   32.50
 -10 -11  -1  164.28   33.00
 -10 -11  -1  144.49   25.10
  10  11   1  139.19   28.10
 -10  11  -1  219.38   48.00
  10  11   1  114.49   22.80
 -11 -11  -1  133.99   39.50
 -11 -11  -1  144.89   32.80
  11 -11   1  129.69   27.00
 -11  11  -1  138.39   33.30
  11  11   1  116.49   28.70
 -11  11  -1   77.19   36.00
  11  11   1   71.19   24.20
 -12 -11  -1  -31.00   24.70
 -12 -11  -1  -12.80   25.60
  12 -11   1    1.20   43.80
 -12 -11  -1  -41.00   37.90
  12  11   1  -24.30   23.30
 -12  11  -1   41.80   26.50
 -11 -12   1  304.27   48.30
 -11 -12   1  180.68   34.80
 -11 -12   1  231.58   45.80
  11 -12  -1  213.08   37.50
 -11  12   1  341.87   60.59
  11  12  -1  215.48   41.90
 -11  12   1  249.88   38.90
  10 -12  -1   -0.80   20.90
 -10 -12   1   41.50   27.00
 -10  12   1   -5.30   21.60
 -10  12   1   18.80   28.50
  10  12  -1   26.00   30.30
  10  12  -1   72.29   30.60
  -9 -12   1  320.47   44.80
  -9 -12   1  287.77   40.50
  -9 -12   1  326.67   64.09
   9 -12  -1  331.07   37.20
  -9  12   1  273.37   38.90
   9  12  -1  345.67   43.10
  -9  12   1  369.46   59.69
  -9  12   1  257.47   39.60
   9  12  -1  334.77   47.40
  -8 -12   1  330.47   40.80
  -8 -12   1  320.07   34.70
  -8 -12   1  402.16   43.70
   8 -12  -1  245.18   40.20
  -8 -12   1  408.86   51.69
   8 -12  -1  403.06   37.00
   8  12  -1  309.77   34.10
   8  12  -1  383.46   45.90
  -8  12   1  304.37   40.20
  -8  12   1  436.16   56.69
  -8  12   1  383.96   34.10
   8  12  -1  332.97   37.10
   7 -12  -1   23.00   18.60
   7 -12  -1   27.30   27.30
  -7 -12   1   10.40   20.40
  -7  12   1   -6.20   19.10
  -7  12   1    8.40   27.10
  -7  12   1   18.20   21.20
  -7  12   1  -21.60   17.90
   7  12  -1   -9.00   19.60
   7  12  -1   11.80   21.30
  -6 -12   1  411.76   36.00
  -6 -12   1  379.66   40.70
  -6 -12   1  397.26   38.20
   6 -12  -1  309.07   34.50
   6 -12  -1  440.86   39.70
  -6  12   1  436.36   45.30
  -6  12   1  465.15   32.70
  -6  12   1  415.76   35.30
   6  12  -1  432.76   35.30
   6  12  -1  428.56   42.70
  -6  12   1  403.56   45.80
   6  12  -1  385.76   33.20
   6  12  -1  426.76   44.50
   5 -12  -1  337.57   42.50
  -5 -12   1  257.37   31.60
   5 -12  -1  262.97   33.60
  -5 -12   1  364.06   35.30
  -5  12   1  283.77   48.70
   5  12  -1  370.96   51.59
   5  12  -1  309.77   34.70
  -5  12   1  317.27   31.30
   5  12  -1  336.37   35.20
   5  12  -1  290.77   32.90
  -5  12   1  329.97   39.70
  -5  12   1  279.27   36.50
  -4 -12   1    1.70   19.70
   4 -12  -1   -3.10   13.80
  -4 -12   1   25.20   14.60
   4 -12  -1   58.89   17.60
  -4 -12   1   49.60   20.10
   4 -12  -1   33.00   17.60
  -4  12   1   36.10   17.90
  -4  12   1   44.40   19.50
   4  12  -1   10.10   15.80
  -4  12   1   45.10   17.60
  -4  12   1   26.70   18.50
   4  12  -1   28.10   18.40
   4  12  -1   22.10   16.90
   4  12  -1   46.40   18.80
  -3 -12   1  443.76   45.80
   3 -12  -1  409.86   39.50
   3 -12  -1  341.57   41.40
  -3 -12   1  464.55   29.90
  -3 -12   1  397.56   35.60
  -3 -12   1  392.76   33.20
   3 -12  -1  451.45   36.00
   3  12  -1  439.16   31.80
  -3  12   1  415.66   34.90
  -3  12   1  413.06   46.30
   3  12  -1  429.76   36.80
   3  12  -1  329.07   30.60
   3  12  -1  457.95   47.70
  -3  12   1  420.46   30.00
  -3  12   1  401.56   32.10
  -2 -12   1  222.48   28.90
  -2 -12   1  194.28   20.20
   2 -12  -1  291.67   29.50
   2 -12  -1  179.08   24.20
  -2 -12   1  201.08   27.20
  -2 -12   1  289.17   36.00
   2 -12  -1  273.67   30.50
   2  12  -1  231.18   28.60
  -2  12   1  257.37   29.10
   2  12  -1  238.58   29.30
  -2  12   1  249.88   30.60
   2  12  -1  247.98   28.40
   2  12  -1  227.38   25.70
  -2  12   1  212.38   34.80
   2  12  -1  213.18   35.60
  -2  12   1  194.38   25.90
  -1 -12   1   12.80   13.50
  -1 -12   1   33.60   17.10
   1 -12  -1   36.40   18.40
   1 -12  -1   19.40   17.00
  -1 -12   1   10.50   15.40
   1 -12  -1   31.80   18.00
   1  12  -1    8.80   13.30
  -1  12   1   10.50   13.60
   1  12  -1    8.90   16.40
  -1  12   1    0.00   17.40
  -1  12   1   -0.30   14.50
   1  12  -1    7.40   14.10
  -1  12   1   15.90   13.70
   1  12  -1   11.00   17.30
   0 -12  -1  471.05   36.10
   0 -12  -1  594.14   36.30
   0 -12   1  467.65   35.50
   0 -12   1  498.15   37.80
   0 -12  -1  502.65   35.90
   0 -12   1  484.55   33.90
   0 -12   1  491.55   40.70
   0 -12  -1  497.95   34.40
   0  12  -1  456.95   32.50
   0  12  -1  482.15   34.00
   0  12   1  523.65   36.00
   0  12  -1  452.75   38.20
   0  12  -1  488.75   35.10
   0  12   1  449.36   34.30
   0  12   1  528.05   41.50
   0  12   1  441.56   35.80
   1 -12   1  394.56   37.10
  -1 -12  -1  390.56   34.80
  -1 -12  -1  362.86   31.60
   1 -12   1  415.66   38.10
   1 -12   1  355.86   33.50
  -1 -12  -1  301.27   40.80
   1 -12   1  452.95   34.70
  -1  12  -1  345.57   29.90
   1  12   1  372.46   33.20
  -1  12  -1  376.46   32.70
   1  12   1  385.06   32.20
  -1  12  -1  428.26   35.30
   1  12   1  379.56   33.50
  -1  12  -1  407.36   41.20
   1  12   1  344.37   31.30
  -2 -12  -1   37.20   15.40
  -2 -12  -1   37.60   12.50
   2 -12   1    8.20   18.30
   2 -12   1   33.50   19.80
  -2 -12  -1   36.30   16.60
   2  12   1   35.30   17.60
   2  12   1    4.10   14.00
  -2  12  -1   22.40   18.20
  -2  12  -1   33.00   17.40
  -2  12  -1   33.40   15.70
   2  12   1   38.40   17.30
   2  12   1   40.90   19.30
   2  12   1   29.90   17.20
  -2  12  -1   31.20   17.90
   3 -12   1  661.73   43.00
   3 -12   1  630.84   47.50
  -3 -12  -1  556.84   38.40
   3 -12   1  650.23   38.80
  -3 -12  -1  502.55   44.90
  -3 -12  -1  612.04   40.30
  -3 -12  -1  574.04   49.20
  -3  12  -1  654.23   40.90
  -3  12  -1  623.14   45.30
   3  12   1  680.53   55.99
   3  12   1  626.34   43.10
   3  12   1  613.34   42.20
  -3  12  -1  680.73   53.79
  -3  12  -1  617.14   36.60
   3  12   1  597.64   35.20
   4 -12   1  171.48   26.10
   4 -12   1  187.48   30.70
  -4 -12  -1  199.48   30.40
  -4 -12  -1  198.48   32.40
   4  12   1  190.88   29.90
  -4  12  -1  201.88   35.40
   4  12   1  256.37   32.90
   4  12   1  210.48   30.50
  -4  12  -1  254.67   28.50
  -4  12  -1  227.38   27.90
   4  12   1  240.78   30.10
  -4  12  -1  175.78   30.90
   5 -12   1  118.29   29.50
  -5 -12  -1   94.59   23.10
  -5 -12  -1  110.59   26.00
   5 -12   1   92.99   23.30
  -5 -12  -1  104.79   21.20
  -5  12  -1   80.79   23.10
  -5  12  -1   91.69   22.50
   5  12   1   96.19   31.40
   5  12   1  108.79   22.10
   5  12   1  121.19   23.40
   5  12   1   82.99   18.80
  -5  12  -1   97.99   28.90
  -5  12  -1   63.79   24.40
   6 -12   1  455.25   38.90
  -6 -12  -1  461.25   37.30
  -6 -12  -1  544.05   45.70
  -6 -12  -1  619.34   37.40
   6 -12   1  602.44   41.00
   6  12   1  495.45   35.40
   6  12   1  541.45   47.00
  -6  12  -1  566.24   48.60
  -6  12  -1  490.95   42.10
  -6  12  -1  577.54   37.00
   6  12   1  562.34   54.49
  -6  12  -1  586.64   37.70
   6  12   1  440.76   35.60
   7 -12   1  193.88   39.40
  -7 -12  -1  150.58   27.10
  -7 -12  -1  280.47   38.90
  -7 -12  -1  210.68   37.30
   7  12   1  253.57   36.60
  -7  12  -1  190.28   33.30
  -7  12  -1  173.88   30.70
  -7  12  -1  183.78   29.40
  -7  12  -1  182.58   39.00
   7  12   1  189.38   30.60
   7  12   1  194.98   33.50
   7  12   1  162.28   26.20
   8 -12   1   84.49   27.40
  -8 -12  -1   33.80   20.90
  -8 -12  -1   49.20   23.70
   8 -12   1   28.50   25.30
  -8 -12  -1   24.10   32.60
  -8  12  -1   49.10   20.90
   8  12   1   68.49   28.00
   8  12   1   57.79   27.10
   8  12   1   53.09   26.70
  -8  12  -1   85.09   20.80
  -8  12  -1   94.89   21.10
   8  12   1   40.30   29.50
  -8  12  -1   42.00   27.60
   9 -12   1  292.97   34.60
  -9 -12  -1  281.27   42.50
  -9 -12  -1  310.87   43.10
   9  12   1  349.17   47.90
  -9  12  -1  297.87   50.19
  -9  12  -1  296.97   40.80
   9  12   1  380.06   48.70
  10 -12   1   65.09   26.00
 -10 -12  -1   75.29   27.90
 -10 -12  -1   53.19   33.00
 -10 -12  -1   30.90   23.50
  10  12   1   59.99   32.50
 -10  12  -1   91.89   23.80
 -10  12  -1   99.59   34.10
  10  12   1   85.69   27.60
  11 -12   1   55.39   25.10
 -11 -12  -1   41.80   32.90
 -11 -12  -1    2.70   24.60
 -11 -12  -1   79.49   31.60
  11  12   1   79.09   28.40
  11  12   1   56.29   32.30
 -11  12  -1   63.79   31.50
 -11 -13   1   43.40   27.80
 -11 -13   1   -3.80   26.70
 -11 -13   1   47.90   32.40
 -11  13   1   16.60   32.10
  11  13  -1  -20.00   23.60
  11  13  -1   26.10   29.20
 -11  13   1   50.09   37.90
 -10 -13   1  308.17   47.60
  10 -13  -1  301.17   41.40
 -10 -13   1  250.47   41.70
  10  13  -1  244.18   38.00
 -10  13   1  345.47   56.69
  10  13  -1  220.98   33.10
 -10  13   1  296.07   41.90
   9 -13  -1  295.97   37.70
  -9 -13   1  247.88   47.40
  -9 -13   1  232.88   42.30
  -9  13   1  300.87   42.60
   9  13  -1  228.48   32.60
  -9  13   1  292.07   41.10
   9  13  -1  207.58   33.80
  -8 -13   1   49.99   27.40
  -8 -13   1  -26.20   32.40
  -8 -13   1   10.60   23.00
  -8 -13   1   77.39   34.70
   8 -13  -1  -21.50   24.20
   8  13  -1  -15.70   17.90
  -8  13   1   21.90   20.70
   8  13  -1   41.60   21.60
  -8  13   1   -0.20   22.30
  -7 -13   1  521.45   45.00
  -7 -13   1  569.34   50.49
  -7 -13   1  607.94   46.70
   7 -13  -1  684.73   43.80
   7 -13  -1  566.64   63.79
  -7  13   1  573.44   40.80
  -7  13   1  585.24   68.99
   7  13  -1  549.74   43.50
   7  13  -1  502.25   54.89
   7  13  -1  542.45   46.60
  -7  13   1  487.35   48.30
  -7  13   1  562.14   44.50
  -6 -13   1  301.57   41.50
  -6 -13   1  222.08   32.60
   6 -13  -1  292.77   39.80
  -6  13   1  289.07   46.60
   6  13  -1  320.37   38.00
   6  13  -1  316.77   36.50
   6  13  -1  280.37   40.50
  -6  13   1  344.67   32.70
  -6  13   1  321.97   46.00
  -6  13   1  317.47   37.10
   5 -13  -1   80.49   30.40
  -5 -13   1   25.50   17.40
   5 -13  -1    4.20   21.10
  -5 -13   1   91.39   25.80
   5  13  -1   12.10   20.90
  -5  13   1   52.89   30.70
   5  13  -1   43.80   21.00
  -5  13   1   41.50   20.00
   5  13  -1   60.59   23.30
   5  13  -1   44.60   21.40
  -5  13   1   20.50   22.80
  -5  13   1  104.29   28.70
   4 -13  -1 1022.90   52.19
  -4 -13   1 1011.40   54.59
   4 -13  -1  961.20   53.09
  -4 -13   1 1023.60   52.39
  -4  13   1  974.00   59.59
   4  13  -1  935.51   50.89
   4  13  -1 1000.90   61.19
  -4  13   1 1010.10   59.79
   4  13  -1  978.80   48.70
   4  13  -1 1034.90   64.49
  -4  13   1  952.80   52.49
  -4  13   1  992.30   49.00
   3 -13  -1  240.28   36.70
   3 -13  -1  168.68   31.80
  -3 -13   1  136.69   23.70
  -3 -13   1  168.58   26.80
  -3  13   1  169.78   36.40
  -3  13   1  193.48   27.90
  -3  13   1  181.88   28.20
   3  13  -1  190.58   30.40
   3  13  -1  158.88   36.60
   3  13  -1  146.49   29.10
   3  13  -1  153.18   30.70
   3  13  -1  150.38   24.40
  -3  13   1  154.18   31.60
  -2 -13   1  164.78   27.80
  -2 -13   1  137.09   23.50
   2 -13  -1  160.08   31.10
   2 -13  -1  140.59   27.60
   2  13  -1  132.89   27.40
   2  13  -1  138.69   27.20
  -2  13   1  164.58   34.60
   2  13  -1  183.68   32.80
   2  13  -1  222.28   33.20
  -2  13   1  130.99   24.10
  -2  13   1  130.49   26.60
  -2  13   1  186.58   29.60
   2  13  -1  143.79   24.70
   1 -13  -1  527.45   41.90
   1 -13  -1  468.15   36.50
  -1 -13   1  474.65   39.40
  -1 -13   1  507.85   34.50
   1 -13  -1  517.55   43.20
  -1  13   1  467.05   37.30
   1  13  -1  540.45   48.90
  -1  13   1  530.95   51.29
  -1  13   1  508.65   36.80
   1  13  -1  467.95   37.30
   1  13  -1  504.15   37.40
   1  13  -1  489.45   37.50
  -1  13   1  407.26   34.70
   1  13  -1  451.75   34.90
   0 -13   1  164.18   30.20
   0 -13   1  121.59   24.50
   0 -13  -1  123.69   22.40
   0 -13  -1  134.69   24.50
   0 -13  -1  171.68   23.40
   0 -13   1  130.99   23.80
   0  13  -1  133.49   23.50
   0  13   1  117.19   23.20
   0  13   1  140.19   24.50
   0  13  -1  130.49   23.30
   0  13  -1  148.39   27.10
   0  13  -1  135.09   23.20
   0  13   1  116.09   21.70
   0  13   1  135.49   23.90
  -1 -13  -1  286.97   35.70
   1 -13   1  373.66   39.90
   1 -13   1  372.86   34.80
  -1 -13  -1  314.27   36.70
  -1  13  -1  393.66   46.30
  -1  13  -1  331.87   31.50
   1  13   1  373.76   33.00
   1  13   1  411.06   48.40
  -1  13  -1  354.36   38.40
  -1  13  -1  355.26   38.30
   1  13   1  383.86   38.30
   1  13   1  388.26   30.60
   1  13   1  364.46   31.00
   2 -13   1  647.34   44.10
   2 -13   1  562.24   39.40
   2 -13   1  542.25   40.70
  -2 -13  -1  553.64   41.70
  -2 -13  -1  570.74   36.00
  -2 -13  -1  550.34   27.00
   2  13   1  576.94   40.20
   2  13   1  620.04   42.70
   2  13   1  558.14   45.70
  -2  13  -1  517.15   45.20
   2  13   1  603.64   39.20
  -2  13  -1  567.64   38.70
  -2  13  -1  607.24   46.90
  -2  13  -1  544.85   39.30
   2  13   1  659.53   36.50
  -3 -13  -1   59.09   20.00
   3 -13   1   84.89   27.30
   3 -13   1   53.29   20.80
  -3 -13  -1   54.99   19.80
   3  13   1   17.50   16.10
  -3  13  -1   68.09   28.50
  -3  13  -1   59.79   24.10
  -3  13  -1   58.79   20.50
   3  13   1   66.39   18.00
   3  13   1   42.40   17.70
   3  13   1  109.29   23.90
  -3  13  -1   42.40   18.30
   3  13   1   19.40   27.30
   4 -13   1   72.09   20.90
  -4 -13  -1   42.50   22.20
  -4 -13  -1   42.20   19.00
  -4  13  -1   76.09   20.90
   4  13   1   33.90   18.00
  -4  13  -1   66.29   19.80
   4  13   1   59.19   24.40
   4  13   1   61.99   23.20
   4  13   1   56.29   25.70
  -4  13  -1   64.59   24.20
  -4  13  -1   56.99   19.60
  -5 -13  -1  121.69   25.40
  -5 -13  -1  156.18   29.00
   5 -13   1  128.59   25.90
  -5 -13  -1  137.39   27.60
   5 -13   1  115.49   32.20
  -5  13  -1  103.79   26.40
   5  13   1  202.58   34.70
  -5  13  -1  152.48   38.20
   5  13   1  123.49   25.30
   5  13   1  131.19   26.00
  -5  13  -1  124.99   26.80
   5  13   1  114.49   27.90
  -5  13  -1  118.89   28.30
  -6 -13  -1   21.60   25.20
  -6 -13  -1  -33.20   26.90
   6 -13   1   16.70   20.60
   6 -13   1  -22.70   20.60
  -6 -13  -1   29.60   21.90
   6  13   1   29.20   19.10
  -6  13  -1    8.20   19.10
  -6  13  -1   14.90   17.90
   6  13   1   15.00   22.60
   6  13   1   21.40   22.30
  -6  13  -1   10.70   25.00
   6  13   1   -9.20   33.80
  -7 -13  -1  319.57   39.60
   7 -13   1  345.37   56.99
  -7 -13  -1  430.56   49.70
   7  13   1  284.97   32.70
  -7  13  -1  258.47   38.80
   7  13   1  295.77   50.49
  -7  13  -1  292.27   39.10
  -7  13  -1  323.67   39.30
   7  13   1  305.57   36.00
  -8 -13  -1  394.46   46.00
  -8 -13  -1  545.55   64.09
  -8 -13  -1  442.06   54.69
  -8 -13  -1  618.54   49.00
  -8  13  -1  539.85   42.20
  -8  13  -1  399.46   68.89
  -8  13  -1  543.25   42.80
   8  13   1  449.56   51.59
   8  13   1  464.45   42.40
  -9 -13  -1   40.00   31.30
  -9 -13  -1   30.90   30.70
  -9  13  -1   65.59   35.80
   9  13   1  -33.70   22.20
   9  13   1  -37.60   22.80
  -9  13  -1   -9.70   26.80
 -10 -13  -1  153.18   33.20
 -10 -13  -1  298.37   53.69
  10 -13   1  190.08   35.80
  10  13   1  270.47   45.30
  10  13   1  181.98   39.00
 -10  13  -1  225.18   49.10
 -10  13  -1  222.18   35.70
 -11 -13  -1  287.87   52.59
 -11 -13  -1  160.98   33.40
  11  13   1  265.07   47.50
 -11  13  -1   98.99   37.80
 -11  13  -1  178.88   39.60
 -10 -14   1   78.09   35.30
 -10 -14   1    4.00   27.90
  10  14  -1   24.10   24.30
  10  14  -1   14.40   26.50
 -10  14   1  121.29   42.20
 -10  14   1   74.39   34.30
  -9 -14   1   55.49   27.70
  -9 -14   1  112.09   40.20
  -9  14   1  115.69   32.70
  -9  14   1   80.49   34.50
   9  14  -1  115.39   29.10
   9  14  -1  103.09   30.50
   8 -14  -1  245.58   47.50
  -8 -14   1  250.27   40.90
  -8 -14   1  356.86   54.39
  -8 -14   1  368.96   47.90
  -8  14   1  295.77   44.10
   8  14  -1  371.86   49.99
  -8  14   1  238.48   40.80
   8  14  -1  299.77   48.20
  -8  14   1  343.87   40.10
   7 -14  -1   29.60   22.30
  -7 -14   1  -10.30   31.40
  -7 -14   1   26.40   32.30
  -7 -14   1  -20.20   22.20
  -7  14   1  -13.80   25.40
   7  14  -1   21.00   32.30
  -7  14   1   13.40   22.00
   6 -14  -1  820.02   51.79
  -6 -14   1  731.93   60.39
   6 -14  -1  649.74   53.99
  -6 -14   1  729.73   73.39
  -6 -14   1  780.12   56.59
   6  14  -1  792.62   58.49
   6  14  -1  725.73   53.79
  -6  14   1  785.82   51.79
  -6  14   1  838.32   46.00
  -6  14   1  768.02   60.19
   5 -14  -1  631.64   49.80
  -5 -14   1  605.04   48.20
  -5 -14   1  600.54   51.49
   5 -14  -1  686.23   59.09
   5  14  -1  571.24   42.20
   5  14  -1  564.04   46.20
  -5  14   1  627.54   50.39
  -5  14   1  715.63   58.29
   5  14  -1  607.94   61.59
  -5  14   1  649.93   46.60
   4 -14  -1   -3.50   18.40
   4 -14  -1   -9.20   20.30
  -4 -14   1  -22.50   17.40
  -4 -14   1  -30.20   20.30
  -4  14   1   -2.80   20.40
   4  14  -1    3.90   20.50
  -4  14   1   16.40   23.90
   4  14  -1   11.00   20.00
  -4  14   1    6.10   22.20
  -4  14   1   16.30   17.90
   4  14  -1   18.20   19.80
   4  14  -1  -30.10   17.60
   3 -14  -1  258.37   37.90
  -3 -14   1  277.57   36.80
   3 -14  -1  360.36   44.20
  -3 -14   1  207.68   33.00
  -3  14   1  249.97   57.59
   3  14  -1  279.67   44.10
   3  14  -1  234.08   51.49
   3  14  -1  209.28   45.30
   3  14  -1  324.57   35.70
   3  14  -1  331.57   40.20
  -3  14   1  259.17   35.50
  -3  14   1  219.18   32.90
  -3  14   1  314.57   41.10
  -2 -14   1  457.35   34.70
  -2 -14   1  407.86   40.20
   2 -14  -1  483.25   36.20
   2 -14  -1  372.56   38.60
   2 -14  -1  394.36   40.40
   2  14  -1  370.36   44.30
  -2  14   1  366.26   40.10
   2  14  -1  373.26   34.30
   2  14  -1  400.06   43.00
  -2  14   1  363.26   34.90
  -2  14   1  365.06   36.60
  -2  14   1  382.26   45.30
  -1 -14   1   28.40   24.00
  -1 -14   1   16.00   21.50
   1 -14  -1   84.99   23.20
   1 -14  -1   24.00   22.60
   1 -14  -1    7.10   21.30
  -1  14   1   52.59   25.00
   1  14  -1   37.90   16.40
   1  14  -1   28.90   23.80
  -1  14   1   46.90   20.50
   1  14  -1   47.90   21.80
  -1  14   1   53.69   29.60
  -1  14   1   80.69   21.30
   1  14  -1   48.40   20.40
   0 -14   1 1038.90   47.10
   0 -14   1 1006.00   58.09
   0 -14  -1 1113.89   49.50
   0 -14  -1  941.71   54.29
   0 -14   1  884.71   51.79
   0 -14  -1  961.20   57.69
   0  14  -1  990.80   53.89
   0  14  -1 1010.90   56.89
   0  14   1  938.61   51.79
   0  14   1  987.00   51.39
   0  14  -1  929.11   63.39
   0  14  -1  978.30   50.79
   0  14   1  959.10   50.29
   0  14   1  990.30   64.29
   1 -14   1  622.44   43.00
   1 -14   1  653.93   50.39
  -1 -14  -1  653.03   48.70
  -1 -14  -1  683.73   45.60
   1 -14   1  743.63   50.39
   1  14   1  724.33   43.00
  -1  14  -1  713.03   48.40
   1  14   1  718.33   48.40
   1  14   1  633.14   55.99
   1  14   1  719.73   44.90
  -1  14  -1  738.13   49.40
  -1  14  -1  679.03   51.59
  -1  14  -1  720.73   63.89
   2 -14   1  -12.00   18.80
   2 -14   1    4.00   19.80
  -2 -14  -1   38.10   22.90
  -2 -14  -1   26.60   21.80
   2  14   1   32.70   21.10
   2  14   1   23.80   18.00
  -2  14  -1   19.90   22.70
  -2  14  -1  -15.60   17.20
   2  14   1   31.60   17.40
   2  14   1   64.19   24.90
  -2  14  -1    1.90   17.50
  -2  14  -1   27.70   21.70
  -3 -14  -1  378.96   34.00
  -3 -14  -1  346.67   39.00
   3 -14   1  289.17   37.70
   3 -14   1  365.16   44.40
  -3  14  -1  312.67   36.50
   3  14   1  397.06   32.80
  -3  14  -1  345.07   60.59
  -3  14  -1  365.86   41.40
   3  14   1  276.67   33.40
  -3  14  -1  364.06   39.80
   3  14   1  316.27   44.30
   3  14   1  365.76   38.50
   3  14   1  353.86   45.30
   4 -14   1  322.77   37.80
  -4 -14  -1  319.97   37.30
   4 -14   1  218.18   34.50
  -4 -14  -1  265.57   36.40
  -4  14  -1  340.17   34.40
   4  14   1  254.87   33.60
   4  14   1  292.97   70.79
  -4  14  -1  330.47   34.50
   4  14   1  223.88   32.70
  -4  14  -1  288.67   38.30
   4  14   1  312.17   32.90
   4  14   1  298.27   34.80
   5 -14   1  188.18   40.60
  -5 -14  -1  139.99   30.30
  -5 -14  -1  107.59   39.40
   5 -14   1  101.29   26.10
  -5 -14  -1  105.69   27.10
   5  14   1  147.09   35.30
   5  14   1  108.49   24.30
  -5  14  -1  123.89   30.90
  -5  14  -1  101.59   24.90
  -5  14  -1  137.49   31.10
  -6 -14  -1 1014.30   63.29
  -6 -14  -1 1303.67   56.39
  -6 -14  -1 1045.40   62.09
   6 -14   1 1183.88   58.49
   6  14   1 1017.00   76.29
  -6  14  -1 1145.59   58.89
   6  14   1 1051.79   62.39
   6  14   1 1111.59   66.19
  -6  14  -1 1166.58   57.99
  -6  14  -1  997.30   62.49
  -7 -14  -1  261.77   46.30
  -7 -14  -1  237.08   42.80
  -7  14  -1  184.68   55.49
  -7  14  -1  222.38   39.80
   7  14   1  302.37   43.40
  -7  14  -1  260.97   44.70
  -8 -14  -1   31.30   30.20
  -8 -14  -1  -21.30   43.00
  -8 -14  -1   75.89   31.40
  -8  14  -1   54.69   27.20
   8  14   1   75.19   28.20
  -8  14  -1   49.10   30.80
  -8  14  -1   80.09   25.30
   8  14   1    8.10   21.60
  -9 -14  -1  390.66   51.09
  -9 -14  -1  361.46   52.29
   9  14   1  231.08   36.90
   9  14   1  316.97   39.70
  -9  14  -1  352.36   60.59
  -9  14  -1  272.27   49.60
  -8 -15   1   95.59   34.40
  -8 -15   1  115.19   36.20
  -8  15   1   98.49   34.50
  -8  15   1  158.08   30.50
   8  15  -1  102.19   33.30
   8  15  -1  105.09   36.50
  -8  15   1   69.89   29.60
  -7 -15   1  506.95   54.59
  -7 -15   1  513.85   53.39
   7 -15  -1  642.44   46.90
  -7  15   1  595.24   51.09
   7  15  -1  550.14   53.29
   7  15  -1  466.15   49.80
  -7  15   1  453.35   53.59
  -7  15   1  423.76   47.60
   6 -15  -1  320.27   47.00
  -6 -15   1  274.67   42.10
  -6  15   1  178.38   34.90
  -6  15   1  264.27   40.70
   6  15  -1  261.07   36.20
   6  15  -1  210.68   36.10
   5 -15  -1  128.99   28.90
  -5 -15   1  124.59   32.00
  -5 -15   1   61.09   30.50
   5  15  -1  130.99   30.00
  -5  15   1  119.69   32.50
  -5  15   1   89.29   31.80
  -5  15   1  125.99   29.10
   5  15  -1   62.49   23.60
  -4 -15   1  772.22   52.19
   4 -15  -1  735.73   52.39
  -4 -15   1  739.83   54.69
  -4  15   1  736.23   61.49
  -4  15   1  730.33   52.29
   4  15  -1  759.52   55.69
  -4  15   1  821.32   47.40
   4  15  -1  775.12   55.29
   3 -15  -1   65.59   27.40
  -3 -15   1  116.69   23.10
   3 -15  -1  110.09   27.30
  -3 -15   1   72.39   27.50
  -3  15   1   54.69   25.80
  -3  15   1   72.99   26.10
   3  15  -1  148.09   36.10
   3  15  -1   97.99   22.20
  -3  15   1  103.59   30.50
   3  15  -1   77.19   39.20
   3  15  -1   95.09   27.30
   2 -15  -1  362.26   40.90
   2 -15  -1  489.55   43.90
  -2 -15   1  403.66   46.60
   2 -15  -1  424.16   50.49
  -2 -15   1  384.16   43.60
   2  15  -1  346.97   41.70
   2  15  -1  392.36   40.40
  -2  15   1  402.96   37.60
   2  15  -1  410.36   38.90
  -2  15   1  438.86   36.60
   2  15  -1  450.05   43.70
  -2  15   1  450.75   50.19
  -1 -15   1  799.52   54.79
   1 -15  -1  984.10   58.79
   1 -15  -1  976.50   48.60
  -1 -15   1  903.81   51.99
  -1 -15   1  903.41   57.29
   1 -15  -1  876.31   53.59
  -1  15   1  944.11   61.09
   1  15  -1  940.81   55.09
  -1  15   1  946.21   55.99
   1  15  -1  906.01   52.69
   1  15  -1  873.51   52.99
  -1  15   1  835.02   56.09
   0 -15  -1  159.38   33.60
   0 -15  -1  140.49   26.80
   0 -15   1  211.98   44.20
   0 -15  -1  229.68   39.90
   0 -15   1  124.19   27.20
   0  15   1  134.19   27.60
   0  15  -1  210.18   41.10
   0  15  -1  126.69   28.40
   0  15  -1  106.39   24.30
   0  15   1  112.19   26.10
   0  15   1  139.59   24.80
  -1 -15  -1  293.47   33.80
   1 -15   1  244.98   42.30
   1 -15   1  246.08   37.50
  -1 -15  -1  264.87   38.70
   1 -15   1  213.48   30.40
  -1 -15  -1  234.18   36.10
  -1  15  -1  253.67   38.50
  -1  15  -1  218.78   35.80
   1  15   1  185.68   32.00
  -1  15  -1  267.77   39.50
   1  15   1  245.78   37.10
   1  15   1  237.78   35.50
   2 -15   1  620.84   56.89
   2 -15   1  693.83   44.00
  -2 -15  -1  586.14   48.80
  -2 -15  -1  595.64   51.69
   2 -15   1  605.84   48.80
   2  15   1  679.53   54.29
  -2  15  -1  710.23   51.59
   2  15   1  615.74   45.30
  -2  15  -1  641.74   47.80
   2  15   1  690.43   46.80
  -2  15  -1  684.43   44.20
   2  15   1  676.13   51.29
   3 -15   1   38.00   30.70
   3 -15   1   10.80   22.30
  -3 -15  -1   21.70   23.70
  -3 -15  -1   45.40   27.30
   3  15   1   45.80   26.70
  -3  15  -1   22.60   25.40
   3  15   1   -2.40   22.70
   3  15   1   11.80   33.10
   3  15   1   11.10   22.70
  -3  15  -1   -0.50   22.00
  -3  15  -1  -11.60   23.30
  -4 -15  -1  384.16   40.10
   4 -15   1  394.46   42.00
  -4 -15  -1  394.46   47.10
   4  15   1  438.76   54.59
   4  15   1  372.06   40.10
  -4  15  -1  345.07   40.60
  -4  15  -1  406.06   35.00
   4  15   1  354.96   42.50
  -4  15  -1  436.66   38.40
  -5 -15  -1  548.15   59.99
   5 -15   1  678.43   51.99
  -5 -15  -1  720.33   50.89
   5  15   1  550.94   50.19
  -5  15  -1  703.53   56.79
  -5  15  -1  603.74   55.09
   5  15   1  699.03   49.40
  -5  15  -1  662.83   52.19
  -6 -15  -1   29.60   44.20
  -6 -15  -1   23.90   25.20
   6 -15   1   42.00   28.00
   6  15   1   56.99   27.60
  -6  15  -1   65.49   23.90
  -6  15  -1   47.30   26.70
   6  15   1   21.40   21.40
  -6  15  -1   -9.40   23.70
   7 -15   1  447.96   44.60
  -7 -15  -1  389.66   51.39
  -7 -15  -1  267.17   44.40
  -7  15  -1  332.37   51.49
  -7  15  -1  321.97   48.20
  -7  15  -1  357.26   48.10
   7  15   1  337.47   50.49
   7  15   1  352.26   53.29
  -8 -15  -1  476.95   56.79
  -8 -15  -1  356.96   48.10
  -8  15  -1  521.65   66.39
   8  15   1  534.75   57.09
   8  15   1  441.86   55.39
  -7 -16   1  -36.00   26.20
  -7 -16   1   -3.70   29.80
  -7  16   1  -42.00   37.30
  -7  16   1   14.30   27.90
   7  16  -1   -6.70   22.80
   6 -16  -1  433.96   56.39
  -6 -16   1  448.56   51.89
  -6 -16   1  474.05   54.79
   6  16  -1  424.16   45.30
  -6  16   1  369.56   71.49
  -6  16   1  520.25   46.70
   6  16  -1  505.05   51.29
  -6  16   1  383.06   47.80
  -5 -16   1  384.66   49.70
  -5 -16   1  351.16   47.90
  -5  16   1  322.67   48.00
   5  16  -1  496.95   49.10
   5  16  -1  399.76   49.60
  -5  16   1  455.35   73.49
  -5  16   1  381.26   46.30
  -4 -16   1   37.10   28.30
   4 -16  -1   10.60   25.60
  -4 -16   1   13.30   23.70
   4  16  -1    4.70   25.30
  -4  16   1   49.60   21.70
  -4  16   1   10.60   24.60
  -4  16   1   -6.60   38.60
   4  16  -1   90.19   35.20
   3 -16  -1  375.16   47.40
  -3 -16   1  360.86   44.90
  -3 -16   1  396.46   50.09
  -3  16   1  372.26   53.99
  -3  16   1  412.46   49.10
   3  16  -1  357.16   47.10
  -3  16   1  337.37   45.40
   2 -16  -1  401.26   48.70
  -2 -16   1  304.37   44.80
   2 -16  -1  319.87   41.80
   2  16  -1  284.67   36.70
  -2  16   1  342.47   41.80
   2  16  -1  323.97   44.40
  -2  16   1  404.26   38.10
  -2  16   1  319.37   48.20
  -1 -16   1   39.10   25.90
  -1 -16   1   80.99   22.60
   1 -16  -1    4.90   25.60
  -1  16   1   30.60   24.40
  -1  16   1   32.70   25.90
   1  16  -1   33.80   22.50
   1  16  -1   38.80   23.70
  -1  16   1   13.40   26.90
   0 -16  -1 1010.50   68.09
   0 -16   1  977.10   68.79
   0 -16  -1  957.00   57.89
   0 -16   1 1014.30   56.69
   0  16  -1 1132.39   61.49
   0  16   1 1187.38   62.19
   0  16  -1 1136.59   58.79
   0  16  -1  985.90   97.79
   0  16   1 1066.29   75.69
   0  16   1 1012.20   64.29
   1 -16   1  501.85   51.69
  -1 -16  -1  511.55   53.79
  -1 -16  -1  561.94   44.30
   1  16   1  420.86   48.20
  -1  16  -1  429.46   47.20
   1  16   1  484.85   46.70
  -1  16  -1  509.65   45.60
  -1  16  -1  510.45   53.29
   2 -16   1   78.39   26.30
  -2 -16  -1   82.29   25.00
  -2  16  -1   65.89   24.50
   2  16   1   82.19   28.90
   2  16   1   49.99   28.50
   2  16   1   30.20   28.10
  -2  16  -1   77.79   32.00
  -2  16  -1  126.59   24.60
  -3 -16  -1  591.04   55.89
   3 -16   1  611.44   51.99
  -3 -16  -1  580.94   52.89
  -3  16  -1  624.24   61.59
  -3  16  -1  614.14   53.09
   3  16   1  657.73   60.49
  -3  16  -1  629.94   50.29
   3  16   1  587.34   49.70
   3  16   1  696.33   55.69
  -4 -16  -1  314.57   50.59
  -4 -16  -1  338.17   46.50
   4 -16   1  368.06   44.10
   4  16   1  417.46   50.89
   4  16   1  329.27   47.50
  -4  16  -1  391.16   38.30
  -5 -16  -1   87.19   31.90
   5 -16   1   40.10   26.40
  -5 -16  -1   55.09   25.70
   5  16   1   60.69   29.20
  -5  16  -1   49.40   40.50
  -5  16  -1    9.00   23.70
   5  16   1   27.30   23.30
  -5  16  -1   28.90   32.20
  -6 -16  -1  714.53   60.19
   6 -16   1  636.64   55.39
  -6 -16  -1  668.53   53.39
   6  16   1  594.64   49.30
  -6  16  -1  652.63   61.19
  -6  16  -1  733.43   53.69
  -6  16  -1  655.73   73.89
   6  16   1  665.73   53.09
  -7 -16  -1  224.18   38.70
  -7 -16  -1  200.98   36.10
   7  16   1  177.58   33.20
  -7  16  -1  234.08   42.80
  -7  16  -1  310.97   56.59
   7  16   1  198.88   33.70
  -7  16  -1  171.18   35.30
  -5 -17   1  128.59   32.60
  -5  17   1   73.39   29.70
  -4 -17   1  416.06   55.59
  -4 -17   1  375.36   52.69
   4  17  -1  400.96   46.20
   4  17  -1  360.56   49.00
  -4  17   1  359.96   45.00
  -4  17   1  402.06   42.10
  -3 -17   1   25.30   36.00
   3 -17  -1   81.49   45.30
  -3 -17   1   15.40   29.00
  -3  17   1   23.60   25.00
   3  17  -1   47.10   30.40
   3  17  -1  -10.10   22.10
  -3  17   1   31.30   32.30
  -2 -17   1  219.18   39.40
   2 -17  -1  128.39   33.10
  -2 -17   1  168.48   37.10
  -2  17   1  120.89   33.00
   2  17  -1  126.69   32.00
   2  17  -1  126.79   33.10
   1 -17  -1  565.54   51.39
  -1 -17   1  618.24   50.79
  -1 -17   1  535.15   56.89
   1 -17  -1  600.34   51.49
   1  17  -1  581.44   45.40
  -1  17   1  555.34   51.99
  -1  17   1  536.15   50.99
   1  17  -1  579.04   48.10
   1  17  -1  618.04   62.79
   0 -17  -1  108.39   25.90
   0 -17   1   87.09   32.50
   0 -17  -1   77.99   29.00
   0  17   1   84.79   37.50
   0  17  -1   76.39   32.60
   0  17  -1   75.49   34.10
   0  17   1   91.19   35.80
  -1 -17  -1  255.67   48.30
  -1 -17  -1  333.17   51.79
   1 -17   1  325.17   48.90
  -1  17  -1  328.37   42.70
   1  17   1  297.67   44.30
   1  17   1  345.27   50.59
  -1  17  -1  351.26   39.70
   1  17   1  324.67   43.10
  -1  17  -1  245.28   39.80
  -2 -17  -1  532.85   47.80
  -2 -17  -1  429.96   54.39
   2  17   1  494.95   46.40
   2  17   1  357.16   44.20
  -2  17  -1  476.25   53.79
   2  17   1  423.06   50.59
  -2  17  -1  445.86   45.30
   3 -17   1   42.90   45.50
  -3 -17  -1    3.30   27.30
   3  17   1   -5.20   27.50
  -3  17  -1   -9.40   25.20
   3  17   1   35.80   26.60
  -3  17  -1   37.10   31.60
  -3  17  -1   19.80   30.60
   4 -17   1  246.08   40.70
  -4 -17  -1  260.87   47.70
  -4 -17  -1  240.08   44.10
   4  17   1  348.17   57.39
  -4  17  -1  299.07   38.80
   4  17   1  289.87   40.20
  -4  17  -1  282.77   42.30
  -4  17  -1  182.78   35.00
 -16   0   2   74.59   28.10
  16   0  -2  101.59   33.60
  16   0  -2   91.89   31.10
 -16   0   2   97.69   29.80
 -15   0   2   95.69   26.90
 -15   0   2  139.19   37.90
  15   0  -2  147.09   25.00
  14   0  -2  778.32   46.90
 -14   0   2  789.82   39.00
 -14   0   2  757.52   63.59
  14   0  -2  720.83   43.70
  14   0  -2  678.13   70.89
  14   0  -2  738.13   49.00
  13   0  -2  516.45   37.90
  13   0  -2  589.24   43.40
  13   0  -2  432.26   46.80
  13   0  -2  531.35   38.30
 -13   0   2  591.64   36.10
 -13   0   2  601.64   48.50
 -13   0   2  626.34   50.19
  13   0  -2  546.75   53.99
  12   0  -2   33.00   19.20
 -12   0   2   -8.00   15.00
  12   0  -2   -4.90   16.30
 -12   0   2    8.50   25.80
 -12   0   2  -15.20   25.20
  12   0  -2   36.50   15.00
 -12   0   2   18.10   16.20
  12   0  -2   34.20   16.40
  12   0  -2  -11.80   16.60
 -11   0   2 1221.38   44.00
 -11   0   2 1095.89   51.49
  11   0  -2 1151.28   49.80
  11   0  -2 1249.57   46.60
 -11   0   2 1126.59   66.29
  11   0  -2 1141.89   55.79
  11   0  -2 1184.98   56.79
 -11   0   2 1114.19   58.59
 -10   0   2  303.57   32.50
  10   0  -2  296.07   32.00
 -10   0   2  344.37   39.10
  10   0  -2  298.37   24.40
  10   0  -2  290.07   31.50
 -10   0   2  278.77   30.00
 -10   0   2  334.17   24.60
  -9   0   2  324.97   26.50
  -9   0   2  316.27   32.20
   9   0  -2  321.17   29.90
  -9   0   2  349.27   33.70
   9   0  -2  287.07   30.30
   9   0  -2  313.97   24.80
  -8   0   2 1522.45   54.29
   8   0  -2 1534.55   55.09
   8   0  -2 1501.45   54.99
  -8   0   2 1516.75   53.59
  -8   0   2 1508.45   56.39
  -7   0   2  203.88   20.30
  -7   0   2  234.78   21.10
   7   0  -2  231.98   19.20
   7   0  -2  226.98   21.30
   6   0  -2 1218.08   41.50
  -6   0   2 1185.18   41.20
   6   0  -2 1194.78   40.90
  -6   0   2 1189.08   44.70
   5   0  -2 1889.01   51.49
  -5   0   2 1814.72   50.29
  -5   0   2 1902.01   54.59
   5   0  -2 1936.61   51.49
   4   0  -2   12.50    7.40
   4   0  -2   -0.20    3.70
  -4   0   2    6.20    3.70
   3   0  -2 7029.30  125.59
  -3   0   2 6467.35  124.09
   3   0  -2 6545.34  124.29
   3   0  -2 6680.33  124.69
  -3   0   2 6784.62  127.39
   2   0  -2 3437.66   67.49
  -2   0   2 3497.85   67.49
  -2   0   2 3319.67   70.69
  -2   0   2 3674.53   69.79
   2   0  -2 3883.01   68.79
   1   0   2 3473.75   63.69
   2   0   2  688.83   19.90
  -2   0  -2  654.03   19.30
  -2   0  -2  700.33   22.00
   2   0   2  676.33   19.20
  -3   0  -2 7822.22  145.69
   3   0   2 8085.39  142.69
   3   0   2 7439.86  140.99
  -3   0  -2 7816.22  142.09
  -3   0  -2 7051.89  140.59
  -4   0  -2 6961.40  137.09
   4   0   2 6637.44  131.49
  -4   0  -2 6660.93  131.89
   4   0   2 6986.80  132.99
   5   0   2  303.67   19.00
  -5   0  -2  302.17   19.50
   5   0   2  333.07   20.60
  -5   0  -2  336.37   19.80
  -6   0  -2 3476.75   87.99
   6   0   2 3415.26   83.19
   6   0   2 3439.86   82.89
  -6   0  -2 3366.56   82.69
  -7   0  -2 2576.44   72.39
  -7   0  -2 2587.84   75.89
   7   0   2 2653.83   72.19
   7   0   2 2547.95   71.69
   8   0   2  148.69   20.20
  -8   0  -2  153.68   20.10
   8   0   2  108.69   17.50
   8   0   2  148.39   19.60
  -8   0  -2  144.49   20.10
  -9   0  -2 1011.20   47.90
   9   0   2 1022.40   46.40
   9   0   2 1052.69   42.70
   9   0   2  937.41   49.99
   9   0   2  985.60   42.10
  -9   0  -2  961.80   49.50
  -9   0  -2  960.70   48.40
  10   0   2 1412.56   60.79
  10   0   2 1376.86   58.99
 -10   0  -2 1295.87   61.49
  10   0   2 1377.76   51.49
  10   0   2 1368.66   54.19
 -10   0  -2 1425.36   66.79
 -10   0  -2 1346.87   60.09
  11   0   2  157.78   24.20
 -11   0  -2  127.49   23.10
  11   0   2  111.09   27.80
  11   0   2  109.49   20.10
 -11   0  -2  131.29   27.40
 -11   0  -2  109.89   28.20
  11   0   2  122.49   26.40
 -12   0  -2 1389.66   68.49
 -12   0  -2 1289.47   64.09
 -12   0  -2 1259.07   51.29
 -12   0  -2 1324.57   55.59
  12   0   2 1287.57   52.29
  12   0   2 1217.68   68.69
  12   0   2 1244.18   55.49
  12   0   2 1312.67   67.09
 -12   0  -2 1320.77   78.99
  13   0   2  485.45   35.40
 -13   0  -2  349.37   44.80
  13   0   2  405.66   53.79
  13   0   2  569.34   52.59
 -13   0  -2  483.95   35.40
 -13   0  -2  427.76   42.70
  13   0   2  457.95   40.90
 -14   0  -2   37.10   19.30
  14   0   2   48.80   27.10
  14   0   2   -3.80   20.80
 -14   0  -2  -19.90   22.20
 -14   0  -2   23.20   20.90
 -15   0  -2  625.64   40.80
  15   0   2  572.24   48.50
 -15   0  -2  529.35   54.79
  15   0   2  587.64   51.89
  16   0   2  234.08   43.20
 -16   0  -2  200.78   33.10
 -16   0  -2  277.27   53.59
  16   0   2  207.78   33.60
 -16  -1   2  128.69   31.70
  16  -1  -2  149.19   28.60
 -16  -1   2  183.78   32.60
  16   1  -2  232.48   44.20
 -16   1   2  157.78   31.40
 -16   1   2  197.08   38.50
  16   1  -2  151.18   34.80
 -15  -1   2  336.77   52.19
 -15  -1   2  417.16   33.60
  15  -1  -2  360.86   47.70
 -15  -1   2  287.77   40.80
  15  -1  -2  314.27   38.30
  15   1  -2  311.87   61.29
  15   1  -2  295.37   39.50
 -15   1   2  417.16   54.89
 -15   1   2  344.27   41.20
 -14  -1   2   49.90   32.70
  14  -1  -2   28.30   24.60
  14  -1  -2  -12.60   22.00
  14  -1  -2   34.90   30.60
  14   1  -2   -8.10   20.00
  14   1  -2   32.90   29.40
  14   1  -2    7.60   20.60
 -14   1   2   39.30   17.70
 -14   1   2   59.89   32.70
 -14   1   2   59.49   19.90
  13  -1  -2  586.44   44.00
 -13  -1   2  627.84   36.10
 -13  -1   2  581.54   47.50
  13  -1  -2  617.24   49.60
  13  -1  -2  669.33   36.90
  13  -1  -2  544.65   37.50
  13  -1  -2  508.35   50.09
  13   1  -2  551.94   37.90
 -13   1   2  413.46   60.89
 -13   1   2  570.54   47.00
  13   1  -2  516.95   37.60
 -13   1   2  545.75   36.50
  13   1  -2  517.75   54.69
 -13   1   2  456.35   48.80
  13   1  -2  603.24   57.49
  13   1  -2  520.35   37.80
 -12  -1   2 1234.48   59.49
 -12  -1   2 1067.39   62.79
  12  -1  -2 1270.27   52.99
  12  -1  -2 1260.67   50.99
  12  -1  -2 1330.77   67.09
  12  -1  -2 1253.67   64.49
  12  -1  -2 1359.86   49.10
 -12  -1   2 1311.87   53.09
 -12   1   2 1287.27   68.39
 -12   1   2 1267.67   48.00
  12   1  -2 1250.57   64.49
  12   1  -2 1285.07   52.49
  12   1  -2 1226.38   54.19
  12   1  -2 1231.28   67.49
 -12   1   2 1288.37   58.09
  12   1  -2 1289.37   49.90
  11  -1  -2   13.30   14.30
  11  -1  -2    8.70   17.70
 -11  -1   2    9.00   13.80
  11  -1  -2   24.10   17.90
  11  -1  -2   12.40   14.20
  11   1  -2    5.60   14.60
  11   1  -2   12.80   15.90
  11   1  -2    9.10   15.80
  11   1  -2   -1.50   15.40
 -11   1   2   -2.10   12.10
  11   1  -2   10.90   13.90
 -11   1   2  -10.90   14.90
 -11   1   2    9.10   17.90
 -11   1   2   31.20   18.20
 -10  -1   2 1383.96   56.19
 -10  -1   2 1248.18   54.29
  10  -1  -2 1268.97   56.29
 -10  -1   2 1371.36   46.60
 -10  -1   2 1328.07   62.89
  10  -1  -2 1308.57   58.29
  10  -1  -2 1326.87   51.39
 -10   1   2 1299.47   58.19
  10   1  -2 1220.38   54.09
  10   1  -2 1289.57   51.99
 -10   1   2 1310.77   58.69
  10   1  -2 1348.77   55.49
  10   1  -2 1303.97   51.29
 -10   1   2 1295.27   62.99
  -9  -1   2  553.14   39.00
   9  -1  -2  484.75   29.40
  -9  -1   2  479.35   39.30
  -9  -1   2  495.05   35.60
   9  -1  -2  507.25   32.40
   9  -1  -2  437.56   30.20
   9   1  -2  449.86   31.70
  -9   1   2  472.15   33.10
  -9   1   2  468.85   34.80
  -9   1   2  484.95   35.50
   9   1  -2  404.56   29.50
   9   1  -2  477.95   32.10
   8  -1  -2   86.89   21.90
  -8  -1   2  131.09   21.90
   8  -1  -2  124.99   17.70
  -8  -1   2  119.99   22.60
  -8  -1   2  139.49   20.40
   8   1  -2  128.19   19.80
  -8   1   2   99.69   16.60
   8   1  -2  101.69   17.40
  -8   1   2  143.79   20.50
  -8   1   2   95.19   15.60
  -7  -1   2 2510.55   73.79
   7  -1  -2 2536.85   70.89
  -7  -1   2 2502.25   70.09
   7  -1  -2 2605.54   72.09
  -7   1   2 2496.95   69.79
   7   1  -2 2534.45   70.89
  -7   1   2 2506.75   73.09
  -6  -1   2 3398.56   82.19
   6  -1  -2 3432.76   83.99
  -6  -1   2 3424.76   87.19
   6  -1  -2 3428.26   82.89
   6   1  -2 3420.26   82.79
   6   1  -2 3488.05   83.39
  -6   1   2 3560.24   84.49
  -6   1   2 3392.86   85.99
  -5  -1   2   84.59   15.80
  -5  -1   2   50.89   11.20
   5  -1  -2   60.29   10.40
   5  -1  -2   69.49   11.50
   5   1  -2   70.99   11.80
  -5   1   2   57.09   10.30
  -5   1   2   60.59   10.60
   5   1  -2   51.29   10.70
   4  -1  -2 3731.83   80.59
  -4  -1   2 3614.94   78.89
   4  -1  -2 3922.21   81.29
  -4  -1   2 3825.52   84.09
   4   1  -2 3675.23   79.19
  -4   1   2 3761.02   81.79
   4   1  -2 3777.72   79.89
   4   1  -2 3875.11   80.99
  -4   1   2 3669.53   79.89
   3  -1  -2 1213.38   32.80
  -3  -1   2 1233.48   34.20
  -3  -1   2 1163.08   31.00
   3  -1  -2 1191.88   32.30
   3  -1  -2 1252.77   32.70
  -3   1   2 1169.28   32.00
  -3   1   2 1281.27   33.40
   3   1  -2 1264.27   32.80
   3   1  -2 1178.48   31.20
   3   1  -2 1229.58   31.80
  -2  -1   2   10.80    3.20
  -2  -1   2    8.50    3.70
   2  -1  -2    5.40    3.10
   2  -1  -2    3.80    3.00
   2  -1  -2    7.90    3.70
  -2   1   2    5.30    2.90
   2   1  -2    1.40    2.10
  -2   1   2    3.50    3.70
   2   1  -2    3.00    3.10
  -2   1   2    1.80    2.10
  -1  -1   2 5624.44   93.09
   1  -1  -2 5346.76   95.69
  -1  -1   2 4907.11   94.69
  -1   1   2 5412.96   95.99
   1  -1   2   16.70    3.20
   1  -1   2   20.90    2.70
  -1  -1  -2   25.30    3.50
  -1  -1  -2   16.00    3.10
   1  -1   2   19.20    2.70
   1   1   2   19.70    2.80
   1   1   2   14.90    2.70
   2  -1   2 4824.82   90.99
   2  -1   2 5170.78   93.09
  -2  -1  -2 4664.33   91.59
  -2  -1  -2 4967.70   95.29
  -2   1  -2 5019.90   92.69
   2   1   2 4966.10   90.89
   2   1   2 4703.83   91.69
  -2   1  -2 4852.01   91.19
  -2   1  -2 4734.83   90.99
  -3  -1  -2  217.28   14.10
   3  -1   2  218.08   12.80
   3  -1   2  217.98   13.30
  -3   1  -2  208.18   12.30
  -3   1  -2  214.68   12.10
   3   1   2  210.98   12.30
   3   1   2  219.38   12.30
  -4  -1  -2 3485.35   77.69
   4  -1   2 3741.03   79.49
   4  -1   2 3505.75   77.09
  -4  -1  -2 3685.73   83.19
   4   1   2 3573.24   78.49
  -4   1  -2 3493.45   77.69
   4   1   2 3591.24   77.39
  -4   1  -2 3657.93   80.79
   5  -1   2 6709.83  134.89
  -5  -1  -2 6631.54  135.99
  -5  -1  -2 6393.66  152.58
   5  -1   2 6808.52  136.69
  -5   1  -2 6718.53  136.89
   5   1   2 6890.61  135.99
  -5   1  -2 6898.51  140.29
   5   1   2 6981.90  137.29
  -6  -1  -2 1551.94   50.19
   6  -1   2 1628.04   50.09
   6  -1   2 1531.45   48.30
  -6  -1  -2 1527.55   52.09
  -6   1  -2 1518.05   48.80
  -6   1  -2 1556.24   51.39
   6   1   2 1575.94   49.50
   6   1   2 1569.34   49.50
   7  -1   2  595.04   31.50
  -7  -1  -2  561.54   31.70
  -7  -1  -2  574.74   33.20
   7  -1   2  589.24   32.30
  -7   1  -2  564.64   30.60
   7   1   2  600.84   32.70
   7   1   2  615.24   32.10
  -7   1  -2  619.84   31.90
   8  -1   2 1271.47   52.09
   8  -1   2 1331.67   47.80
  -8  -1  -2 1290.57   51.99
   8  -1   2 1286.17   50.09
  -8  -1  -2 1255.67   50.29
  -8  -1  -2 1284.67   54.19
   8   1   2 1285.97   50.69
   8   1   2 1317.47   52.29
   8   1   2 1336.47   48.30
  -8   1  -2 1299.57   51.29
  -8   1  -2 1267.07   50.09
   9  -1   2  264.37   25.50
   9  -1   2  259.77   24.50
  -9  -1  -2  270.47   28.70
   9  -1   2  246.08   28.10
  -9  -1  -2  315.27   31.30
  -9  -1  -2  306.37   32.70
  -9   1  -2  278.07   29.80
   9   1   2  266.77   30.80
   9   1   2  309.67   29.80
   9   1   2  275.67   22.10
  -9   1  -2  243.98   27.00
   9   1   2  302.17   26.40
  -9   1  -2  256.17   27.70
  10  -1   2  468.55   28.20
  10  -1   2  431.06   29.30
  10  -1   2  454.65   36.90
 -10  -1  -2  468.15   28.20
 -10  -1  -2  512.65   35.30
  10  -1   2  406.76   32.00
 -10  -1  -2  499.45   38.00
 -10   1  -2  439.16   38.30
  10   1   2  424.76   29.30
 -10   1  -2  432.56   38.50
  10   1   2  436.06   35.60
 -10   1  -2  503.15   42.60
 -10   1  -2  496.55   36.80
  10   1   2  432.56   27.80
  10   1   2  426.26   39.00
  11  -1   2 1239.38   58.09
 -11  -1  -2 1355.06   57.19
 -11  -1  -2 1294.37   71.69
  11  -1   2 1236.78   58.39
 -11  -1  -2 1173.78   57.69
  11  -1   2 1203.38   52.99
 -11  -1  -2 1193.78   48.40
  11  -1   2 1150.48   47.70
 -11   1  -2 1145.99   55.99
 -11   1  -2 1257.77   60.09
 -11   1  -2 1247.28   68.89
  11   1   2 1068.19   53.59
  11   1   2 1239.08   60.39
 -11   1  -2 1190.38   60.29
  11   1   2 1190.58   51.99
  11   1   2 1151.48   46.60
 -11   1  -2 1308.37   48.90
  12  -1   2  112.89   24.00
 -12  -1  -2  145.19   28.20
 -12  -1  -2  147.59   56.79
  12  -1   2   85.29   19.50
 -12  -1  -2   95.09   20.80
 -12  -1  -2  101.99   21.00
 -12  -1  -2   65.69   20.70
  12  -1   2   82.39   27.40
  12  -1   2  103.29   26.50
 -12  -1  -2  100.09   23.10
  12   1   2   51.79   19.40
  12   1   2  147.19   33.30
 -12   1  -2  129.89   25.30
  12   1   2  109.09   24.90
 -12   1  -2   82.99   24.30
 -12   1  -2  132.69   34.70
 -12   1  -2  103.89   20.70
 -12   1  -2   76.39   28.80
  12   1   2   63.69   19.70
 -13  -1  -2  239.98   43.90
 -13  -1  -2  301.17   32.80
  13  -1   2  314.47   67.79
  13  -1   2  325.07   29.50
  13  -1   2  223.28   40.20
  13  -1   2  278.67   31.00
 -13  -1  -2  213.18   28.30
  13   1   2  330.37   38.90
  13   1   2  235.88   56.19
 -13   1  -2  249.38   44.00
 -13   1  -2  256.07   37.80
  13   1   2  267.17   35.80
 -13   1  -2  261.97   30.10
  14  -1   2  508.45   44.90
  14  -1   2  604.04   39.80
 -14  -1  -2  701.53   38.20
 -14  -1  -2  499.85   49.50
  14   1   2  767.12   72.39
 -14   1  -2  552.64   48.00
 -14   1  -2  687.93   37.30
 -14   1  -2  534.95   49.70
  14   1   2  574.14   46.80
  14   1   2  618.24   47.10
  15  -1   2   12.90   23.20
 -15  -1  -2   55.69   30.30
 -15  -1  -2   60.39   22.80
  15  -1   2   65.29   31.00
 -15   1  -2   70.39   23.90
  15   1   2   36.60   23.70
  15   1   2   75.39   22.60
 -15   1  -2   51.29   25.50
 -16  -1  -2  385.96   57.29
  16  -1   2  419.56   51.39
  16  -1   2  297.87   53.29
 -16  -1  -2  316.57   48.80
  16   1   2  359.86   47.70
 -16   1  -2  313.27   52.99
 -16  -2   2   48.40   40.00
  16  -2  -2   43.50   30.10
  16  -2  -2   42.80   28.60
 -16  -2   2   -8.30   26.90
  16   2  -2   30.20   26.10
  16   2  -2   96.39   29.50
 -16   2   2   70.39   31.80
  15  -2  -2   33.70   26.20
 -15  -2   2   11.00   29.30
 -15  -2   2   83.59   27.10
  15  -2  -2   74.09   30.60
 -15  -2   2   75.49   25.90
 -15   2   2   92.79   27.50
  15   2  -2   84.79   26.40
  15   2  -2   70.69   31.10
 -15   2   2   60.59   24.60
  15   2  -2   64.39   37.70
 -15   2   2  106.99   35.50
  14  -2  -2  595.24   55.09
 -14  -2   2  544.15   52.49
  14  -2  -2  498.55   41.50
 -14  -2   2  525.15   39.20
 -14  -2   2  602.84   32.70
  14  -2  -2  535.25   37.00
  14   2  -2  504.55   51.19
 -14   2   2  629.54   34.50
 -14   2   2  425.76   55.99
 -14   2   2  644.34   58.19
  14   2  -2  607.84   54.79
  14   2  -2  489.65   42.20
 -13  -2   2  321.17   29.60
  13  -2  -2  294.67   51.09
  13  -2  -2  357.06   28.80
  13  -2  -2  289.97   30.50
  13  -2  -2  352.46   47.40
  13  -2  -2  391.66   34.30
 -13  -2   2  381.36   46.10
  13   2  -2  331.27   38.40
 -13   2   2  268.07   31.60
 -13   2   2  378.56   45.00
  13   2  -2  375.66   43.50
  13   2  -2  307.97   50.99
  13   2  -2  310.57   31.10
 -13   2   2  255.67   37.50
  13   2  -2  327.27   32.40
  12  -2  -2   46.60   23.70
 -12  -2   2   62.09   21.50
  12  -2  -2   58.09   18.40
  12  -2  -2   79.69   25.20
 -12  -2   2   52.89   18.00
  12  -2  -2   53.59   19.60
 -12  -2   2  -12.70   29.80
  12   2  -2   40.50   16.70
  12   2  -2   57.39   22.30
  12   2  -2   64.29   23.30
 -12   2   2   39.40   19.90
  12   2  -2   29.70   17.80
 -12   2   2   15.70   15.40
 -12   2   2   49.30   15.50
  12   2  -2   52.19   17.70
 -12   2   2   88.69   24.70
  11  -2  -2  443.46   41.90
  11  -2  -2  454.55   36.90
 -11  -2   2  429.96   34.00
  11  -2  -2  532.15   35.00
 -11  -2   2  380.06   47.10
 -11  -2   2  508.35   33.70
  11  -2  -2  477.15   29.50
 -11   2   2  562.74   31.00
 -11   2   2  535.15   44.40
 -11   2   2  484.55   40.60
  11   2  -2  521.95   41.20
 -11   2   2  479.75   33.70
  11   2  -2  477.85   32.80
  11   2  -2  445.46   31.90
  11   2  -2  454.85   42.80
  11   2  -2  529.25   32.00
 -11   2   2  491.45   44.30
  10  -2  -2  252.67   26.40
 -10  -2   2  155.68   29.20
 -10  -2   2  232.38   34.20
 -10  -2   2  197.98   22.00
  10  -2  -2  231.68   23.50
  10  -2  -2  223.98   25.30
  10   2  -2  219.48   32.40
 -10   2   2  290.17   28.10
  10   2  -2  232.08   22.60
  10   2  -2  221.38   29.80
  10   2  -2  185.38   19.30
 -10   2   2  260.37   37.60
 -10   2   2  231.48   33.20
 -10   2   2  224.28   31.70
  10   2  -2  192.58   26.60
  -9  -2   2  534.85   41.50
   9  -2  -2  497.05   35.50
  -9  -2   2  496.05   28.30
  -9  -2   2  470.35   33.90
  -9  -2   2  468.35   34.30
   9  -2  -2  456.15   30.20
   9  -2  -2  492.65   34.30
  -9   2   2  525.05   34.90
   9   2  -2  531.05   36.20
   9   2  -2  495.15   29.00
  -9   2   2  487.85   34.10
   9   2  -2  484.45   33.70
  -9   2   2  475.05   34.10
  -8  -2   2 1390.76   53.19
  -8  -2   2 1380.96   50.09
  -8  -2   2 1429.96   57.99
   8  -2  -2 1352.76   53.79
   8  -2  -2 1406.86   54.59
  -8   2   2 1326.87   51.19
   8   2  -2 1439.36   49.50
   8   2  -2 1419.66   52.79
  -8   2   2 1403.36   50.99
   8   2  -2 1428.46   52.89
  -8   2   2 1413.46   54.59
   7  -2  -2  844.92   37.60
   7  -2  -2  862.81   36.80
  -7  -2   2  837.92   39.50
  -7  -2   2  871.11   36.20
   7   2  -2  860.61   37.10
   7   2  -2  900.01   38.90
  -7   2   2  853.71   37.80
  -7   2   2  916.31   40.60
  -6  -2   2 1181.58   40.80
   6  -2  -2 1263.87   43.30
  -6  -2   2 1217.58   44.60
   6  -2  -2 1193.68   42.50
   6   2  -2 1197.78   41.30
   6   2  -2 1212.18   42.90
  -6   2   2 1253.97   45.40
  -6   2   2 1203.68   42.20
  -5  -2   2 3224.78   75.29
   5  -2  -2 3174.78   76.59
   5  -2  -2 3347.96   77.79
   5   2  -2 3253.57   75.99
   5   2  -2 3367.26   77.29
  -5   2   2 3385.56   78.19
  -5   2   2 3292.77   78.39
  -4  -2   2   38.80    8.40
  -4  -2   2   57.09   12.50
   4  -2  -2   32.10    8.00
   4  -2  -2   32.60    6.60
   4   2  -2   34.00    7.20
   4   2  -2   37.90    7.20
  -4   2   2   48.50   10.40
  -4   2   2   31.00    6.80
   4   2  -2   29.80    6.90
  -3  -2   2  884.91   26.40
  -3  -2   2  997.00   30.50
   3  -2  -2  940.01   28.00
  -3   2   2  912.91   28.50
   3   2  -2  949.80   28.30
  -3   2   2  937.81   27.10
   3   2  -2  879.21   26.10
   3   2  -2  929.41   27.60
   2  -2  -2 3825.12   73.19
   2  -2  -2 3623.64   75.99
   2  -2  -2 3650.33   74.89
  -2  -2   2 3921.41   75.29
  -2  -2   2 3776.22   72.49
  -2   2   2 3694.03   75.19
  -2   2   2 3751.42   71.59
  -2   2   2 3627.64   75.09
   2   2  -2 3807.12   74.49
   2   2  -2 3799.42   72.59
  -1  -2   2  780.12   19.80
   1  -2  -2  810.02   23.50
   1  -2  -2  806.42   22.50
   1  -2  -2  820.22   20.50
  -1  -2   2  829.22   20.20
  -1   2   2  766.42   22.70
   1   2  -2  845.72   20.50
   1   2  -2  827.62   22.30
  -1   2   2  805.92   19.60
  -1   2   2  810.42   22.50
   1   2  -2  790.52   19.80
   0  -2   2 1289.87   23.90
   0  -2  -2 1294.17   28.50
   0  -2   2 1311.47   23.70
   0  -2   2 1270.27   26.40
   0   2  -2 1239.18   27.90
   0   2   2 1243.48   27.10
   0   2  -2 1257.27   30.10
   0   2   2 1245.18   31.70
   1  -2   2 2336.97   49.10
  -1  -2  -2 2219.38   48.00
   1  -2   2 2192.48   44.80
  -1  -2  -2 2203.68   48.10
   1  -2   2 2352.06   41.80
  -1  -2  -2 2331.77   48.50
   1   2   2 2102.29   47.20
  -1   2  -2 2193.98   46.30
   1   2   2 2131.59   47.40
   1   2   2 2241.38   44.80
  -1   2  -2 2336.17   42.60
   1   2   2 2415.76   53.79
   2  -2   2  423.86   14.90
   2  -2   2  412.46   17.00
  -2  -2  -2  373.46   14.70
  -2  -2  -2  420.66   17.30
   2  -2   2  380.06   14.50
  -2   2  -2  410.36   14.40
  -2   2  -2  390.96   15.70
   2   2   2  398.46   14.60
  -2   2  -2  401.56   15.70
  -3  -2  -2 2186.78   54.69
   3  -2   2 2200.98   51.89
   3  -2   2 2132.39   50.09
  -3  -2  -2 2126.69   50.79
  -3   2  -2 2240.88   50.39
   3   2   2 2204.08   49.90
   3   2   2 2152.18   51.19
  -3   2  -2 2148.58   51.29
  -3   2  -2 2127.39   49.80
  -4  -2  -2 4266.67   92.69
   4  -2   2 4315.27   91.89
  -4  -2  -2 4454.05   98.69
   4  -2   2 4437.46   94.39
  -4   2  -2 4599.14  116.99
   4   2   2 4456.85   93.99
   4   2   2 4513.85   92.69
  -4   2  -2 4421.06   93.99
  -4   2  -2 4517.95   94.29
   5  -2   2  345.87   19.90
  -5  -2  -2  320.47   22.90
  -5  -2  -2  358.76   22.60
   5  -2   2  324.47   20.50
  -5   2  -2  339.17   20.80
  -5   2  -2  353.96   21.70
   5   2   2  303.77   18.30
   5   2   2  335.87   19.40
   6  -2   2 2274.57   63.39
   6  -2   2 2383.86   87.09
  -6  -2  -2 2338.17   65.29
  -6  -2  -2 2383.96   70.29
   6   2   2 2344.87   64.39
  -6   2  -2 2341.27   65.99
  -6   2  -2 2340.57   65.09
   6   2   2 2347.86   63.99
  -7  -2  -2 1172.38   45.90
   7  -2   2 1163.18   43.00
  -7  -2  -2 1190.68   49.60
   7  -2   2 1195.18   46.50
   7   2   2 1211.38   43.90
  -7   2  -2 1099.09   53.39
   7   2   2 1178.88   45.00
  -7   2  -2 1174.68   45.00
  -8  -2  -2    1.60   12.10
   8  -2   2   -5.40    9.70
  -8  -2  -2   32.60   16.20
   8  -2   2   10.80   13.20
   8  -2   2   15.70    9.70
  -8  -2  -2    6.90   12.20
   8   2   2   -8.80    8.80
   8   2   2    3.50   11.70
  -8   2  -2   10.50   11.60
  -9  -2  -2 1264.07   55.29
  -9  -2  -2 1196.88   54.69
   9  -2   2 1138.29   52.99
  -9  -2  -2 1269.77   60.49
  -9  -2  -2 1251.47   44.60
   9  -2   2 1224.58   47.10
   9  -2   2 1156.08   52.29
   9   2   2 1182.68   50.69
   9   2   2 1196.68   46.70
   9   2   2 1154.68   48.80
  -9   2  -2 1202.48   53.59
   9   2   2 1214.68   48.90
  -9   2  -2 1255.17   53.79
  -9   2  -2 1205.58   63.39
  -9   2  -2 1196.88   50.09
 -10  -2  -2  921.31   58.69
  10  -2   2  833.42   40.70
  10  -2   2  813.82   48.40
  10  -2   2  850.31   50.29
 -10  -2  -2  847.62   48.40
 -10  -2  -2  808.62   37.90
  10  -2   2  884.21   42.50
  10   2   2  754.72   43.20
  10   2   2  910.31   46.60
  10   2   2  784.02   43.30
 -10   2  -2  837.82   50.99
 -10   2  -2  805.82   49.40
 -10   2  -2  877.01   41.00
 -10   2  -2  876.41   47.80
  10   2   2  861.31   42.20
  11  -2   2  193.68   23.80
 -11  -2  -2  155.58   22.80
 -11  -2  -2  136.59   30.90
  11  -2   2  171.48   23.40
 -11  -2  -2  139.09   23.10
 -11  -2  -2   93.99   29.80
  11  -2   2  134.09   25.20
 -11  -2  -2  172.28   27.20
  11  -2   2  107.99   23.30
  11   2   2  187.78   30.90
 -11   2  -2  126.99   25.80
 -11   2  -2  196.98   34.40
  11   2   2  161.58   25.80
 -11   2  -2  192.18   27.00
  11   2   2  210.18   28.40
  11   2   2  171.98   27.10
 -11   2  -2  222.08   44.10
  12  -2   2  527.75   43.50
 -12  -2  -2  551.44   42.90
  12  -2   2  603.04   39.20
 -12  -2  -2  588.44   40.40
  12  -2   2  695.03   48.70
  12  -2   2  650.73   34.70
 -12  -2  -2  698.83   42.20
 -12  -2  -2  673.63   60.89
 -12   2  -2  616.94   39.60
  12   2   2  664.23   52.09
  12   2   2  740.33   48.40
 -12   2  -2  701.33   50.59
  12   2   2  654.23   40.30
  12   2   2  646.94   42.70
 -12   2  -2  702.53   49.70
 -12   2  -2  719.83   60.89
 -12   2  -2  539.95   50.69
 -13  -2  -2  280.67   52.99
  13  -2   2  259.97   31.80
  13  -2   2  312.17   48.60
 -13  -2  -2  237.58   32.30
 -13  -2  -2  202.48   32.20
  13  -2   2  339.47   40.40
 -13  -2  -2  210.58   30.60
  13   2   2  346.47   34.60
  13   2   2  258.47   46.90
 -13   2  -2  250.67   39.50
 -13   2  -2  298.17   47.20
 -13   2  -2  289.97   31.40
  13   2   2  266.27   31.50
 -13   2  -2  257.77   37.80
  14  -2   2    2.10   20.40
 -14  -2  -2   20.60   18.10
  14  -2   2   -1.30   21.30
 -14  -2  -2  -49.40   33.80
 -14   2  -2  -19.40   44.50
  14   2   2   18.20   20.60
  14   2   2  -42.10   35.70
  14   2   2  -24.50   18.90
 -15  -2  -2  347.47   50.79
 -15  -2  -2  333.27   37.20
  15  -2   2  243.38   34.70
  15  -2   2  244.58   40.10
  15   2   2  252.47   40.90
 -15   2  -2  307.47   48.20
 -15   2  -2  261.77   44.00
  15   2   2  250.17   46.10
  15  -3  -2  188.88   35.60
  15  -3  -2  182.68   35.50
 -15  -3   2  209.98   34.90
 -15  -3   2  140.29   34.40
 -15  -3   2  105.79   31.40
 -15   3   2  289.77   53.89
  15   3  -2  205.48   36.00
  15   3  -2  141.49   26.20
 -14  -3   2   18.50   29.30
  14  -3  -2   12.00   20.00
  14  -3  -2    2.60   19.40
 -14  -3   2  -14.70   19.90
 -14  -3   2   12.80   20.00
  14   3  -2  -12.10   33.00
 -14   3   2   42.20   31.40
  14   3  -2   17.20   22.00
  14   3  -2  -23.50   20.70
  13  -3  -2  230.38   34.90
  13  -3  -2  175.98   34.60
 -13  -3   2  159.28   28.10
  13  -3  -2  237.88   63.89
 -13  -3   2  240.88   40.20
  13  -3  -2  202.18   32.50
 -13   3   2  195.58   34.90
 -13   3   2  208.48   46.80
  13   3  -2  224.88   35.10
 -13   3   2  184.18   35.40
  13   3  -2  255.67   33.90
 -13   3   2  209.78   25.30
  13   3  -2  238.98   39.20
  12  -3  -2  559.24   32.50
  12  -3  -2  563.34   36.90
 -12  -3   2  589.84   45.60
  12  -3  -2  521.05   50.69
 -12  -3   2  497.25   32.80
  12  -3  -2  466.25   41.60
  12   3  -2  494.95   36.60
  12   3  -2  507.65   34.60
 -12   3   2  419.56   38.60
  12   3  -2  631.54   44.50
 -12   3   2  568.24   45.10
 -12   3   2  427.16   34.90
  12   3  -2  470.05   42.90
  12   3  -2  620.84   45.10
 -12   3   2  464.75   51.29
 -12   3   2  617.34   32.50
 -11  -3   2    9.40   15.90
  11  -3  -2    1.20   15.30
  11  -3  -2   31.00   15.00
  11  -3  -2   -6.10   15.30
  11  -3  -2   -3.90   13.70
  11   3  -2    6.90   14.80
  11   3  -2   26.50   19.40
 -11   3   2   22.90   14.40
 -11   3   2  -16.50   14.30
 -11   3   2   10.90   19.80
  11   3  -2   -2.10   13.90
  11   3  -2   -8.40   15.40
  11   3  -2  -12.90   14.80
 -11   3   2   -8.60   16.20
 -10  -3   2  639.94   37.60
  10  -3  -2  723.43   45.80
  10  -3  -2  726.13   37.70
 -10  -3   2  836.32   41.30
  10  -3  -2  721.73   46.00
 -10  -3   2  745.43   38.60
 -10  -3   2  569.64   40.90
  10   3  -2  704.93   42.70
 -10   3   2  719.53   45.60
  10   3  -2  666.43   40.20
  10   3  -2  695.33   36.40
 -10   3   2  708.53   41.50
  10   3  -2  693.83   36.90
 -10   3   2  765.22   45.80
 -10   3   2  702.83   49.10
  10   3  -2  705.73   40.10
   9  -3  -2  271.17   38.80
   9  -3  -2  309.37   27.00
  -9  -3   2  366.36   25.40
   9  -3  -2  348.47   30.70
  -9  -3   2  312.37   33.30
  -9   3   2  313.37   32.60
   9   3  -2  375.56   31.00
   9   3  -2  298.87   28.20
  -9   3   2  335.87   35.30
   9   3  -2  310.47   27.40
  -9   3   2  301.67   27.90
   9   3  -2  315.27   28.60
   9   3  -2  288.97   30.60
  -9   3   2  291.97   27.60
  -8  -3   2   28.90    9.60
   8  -3  -2   25.50   10.10
  -8  -3   2   28.90   17.50
  -8  -3   2   22.10   16.60
  -8   3   2   19.20   10.50
   8   3  -2   24.60   15.50
   8   3  -2   12.90   10.00
   7  -3  -2  907.51   40.70
  -7  -3   2  967.70   45.00
  -7  -3   2  896.11   34.80
   7  -3  -2  879.41   40.20
  -7   3   2  911.91   41.00
  -7   3   2  872.51   40.40
   7   3  -2  865.01   38.00
   7   3  -2  879.21   39.00
   6  -3  -2 1783.32   53.49
  -6  -3   2 1781.32   57.19
  -6  -3   2 1705.23   49.10
   6  -3  -2 1808.62   54.89
  -6   3   2 1541.15   60.49
   6   3  -2 1641.94   53.89
  -6   3   2 1799.02   55.09
   6   3  -2 1448.46   63.09
   5  -3  -2   67.19   14.30
   5  -3  -2   65.69   12.10
  -5  -3   2   65.19   13.60
   5   3  -2   64.29   11.70
   5   3  -2   82.69   14.50
  -5   3   2   51.59    8.90
  -5   3   2   65.89   13.40
   5   3  -2   75.69   12.80
   4  -3  -2 3769.92   82.39
  -4  -3   2 3649.63   79.79
  -4  -3   2 3788.92   85.29
   4  -3  -2 3606.74   81.89
  -4   3   2 3747.43   84.19
   4   3  -2 3756.32   82.29
   4   3  -2 3738.93   80.79
  -4   3   2 3771.32   80.29
   4   3  -2 3751.22   81.69
  -3  -3   2 1173.48   33.00
  -3  -3   2 1193.38   35.10
   3  -3  -2 1172.58   34.20
   3  -3  -2 1150.08   34.10
   3   3  -2 1190.48   33.80
  -3   3   2 1169.78   31.30
   3   3  -2 1180.18   34.20
   3   3  -2 1106.19   31.60
   2  -3  -2   69.99    7.80
  -2  -3   2   93.09    9.30
   2  -3  -2   89.29    8.80
  -2  -3   2   78.49    7.40
   2   3  -2   86.89    8.50
  -2   3   2   68.59   11.30
  -2   3   2   86.99    6.50
   2   3  -2   84.39    8.20
  -2   3   2   89.59    8.50
  -1  -3   2 1798.22   40.90
   1  -3  -2 1927.71   45.30
   1  -3  -2 1924.41   42.70
   1  -3  -2 1944.11   38.40
  -1  -3   2 1897.21   39.60
   1   3  -2 1834.82   43.90
   1   3  -2 1828.42   41.70
  -1   3   2 1860.41   46.60
  -1   3   2 1922.11   38.90
   1   3  -2 1961.90   39.70
   0  -3  -2 1819.82   39.10
   0  -3   2 1879.01   39.80
   0  -3  -2 1846.52   43.80
   0   3   2 1776.52   45.20
   0   3   2 1805.12   43.80
   0   3   2 1889.91   39.60
   0   3  -2 1669.73   40.70
   0   3   2 1771.52   39.60
   0   3  -2 1762.92   42.60
   0   3  -2 1907.11   33.20
  -1  -3  -2 1116.39   31.70
   1  -3   2 1144.49   28.70
  -1  -3  -2 1157.08   30.10
   1   3   2 1111.29   31.70
   1   3   2 1149.19   28.70
  -1   3  -2 1146.49   31.00
   2  -3   2 1762.82   35.90
  -2  -3  -2 1744.13   43.70
   2  -3   2 1647.34   39.90
  -2  -3  -2 1651.83   42.50
   2  -3   2 1770.22   44.10
   2   3   2 1606.84   41.70
   2   3   2 1682.43   40.10
   2   3   2 1681.83   43.30
  -2   3  -2 1771.52   36.80
  -2   3  -2 1671.53   42.40
  -2   3  -2 1729.03   42.90
  -3  -3  -2  164.58   14.10
  -3  -3  -2  169.68   13.50
   3  -3   2  151.08   10.90
   3  -3   2  165.48   12.30
   3   3   2  166.98   11.80
   3   3   2  180.48   14.40
  -3   3  -2  167.98   13.50
  -3   3  -2  154.48   11.00
  -3   3  -2  160.18    9.90
  -4  -3  -2   43.80   10.10
   4  -3   2   28.80    7.60
   4  -3   2   35.80    8.70
  -4  -3  -2   33.00   10.70
  -4   3  -2   24.80    7.50
   4   3   2   16.20    4.90
  -4   3  -2   24.10    9.20
   4   3   2   30.00    7.30
  -4   3  -2   22.20    6.20
  -5  -3  -2  509.15   30.00
   5  -3   2  525.35   27.60
   5  -3   2  475.45   23.90
  -5  -3  -2  508.95   26.50
   5   3   2  491.95   24.30
  -5   3  -2  455.05   24.00
  -5   3  -2  501.65   24.30
   5   3   2  509.45   26.40
   6  -3   2  586.24   29.40
  -6  -3  -2  601.14   35.00
  -6  -3  -2  586.44   27.40
   6  -3   2  577.04   28.20
  -6   3  -2  496.05   32.40
   6   3   2  619.04   32.80
  -6   3  -2  587.24   33.00
   7  -3   2   92.89   17.00
  -7  -3  -2  142.69   24.90
   7  -3   2  104.89   18.60
  -7  -3  -2  112.59   13.60
  -7   3  -2  103.99   17.50
   7   3   2  121.99   19.90
  -8  -3  -2  401.06   32.00
  -8  -3  -2  390.96   35.90
  -8  -3  -2  361.96   26.30
  -8  -3  -2  408.66   26.00
   8  -3   2  367.26   31.70
   8  -3   2  378.66   27.70
   8  -3   2  383.66   26.70
  -8   3  -2  354.86   29.90
  -8   3  -2  321.57   27.70
   8   3   2  364.16   30.40
   8   3   2  370.16   30.00
  -8   3  -2  322.67   25.60
   8   3   2  338.17   25.10
   8   3   2  396.66   30.00
  -9  -3  -2   56.89   22.20
   9  -3   2   -5.60   12.70
  -9  -3  -2   19.40   16.00
   9  -3   2   20.90   17.30
  -9  -3  -2   32.50   11.80
   9  -3   2   25.80   11.90
   9   3   2   21.80   15.20
  -9   3  -2   12.80   13.50
   9   3   2   18.20   15.50
  -9   3  -2    3.80   12.60
  -9   3  -2   17.10   14.00
  -9   3  -2    7.80   15.20
   9   3   2   22.20   14.30
 -10  -3  -2  582.54   49.30
 -10  -3  -2  546.05   34.40
  10  -3   2  525.05   38.60
  10  -3   2  463.65   32.00
 -10  -3  -2  464.75   38.20
 -10  -3  -2  590.44   35.40
  10  -3   2  460.55   42.00
 -10  -3  -2  495.65   35.00
  10  -3   2  525.15   29.10
  10   3   2  519.35   41.40
  10   3   2  528.15   34.20
  10   3   2  455.75   30.50
 -10   3  -2  474.25   43.40
 -10   3  -2  494.95   39.40
 -10   3  -2  481.55   39.60
  10   3   2  502.15   39.10
 -10   3  -2  483.55   36.40
 -11  -3  -2  565.64   42.50
  11  -3   2  587.54   37.20
 -11  -3  -2  556.34   38.40
 -11  -3  -2  449.66   48.50
 -11  -3  -2  595.44   37.60
  11  -3   2  561.04   34.90
  11  -3   2  661.83   50.29
  11  -3   2  545.65   49.20
 -11   3  -2  626.84   45.70
  11   3   2  539.45   49.20
 -11   3  -2  628.54   53.29
  11   3   2  587.64   35.90
 -11   3  -2  605.24   38.80
 -11   3  -2  558.94   47.90
  11   3   2  553.24   43.40
  11   3   2  567.14   37.00
 -12  -3  -2   13.10   17.80
  12  -3   2   46.70   25.00
 -12  -3  -2  -21.10   14.90
  12  -3   2  -10.20   21.00
  12  -3   2   -2.30   16.70
  12  -3   2   27.70   17.10
 -12  -3  -2   -0.10   17.60
 -12   3  -2   40.90   28.90
 -12   3  -2    6.40   22.70
  12   3   2   10.80   21.20
  12   3   2   -8.20   15.20
  12   3   2   14.60   14.60
 -12   3  -2   37.70   20.50
 -12   3  -2   34.50   17.90
  12   3   2  -20.80   23.90
 -13  -3  -2  179.38   27.30
 -13  -3  -2  199.68   28.00
  13  -3   2  130.39   24.20
  13  -3   2  156.68   24.60
 -13  -3  -2  105.49   23.60
  13   3   2  154.88   29.20
  13   3   2  198.38   35.70
 -13   3  -2  136.09   36.90
  13   3   2  158.68   39.10
 -13   3  -2  158.88   29.00
 -13   3  -2  172.28   32.70
 -14  -3  -2  242.78   64.89
  14  -3   2  193.58   36.00
  14  -3   2  251.47   41.30
 -14  -3  -2  223.58   32.50
 -14   3  -2  292.17   54.59
 -14   3  -2  221.68   37.50
  14   3   2  180.88   42.00
  14   3   2  206.68   43.80
 -14   3  -2  192.48   41.00
  14   3   2  213.38   35.80
  15  -3   2    9.20   23.40
  15  -3   2  -25.00   24.30
 -15  -3  -2  -10.90   24.30
 -15  -3  -2   64.99   33.50
  15   3   2   16.80   31.10
 -15   3  -2   -2.40   26.20
  15   3   2   21.60   28.30
 -15  -4   2   13.10   26.20
 -15  -4   2   12.50   25.30
  15  -4  -2   55.69   24.00
  15   4  -2   49.50   27.30
 -15   4   2  106.09   35.00
  15   4  -2    6.50   24.90
 -15   4   2   76.69   32.60
  14  -4  -2  346.77   44.50
  14  -4  -2  233.88   37.90
 -14  -4   2  293.17   40.80
 -14  -4   2  240.68   41.30
  14   4  -2  326.97   35.90
 -14   4   2  401.76   53.59
  14   4  -2  327.17   36.80
  14   4  -2  248.28   53.39
  13  -4  -2   68.19   32.80
  13  -4  -2  111.19   18.40
 -13  -4   2   37.90   20.20
 -13  -4   2   68.89   20.40
 -13  -4   2   79.69   30.50
  13  -4  -2   71.19   21.10
  13   4  -2   48.20   34.60
  13   4  -2   61.69   19.80
 -13   4   2   64.79   32.30
 -13   4   2   87.59   33.60
 -13   4   2   65.59   24.30
  13   4  -2   60.19   18.10
  12  -4  -2  155.38   33.50
 -12  -4   2  116.09   20.80
 -12  -4   2  116.39   27.50
  12  -4  -2  104.79   21.50
  12  -4  -2   97.49   21.00
  12  -4  -2  104.79   26.00
 -12  -4   2   79.69   17.70
  12   4  -2  135.49   30.10
 -12   4   2  135.79   29.90
 -12   4   2   84.49   19.90
  12   4  -2  118.09   31.00
 -12   4   2  155.48   35.80
  12   4  -2  113.89   19.20
  12   4  -2  107.29   20.30
 -11  -4   2  991.00   44.80
 -11  -4   2  821.52   59.49
 -11  -4   2  944.21   58.19
  11  -4  -2 1041.80   57.79
 -11  -4   2 1064.49   57.09
  11  -4  -2 1058.59   42.70
  11  -4  -2 1048.20   59.69
  11  -4  -2 1011.50   47.70
  11   4  -2  975.40   46.50
  11   4  -2  977.40   47.50
 -11   4   2  925.11   47.70
 -11   4   2  948.51   57.39
  11   4  -2  957.60   53.69
  11   4  -2 1022.30   57.69
 -11   4   2  969.10   54.59
 -11   4   2  996.70   49.00
  10  -4  -2  156.28   22.50
 -10  -4   2   95.89   26.20
  10  -4  -2  111.29   25.50
  10  -4  -2  121.89   22.70
 -10  -4   2  161.18   24.30
 -10  -4   2  131.79   24.50
 -10  -4   2   85.79   20.50
 -10   4   2  142.29   27.20
  10   4  -2  155.18   26.30
  10   4  -2  146.09   22.30
 -10   4   2  171.78   32.00
 -10   4   2  124.39   23.90
 -10   4   2  191.38   34.00
  10   4  -2  127.09   25.60
  10   4  -2  122.09   20.20
  10   4  -2  158.68   24.10
  -9  -4   2  159.28   21.70
   9  -4  -2  191.18   23.30
   9  -4  -2  127.29   22.50
  -9  -4   2  202.98   24.80
   9  -4  -2  178.88   29.50
  -9  -4   2  120.49   23.20
  -9   4   2  171.38   24.80
   9   4  -2  132.29   17.40
   9   4  -2  151.78   22.10
  -9   4   2  211.18   28.10
   9   4  -2  146.89   21.70
   9   4  -2  198.78   24.00
  -9   4   2  165.58   25.30
  -9   4   2  147.89   23.30
   9   4  -2  182.98   24.70
   8  -4  -2  655.63   37.70
  -8  -4   2  629.54   39.30
  -8  -4   2  693.43   33.10
  -8  -4   2  607.24   34.90
   8  -4  -2  737.33   40.90
  -8  -4   2  680.53   40.50
  -8   4   2  666.63   40.20
  -8   4   2  630.94   39.70
   8   4  -2  633.64   35.40
   8   4  -2  662.63   36.50
   8   4  -2  630.54   41.90
   8   4  -2  713.63   33.60
  -8   4   2  630.34   33.20
  -8   4   2  695.23   38.00
   7  -4  -2  174.38   21.10
  -7  -4   2  134.49   21.00
  -7  -4   2  163.68   28.30
   7  -4  -2  181.48   21.10
  -7   4   2  166.58   19.90
   7   4  -2  185.68   20.50
   7   4  -2  172.88   20.00
   7   4  -2  146.19   20.30
  -7   4   2  171.18   22.40
  -6  -4   2  495.45   32.70
   6  -4  -2  417.46   30.90
  -6  -4   2  478.05   23.80
   6  -4  -2  452.55   27.20
  -6   4   2  451.85   29.30
  -6   4   2  419.46   40.80
   6   4  -2  473.55   28.50
   6   4  -2  471.95   26.90
  -5  -4   2 1522.65   50.39
   5  -4  -2 1424.26   46.30
   5  -4  -2 1512.65   47.70
  -5  -4   2 1463.85   44.80
  -5   4   2 1523.45   43.70
   5   4  -2 1485.45   45.50
  -5   4   2 1436.06   47.60
   5   4  -2 1488.65   47.00
   5   4  -2 1393.36   54.69
   4  -4  -2  479.85   23.80
  -4  -4   2  478.65   25.10
   4  -4  -2  471.55   24.50
  -4  -4   2  454.75   21.30
  -4   4   2  472.65   21.10
   4   4  -2  455.45   23.10
   4   4  -2  415.46   21.70
  -4   4   2  456.25   24.90
   4   4  -2  444.06   21.40
  -3  -4   2  701.33   26.30
   3  -4  -2  690.03   25.40
  -3  -4   2  654.23   25.00
   3  -4  -2  669.83   27.20
  -3   4   2  683.93   22.30
   3   4  -2  646.64   25.50
   3   4  -2  656.83   25.90
  -3   4   2  647.74   28.00
   3   4  -2  643.54   24.80
   2  -4  -2  620.44   23.40
  -2  -4   2  630.64   22.50
   2  -4  -2  629.14   24.40
  -2  -4   2  657.53   22.20
  -2   4   2  647.24   18.00
   2   4  -2  605.34   22.90
  -2   4   2  622.54   21.70
   2   4  -2  633.64   23.80
  -2   4   2  623.54   26.20
  -1  -4   2   98.79   10.10
   1  -4  -2   83.89    6.30
   1  -4  -2   93.09    9.10
  -1  -4   2   91.49    8.10
   1  -4  -2   99.69   11.40
  -1   4   2   80.89   10.10
  -1   4   2   77.39    9.60
  -1   4   2   92.09    7.80
   1   4  -2  108.39   10.30
   1   4  -2  110.19    9.30
   1   4  -2   96.39    9.80
   0  -4  -2 1637.14   43.50
   0  -4  -2 1712.33   38.30
   0  -4   2 1763.52   41.30
   0   4  -2 1668.33   43.80
   0   4   2 1776.32   39.30
   0   4  -2 1680.63   44.10
   0   4   2 1678.83   41.30
   0   4   2 1696.53   47.20
   0   4   2 1746.13   46.20
   1  -4   2 2006.40   46.00
   1  -4   2 2074.99   51.29
  -1  -4  -2 2030.90   51.09
  -1  -4  -2 2027.60   46.40
   1   4   2 1991.60   50.59
   1   4   2 1859.31   49.80
   1   4   2 2059.09   47.20
  -1   4  -2 1988.70   49.99
   2  -4   2   35.50    8.20
  -2  -4  -2   31.20    5.90
   2  -4   2   38.10    5.20
   2  -4   2   28.20    5.70
  -2  -4  -2   30.70    6.90
   2   4   2   26.80    6.20
  -2   4  -2   34.20    4.70
  -2   4  -2   43.70    8.40
  -2   4  -2   45.00    9.40
   2   4   2   29.00   10.10
  -3  -4  -2  953.10   33.20
   3  -4   2  902.11   32.60
   3  -4   2  868.11   28.70
  -3  -4  -2  932.41   32.00
  -3   4  -2  902.91   30.50
  -3   4  -2  868.01   31.80
   3   4   2  902.71   32.10
   3   4   2  926.91   30.00
  -3   4  -2  913.31   25.50
  -4  -4  -2 1187.58   39.90
   4  -4   2 1167.78   39.90
  -4  -4  -2 1194.58   41.60
   4  -4   2 1178.88   37.70
   4   4   2 1157.38   37.00
  -4   4  -2 1149.78   40.00
  -4   4  -2 1202.68   41.80
   4   4   2 1143.79   39.90
  -4   4  -2 1178.48   34.20
  -5  -4  -2   -6.00   10.20
  -5  -4  -2   -0.30    5.40
   5  -4   2   -9.00    6.80
   5  -4   2   -0.40    6.90
  -5   4  -2    5.60    8.40
   5   4   2   -2.70    7.10
  -5   4  -2   -5.70    5.40
   5   4   2    4.70    7.80
  -6  -4  -2  532.75   27.70
  -6  -4  -2  544.55   35.30
   6  -4   2  551.44   32.20
   6  -4   2  518.25   28.70
   6   4   2  499.45   32.50
  -6   4  -2  529.85   28.90
   6   4   2  534.15   28.40
  -6   4  -2  512.25   31.00
   7  -4   2  428.16   26.30
   7  -4   2  401.06   28.00
  -7  -4  -2  456.15   35.90
  -7  -4  -2  391.56   30.40
  -7   4  -2  415.96   30.70
  -7   4  -2  378.76   23.90
   7   4   2  513.15   32.70
   7   4   2  391.26   26.80
   7   4   2  410.06   26.90
  -8  -4  -2   30.00   15.80
   8  -4   2   42.90   14.50
   8  -4   2   35.40   14.10
   8  -4   2   22.30   15.30
  -8  -4  -2   19.30   16.80
  -8  -4  -2   44.50   18.70
  -8  -4  -2   38.30   15.50
  -8   4  -2   24.60   15.70
  -8   4  -2   10.60   10.20
  -8   4  -2   38.10   13.20
   8   4   2    9.70   12.40
   8   4   2   51.09   16.60
   8   4   2   32.00   12.90
  -8   4  -2   14.00   15.40
   8   4   2   26.20   13.00
  -9  -4  -2  460.65   32.40
  -9  -4  -2  479.65   35.10
  -9  -4  -2  401.06   33.10
   9  -4   2  464.45   37.70
   9  -4   2  378.56   27.40
   9  -4   2  438.66   34.00
   9  -4   2  428.96   26.80
  -9  -4  -2  388.26   38.80
  -9  -4  -2  495.05   42.30
   9   4   2  416.46   29.70
  -9   4  -2  407.86   34.00
  -9   4  -2  395.06   33.90
   9   4   2  406.36   32.40
  -9   4  -2  455.05   29.90
  -9   4  -2  418.26   33.10
   9   4   2  422.86   31.70
   9   4   2  440.06   35.90
 -10  -4  -2  702.23   40.10
  10  -4   2  715.53   39.30
 -10  -4  -2  735.13   38.60
 -10  -4  -2  603.24   47.50
  10  -4   2  654.73   37.50
  10  -4   2  614.34   40.40
 -10  -4  -2  653.43   40.00
  10  -4   2  738.33   42.50
 -10  -4  -2  585.24   50.19
 -10   4  -2  694.83   41.50
  10   4   2  704.93   43.50
  10   4   2  652.03   40.50
 -10   4  -2  651.53   47.60
 -10   4  -2  706.23   49.60
 -10   4  -2  686.53   44.20
  10   4   2  642.34   44.40
  10   4   2  639.64   37.70
  11  -4   2    7.20   15.40
  11  -4   2   19.20   12.30
 -11  -4  -2   -5.90   15.20
  11  -4   2   -4.10   17.10
 -11  -4  -2   -2.30   15.90
 -11   4  -2   40.90   26.10
 -11   4  -2   13.10   20.30
 -11   4  -2   -3.50   22.00
  11   4   2    9.20   17.20
  11   4   2  -17.40   16.60
  11   4   2  -12.00   16.70
 -11   4  -2   22.90   17.70
  11   4   2    5.10   15.80
  12  -4   2  275.17   46.80
 -12  -4  -2  205.58   42.30
  12  -4   2  262.47   30.30
 -12  -4  -2  205.18   33.10
 -12  -4  -2  275.97   30.60
  12  -4   2  255.87   30.90
 -12  -4  -2  354.66   28.80
  12  -4   2  374.06   52.29
  12   4   2  361.06   40.00
 -12   4  -2  256.37   44.70
 -12   4  -2  310.07   37.20
  12   4   2  291.67   33.80
 -12   4  -2  283.47   31.30
  12   4   2  260.27   38.20
 -12   4  -2  271.07   44.60
  12   4   2  318.47   40.10
 -13  -4  -2   70.49   27.30
  13  -4   2   46.00   20.10
  13  -4   2   47.40   21.00
 -13  -4  -2   47.00   17.60
 -13   4  -2    2.80   30.10
  13   4   2   62.49   25.20
 -13   4  -2   37.20   21.80
  13   4   2   49.10   22.50
 -13   4  -2   77.49   22.10
 -14  -4  -2   21.80   30.10
 -14  -4  -2    8.30   21.30
  14  -4   2    9.90   19.10
  14  -4   2    5.30   21.50
  14   4   2   51.79   27.00
  14   4   2  -21.50   23.30
 -14   4  -2   47.10   35.90
  14   4   2  -12.50   24.30
 -14   4  -2  -31.80   21.70
 -15  -4  -2  437.06   59.59
  15  -4   2  288.77   44.50
 -15  -4  -2  356.46   46.70
  15  -4   2  374.36   49.10
 -15  -4  -2  245.08   40.90
 -15   4  -2  307.17   49.40
  15   4   2  295.77   37.60
  15   4   2  356.96   51.99
 -15   4  -2  281.47   46.80
  15  -5  -2  144.69   31.40
 -15  -5   2  157.08   33.70
 -15  -5   2  202.78   37.70
 -15  -5   2  271.37   35.30
  15   5  -2  232.18   44.10
 -15   5   2  214.08   41.20
  15   5  -2  214.48   34.90
  14  -5  -2   17.50   20.10
 -14  -5   2  -25.20   23.30
 -14  -5   2  -12.10   25.20
 -14  -5   2   23.80   27.10
  14  -5  -2  -23.10   22.20
  14   5  -2   13.10   23.00
 -14   5   2   26.10   31.00
  14   5  -2   -9.20   40.70
 -14   5   2  -18.70   30.60
 -13  -5   2  168.58   33.80
 -13  -5   2  275.87   42.30
  13  -5  -2  218.78   30.40
  13  -5  -2  168.88   32.40
 -13  -5   2  272.07   40.30
  13   5  -2  298.17   46.50
  13   5  -2  197.28   34.70
  13   5  -2  274.97   41.20
 -13   5   2  227.48   42.60
 -13   5   2  263.17   46.20
 -13   5   2  261.57   40.50
  12  -5  -2  195.98   28.70
 -12  -5   2  256.47   42.70
 -12  -5   2  154.68   28.50
  12  -5  -2  292.47   50.19
 -12  -5   2  239.68   30.70
  12  -5  -2  223.68   26.80
 -12   5   2  253.57   47.90
  12   5  -2  219.88   37.70
  12   5  -2  205.68   29.90
 -12   5   2  247.88   31.80
 -12   5   2  151.68   27.10
  12   5  -2  204.18   28.50
 -12   5   2  149.59   23.70
  12   5  -2  217.28   41.40
  11  -5  -2    0.90   20.20
  11  -5  -2   28.80   13.30
  11  -5  -2    8.40   15.90
 -11  -5   2  -22.40   13.20
 -11  -5   2   39.50   29.10
  11  -5  -2  -23.30   22.40
 -11  -5   2   20.30   22.90
 -11   5   2   -2.90   20.20
  11   5  -2   11.90   19.70
  11   5  -2  -14.40   16.10
  11   5  -2   -7.70   17.20
 -11   5   2  -18.70   21.10
 -11   5   2   -0.50   15.90
  11   5  -2   13.10   16.20
  10  -5  -2  567.24   42.50
 -10  -5   2  517.75   28.90
 -10  -5   2  527.45   43.00
 -10  -5   2  488.45   32.20
 -10  -5   2  531.45   42.20
  10  -5  -2  494.65   35.30
  10  -5  -2  570.74   35.40
  10  -5  -2  468.55   36.00
  10   5  -2  533.35   33.20
 -10   5   2  622.74   45.70
 -10   5   2  559.64   40.80
  10   5  -2  526.35   43.00
 -10   5   2  535.55   41.40
 -10   5   2  518.25   38.40
  10   5  -2  540.05   36.50
  10   5  -2  522.85   37.70
   9  -5  -2  676.63   35.00
  -9  -5   2  597.94   39.70
   9  -5  -2  693.13   45.10
   9  -5  -2  685.03   43.10
  -9  -5   2  689.23   36.20
  -9  -5   2  658.73   39.60
  -9  -5   2  767.12   35.70
  -9   5   2  669.73   38.10
  -9   5   2  699.93   44.70
   9   5  -2  663.63   37.80
  -9   5   2  669.23   42.00
   9   5  -2  690.83   36.70
  -9   5   2  700.13   43.70
   9   5  -2  702.43   43.60
   9   5  -2  622.44   38.50
   8  -5  -2   28.90   22.30
  -8  -5   2  -10.50   11.40
  -8  -5   2   10.30   13.70
   8  -5  -2   -5.80   12.20
   8  -5  -2    3.00   14.60
  -8  -5   2   22.60    9.50
  -8   5   2   11.90   14.50
   8   5  -2    8.10   11.60
   8   5  -2    5.10   11.80
  -8   5   2   -0.30   11.20
   8   5  -2    6.10   12.20
   8   5  -2   20.20   13.90
  -7  -5   2  480.55   31.70
  -7  -5   2  570.04   32.70
  -7  -5   2  529.25   32.40
   7  -5  -2  544.25   32.50
   7  -5  -2  546.95   31.30
   7   5  -2  587.64   33.10
  -7   5   2  543.45   34.40
   7   5  -2  566.44   32.40
   7   5  -2  550.34   31.30
  -7   5   2  566.54   31.30
   7   5  -2  537.45   37.40
  -7   5   2  542.75   36.20
  -6  -5   2  517.85   31.80
   6  -5  -2  537.45   32.40
   6  -5  -2  546.65   32.40
  -6  -5   2  507.85   30.20
  -6   5   2  513.15   30.20
   6   5  -2  553.64   30.50
  -6   5   2  505.55   35.10
   6   5  -2  524.65   28.10
   5  -5  -2  174.38   16.60
  -5  -5   2  197.58   22.20
   5  -5  -2  190.58   17.20
  -5  -5   2  198.48   15.10
   5   5  -2  183.68   18.60
  -5   5   2  188.88   21.50
  -5   5   2  170.48   13.50
   5   5  -2  166.58   19.40
   5   5  -2  201.28   23.60
  -4  -5   2 1954.80   54.39
  -4  -5   2 2071.19   56.99
   4  -5  -2 1989.60   56.19
   4  -5  -2 1969.90   56.29
   4   5  -2 1969.60   55.49
  -4   5   2 2031.20   49.50
   4   5  -2 1949.80   55.99
   4   5  -2 1987.70   56.19
  -4   5   2 1957.20   58.39
  -3  -5   2  860.31   30.90
   3  -5  -2  855.11   33.10
   3  -5  -2  878.91   32.10
  -3  -5   2  842.32   31.40
   3   5  -2  870.21   32.30
  -3   5   2  861.31   25.40
   3   5  -2  845.42   31.10
  -3   5   2  828.12   33.50
   3   5  -2  813.52   30.60
   2  -5  -2    9.40    6.50
  -2  -5   2    7.20    7.30
   2  -5  -2    2.60    6.40
   2   5  -2    5.70    7.00
   2   5  -2   -1.70    3.80
  -2   5   2    0.20    4.20
  -2   5   2    0.30    5.20
   2   5  -2    2.70    5.90
  -2   5   2   -0.40    2.70
  -1  -5   2 1230.78   29.90
   1  -5  -2 1197.28   27.60
  -1  -5   2 1186.08   34.40
   1  -5  -2 1235.18   38.70
   1  -5  -2 1248.28   36.80
  -1   5   2 1265.37   29.60
   1   5  -2 1183.98   37.30
   1   5  -2 1113.19   35.60
  -1   5   2 1199.08   40.60
   0  -5  -2  246.28   12.60
   0  -5  -2  214.58   15.00
   0  -5   2  241.08   15.70
   0   5  -2  269.97   19.50
   0   5  -2  238.18   15.10
   0   5   2  266.27   19.50
   0   5   2  217.88   13.50
   0   5   2  243.18   19.90
  -1  -5  -2  692.83   23.50
   1  -5   2  685.03   27.40
  -1  -5  -2  639.64   25.70
   1  -5   2  666.23   24.20
  -1   5  -2  690.53   27.80
   1   5   2  690.13   33.60
  -1   5  -2  716.53   34.30
   1   5   2  688.33   29.50
   1   5   2  702.73   25.80
   2  -5   2  957.60   31.20
   2  -5   2  981.70   34.50
  -2  -5  -2 1005.00   32.20
  -2  -5  -2  939.91   33.60
   2   5   2  958.80   35.40
  -2   5  -2  972.90   32.80
   2   5   2  982.10   31.70
  -2   5  -2  961.30   34.70
  -3  -5  -2  550.84   27.30
   3  -5   2  503.95   24.10
   3  -5   2  531.15   25.10
  -3  -5  -2  517.75   24.30
   3   5   2  534.75   25.70
  -3   5  -2  522.85   18.40
   3   5   2  534.35   23.80
  -3   5  -2  517.85   26.20
  -3   5  -2  541.45   25.70
   4  -5   2  101.29   14.10
  -4  -5  -2   98.19   16.00
   4  -5   2   97.79   14.40
  -4   5  -2   87.39    9.60
   4   5   2   92.29   15.20
   4   5   2  100.19   13.70
  -4   5  -2   83.99   16.80
  -5  -5  -2  987.80   41.10
  -5  -5  -2  960.90   37.60
   5  -5   2 1004.70   37.10
   5  -5   2  985.00   41.70
  -5   5  -2 1035.40   40.90
  -5   5  -2  985.20   33.00
   5   5   2  998.60   39.20
   6  -5   2   99.09   15.50
  -6  -5  -2  112.79   19.10
   6  -5   2  127.99   19.90
  -6  -5  -2  118.69   22.00
   6   5   2  163.68   23.80
   6   5   2  128.29   16.80
  -6   5  -2  141.29   22.60
   7  -5   2  235.48   36.80
  -7  -5  -2  190.68   22.60
  -7  -5  -2  202.18   25.00
  -7  -5  -2  195.68   25.30
  -7  -5  -2  156.98   25.00
   7  -5   2  194.98   22.30
  -7   5  -2  151.58   18.80
  -7   5  -2  195.48   21.40
   7   5   2  176.08   25.80
   7   5   2  190.88   23.50
  -7   5  -2  207.88   25.80
   7   5   2  180.28   20.50
   7   5   2  138.79   18.80
  -8  -5  -2  864.41   40.90
  -8  -5  -2  835.92   39.20
  -8  -5  -2  836.12   37.90
   8  -5   2  824.42   42.10
   8  -5   2  816.82   41.00
  -8  -5  -2  730.83   44.40
   8  -5   2  807.62   36.80
  -8  -5  -2  781.32   40.30
  -8   5  -2  822.02   46.20
   8   5   2  812.52   37.90
   8   5   2  817.32   40.70
  -8   5  -2  787.22   40.10
  -8   5  -2  806.92   50.99
  -8   5  -2  847.02   47.30
   8   5   2  811.52   42.80
   8   5   2  852.61   40.70
  -9  -5  -2  132.99   21.60
   9  -5   2  189.58   25.40
  -9  -5  -2  129.29   25.60
  -9  -5  -2  161.38   22.80
   9  -5   2  134.89   30.90
   9  -5   2  176.18   28.20
  -9  -5  -2  215.78   22.90
  -9   5  -2  153.58   22.90
   9   5   2  160.98   24.20
  -9   5  -2  188.58   26.70
   9   5   2  155.28   24.90
  -9   5  -2  128.09   24.50
  -9   5  -2  173.38   29.90
  -9   5  -2  181.18   30.90
   9   5   2  132.39   21.20
   9   5   2  171.08   25.60
  10  -5   2  442.16   42.60
 -10  -5  -2  389.06   34.80
  10  -5   2  431.26   30.80
  10  -5   2  438.86   27.70
 -10  -5  -2  519.55   31.00
 -10  -5  -2  466.75   34.90
  10  -5   2  520.95   40.00
  10   5   2  443.56   31.80
 -10   5  -2  421.16   40.10
 -10   5  -2  438.26   38.50
 -10   5  -2  432.26   32.30
  10   5   2  497.95   36.80
  10   5   2  364.56   35.50
  10   5   2  434.16   34.70
 -10   5  -2  483.35   44.90
 -11  -5  -2  403.06   34.20
  11  -5   2  472.75   43.10
 -11  -5  -2  382.46   37.80
  11  -5   2  413.16   35.60
  11  -5   2  414.86   34.40
 -11  -5  -2  481.85   30.20
 -11   5  -2  426.36   39.20
 -11   5  -2  450.85   45.10
  11   5   2  387.76   39.20
  11   5   2  432.86   35.30
  11   5   2  473.65   39.00
 -11   5  -2  372.96   48.10
  11   5   2  374.46   31.70
 -11   5  -2  391.76   40.10
 -12  -5  -2    9.40   21.60
  12  -5   2    2.00   25.40
 -12  -5  -2   40.60   16.70
  12  -5   2    1.40   17.00
  12  -5   2   31.60   16.50
 -12  -5  -2   12.70   15.40
 -12   5  -2   17.40   21.10
  12   5   2  -14.20   15.80
 -12   5  -2   34.30   22.60
 -12   5  -2  -11.10   20.10
  12   5   2    8.80   20.10
  12   5   2   23.00   19.30
 -12   5  -2   20.00   25.80
  12   5   2   21.40   23.70
 -13  -5  -2  126.99   23.10
  13  -5   2   96.99   24.90
 -13  -5  -2   75.59   20.00
  13  -5   2  116.99   26.00
 -13  -5  -2  156.08   36.50
 -13   5  -2   85.49   21.80
  13   5   2   76.39   30.20
  13   5   2   86.09   20.60
 -13   5  -2  125.59   36.20
  13   5   2  153.88   30.00
  14  -5   2  120.49   25.70
 -14  -5  -2  118.59   31.20
 -14  -5  -2  144.29   28.70
  14  -5   2  111.29   28.10
 -14   5  -2  110.09   47.30
  14   5   2  171.28   29.40
  14   5   2  112.69   25.60
  14   5   2  147.89   46.60
 -14   5  -2   89.49   28.00
 -15  -5  -2   34.70   34.20
 -15  -5  -2  -42.30   29.50
  15  -5   2   49.40   23.60
  15  -5   2  -30.10   24.70
 -15  -5  -2  -27.70   24.90
  15   5   2  -13.10   25.00
 -15   5  -2   -6.30   29.00
  15   5   2  -38.20   23.70
 -15  -6   2   52.09   25.20
 -15  -6   2    2.30   24.20
 -15  -6   2   11.20   31.00
  15  -6  -2   16.60   28.90
 -15   6   2   17.40   28.60
  15   6  -2   31.40   43.30
  15   6  -2   -9.20   25.40
 -15   6   2   35.70   30.40
  14  -6  -2  316.67   37.10
 -14  -6   2  372.76   36.40
 -14  -6   2  235.98   42.40
  14  -6  -2  407.56   37.00
  14   6  -2  268.27   40.60
 -14   6   2  348.87   55.79
  14   6  -2  290.67   44.30
 -14   6   2  256.07   49.70
  13  -6  -2  128.49   25.70
  13  -6  -2   82.69   23.90
 -13  -6   2  139.79   30.40
 -13  -6   2   63.99   26.10
 -13  -6   2   87.89   25.00
  13   6  -2   74.69   23.00
 -13   6   2  106.29   36.30
 -13   6   2  116.79   25.40
  13   6  -2  113.89   29.00
 -13   6   2  119.39   31.00
  13   6  -2  122.99   33.50
 -12  -6   2  198.58   35.40
  12  -6  -2  187.78   24.80
  12  -6  -2  129.09   35.00
  12  -6  -2  175.88   37.00
 -12  -6   2  179.78   30.70
  12  -6  -2  206.48   29.60
 -12  -6   2  156.58   28.30
  12   6  -2  228.18   39.30
  12   6  -2  142.09   36.30
 -12   6   2  166.58   36.20
 -12   6   2  202.08   33.70
 -12   6   2  147.09   29.70
  12   6  -2  215.98   31.00
 -12   6   2  131.39   24.90
  12   6  -2  254.77   37.20
  11  -6  -2  312.27   31.30
  11  -6  -2  351.86   33.10
 -11  -6   2  368.56   39.10
  11  -6  -2  332.77   48.10
 -11  -6   2  325.07   40.80
 -11  -6   2  438.46   65.69
 -11  -6   2  373.56   33.90
  11   6  -2  397.66   39.20
  11   6  -2  388.36   35.00
 -11   6   2  390.36   44.30
 -11   6   2  397.66   41.10
 -11   6   2  287.57   29.80
  11   6  -2  378.16   36.30
  11   6  -2  360.46   39.10
 -11   6   2  385.16   31.50
  10  -6  -2   84.59   23.50
  10  -6  -2   42.80   15.30
 -10  -6   2   81.89   25.40
 -10  -6   2   24.50   24.30
 -10  -6   2   44.20   15.00
 -10  -6   2   78.49   18.50
  10   6  -2   79.59   18.90
 -10   6   2   85.19   18.90
 -10   6   2   84.29   21.00
 -10   6   2   59.89   21.90
  10   6  -2   60.59   20.10
  10   6  -2   77.49   17.90
  10   6  -2   79.79   21.90
 -10   6   2   71.69   20.90
   9  -6  -2  347.17   29.70
  -9  -6   2  316.37   34.60
   9  -6  -2  306.77   38.80
  -9  -6   2  259.57   24.10
   9  -6  -2  338.37   34.50
  -9  -6   2  271.97   37.20
  -9  -6   2  374.06   38.20
  -9  -6   2  342.57   30.10
   9   6  -2  334.97   28.80
  -9   6   2  302.17   28.60
   9   6  -2  335.87   32.00
   9   6  -2  331.97   29.80
  -9   6   2  347.27   36.70
   9   6  -2  339.37   28.60
  -9   6   2  368.06   34.50
  -9   6   2  336.87   35.10
  -8  -6   2  719.03   41.40
  -8  -6   2  706.63   39.90
  -8  -6   2  699.73   35.40
  -8  -6   2  693.83   33.70
   8  -6  -2  691.43   33.80
   8  -6  -2  657.03   38.60
   8  -6  -2  707.43   40.70
  -8  -6   2  778.02   44.70
   8   6  -2  735.63   40.90
  -8   6   2  728.03   42.50
   8   6  -2  724.93   36.80
  -8   6   2  715.43   43.40
  -8   6   2  680.43   35.80
   8   6  -2  714.03   36.10
   8   6  -2  705.93   39.50
  -7  -6   2  145.49   19.00
  -7  -6   2  136.69   19.80
  -7  -6   2  199.38   18.80
   7  -6  -2  222.48   29.20
  -7  -6   2  146.29   19.70
   7  -6  -2  165.88   25.10
  -7   6   2  182.18   28.40
   7   6  -2  131.09   16.80
   7   6  -2  178.58   22.70
   7   6  -2  176.08   21.80
  -7   6   2  220.08   29.00
   7   6  -2  180.28   24.60
  -7   6   2  153.28   17.10
  -6  -6   2  383.76   28.00
   6  -6  -2  363.86   26.20
   6  -6  -2  398.16   26.90
  -6  -6   2  393.86   26.00
  -6  -6   2  373.36   27.70
  -6  -6   2  380.66   26.00
   6   6  -2  384.76   26.90
   6   6  -2  436.36   31.00
  -6   6   2  423.86   27.10
   6   6  -2  408.76   28.10
  -6   6   2  390.86   30.60
  -6   6   2  410.06   29.70
   5  -6  -2  903.81   39.80
  -5  -6   2  901.91   37.40
  -5  -6   2  942.21   37.30
   5  -6  -2  915.21   40.40
   5   6  -2  890.01   37.50
   5   6  -2  908.31   38.30
  -5   6   2  914.91   41.70
   5   6  -2  874.21   43.60
  -5   6   2  919.91   31.40
  -4  -6   2    4.50    7.20
  -4  -6   2    5.20    9.30
   4  -6  -2   16.50    6.90
   4  -6  -2    0.40    7.40
  -4   6   2   19.40   11.50
   4   6  -2    0.10   14.80
   4   6  -2   10.70    8.30
  -4   6   2   10.20    7.20
   4   6  -2    8.70    8.90
  -3  -6   2  887.81   33.30
  -3  -6   2  950.50   33.40
   3  -6  -2  902.71   35.90
   3  -6  -2  890.81   34.00
  -3   6   2  953.50   26.20
  -3   6   2  911.11   39.10
   3   6  -2  902.11   36.20
   3   6  -2  921.01   36.20
   3   6  -2  863.51   34.10
  -2  -6   2 2134.59   50.99
  -2  -6   2 2035.70   54.59
   2  -6  -2 2039.60   57.59
   2  -6  -2 2090.89   57.39
   2   6  -2 1969.90   58.79
  -2   6   2 2183.38   46.40
  -2   6   2 2208.38   43.60
   2   6  -2 2063.89   57.49
   2   6  -2 2075.29   57.99
  -2   6   2 2113.29   62.79
   1  -6  -2  181.08   15.00
  -1  -6   2  205.48   12.40
   1  -6  -2  189.78   18.40
  -1  -6   2  193.88   16.40
   1  -6  -2  191.78    9.20
  -1   6   2  194.08   18.20
   1   6  -2  190.48   16.20
  -1   6   2  216.88   11.90
   1   6  -2  194.18   16.40
   0  -6  -2  258.67   13.00
   0  -6  -2  246.78   19.60
   0  -6   2  256.97   18.40
   0   6   2  264.97   17.50
   0   6  -2  264.17   24.50
   0   6  -2  262.77   18.50
   0   6   2  255.37   19.40
   0   6  -2  221.88   15.70
  -1  -6  -2 1526.85   40.50
   1  -6   2 1555.34   44.00
   1  -6   2 1538.65   48.40
  -1  -6  -2 1536.45   48.00
   1   6   2 1574.34   44.90
  -1   6  -2 1557.94   45.60
   1   6   2 1466.85   48.60
  -2  -6  -2    5.80    7.90
   2  -6   2   -9.40    6.40
   2  -6   2    6.30    7.50
  -2  -6  -2   -4.80    8.00
  -2   6  -2    0.70    5.40
  -2   6  -2   -6.80    7.00
   2   6   2   -7.60    6.10
   2   6   2   -4.60    5.40
  -3  -6  -2 1815.92   51.89
   3  -6   2 1775.82   55.49
   3  -6   2 1782.52   50.89
  -3  -6  -2 1788.92   54.59
  -3   6  -2 1796.22   38.40
  -3   6  -2 1765.82   52.09
   3   6   2 1706.63   54.79
  -3   6  -2 1673.33   53.29
   3   6   2 1765.32   50.99
   4  -6   2  803.62   31.20
   4  -6   2  694.43   42.10
  -4  -6  -2  865.01   38.40
  -4  -6  -2  850.71   34.90
  -4   6  -2  829.82   37.20
   4   6   2  841.62   34.00
  -4   6  -2  829.32   27.40
   4   6   2  819.22   36.80
   5  -6   2    8.50   10.30
   5  -6   2    6.80    9.40
  -5  -6  -2    3.20   11.90
  -5  -6  -2    2.00   10.30
   5   6   2   16.20   11.50
  -5   6  -2   10.00    8.20
   5   6   2   13.10    9.80
  -5   6  -2   21.70   11.40
   6  -6   2 1074.59   46.90
  -6  -6  -2 1099.79   43.00
   6  -6   2 1103.39   42.10
  -6  -6  -2 1071.69   43.50
  -6  -6  -2 1052.39   46.80
   6   6   2 1036.20   43.60
   6   6   2 1074.19   44.20
  -6   6  -2 1091.09   45.90
  -6   6  -2 1045.90   45.70
  -6   6  -2 1032.60   39.10
   6   6   2 1061.09   43.80
   6   6   2 1076.99   42.60
   7  -6   2  612.54   37.20
  -7  -6  -2  665.43   32.30
   7  -6   2  666.03   39.00
  -7  -6  -2  604.94   38.80
  -7  -6  -2  657.83   35.20
  -7  -6  -2  666.53   38.60
   7  -6   2  660.33   33.40
  -7  -6  -2  676.73   36.30
  -7   6  -2  626.84   40.80
   7   6   2  665.83   35.90
  -7   6  -2  649.34   35.10
   7   6   2  639.64   37.00
   7   6   2  729.83   37.30
  -7   6  -2  681.03   38.40
   7   6   2  661.23   34.20
  -8  -6  -2  123.49   20.00
  -8  -6  -2   76.19   19.00
   8  -6   2  125.99   25.00
  -8  -6  -2  108.99   20.00
  -8  -6  -2   97.79   22.60
  -8  -6  -2   95.49   15.00
   8  -6   2  109.19   17.70
   8   6   2   80.09   15.50
  -8   6  -2  117.09   20.70
  -8   6  -2  133.09   27.00
   8   6   2  129.19   28.90
  -8   6  -2  123.69   22.10
   8   6   2  118.99   21.80
   8   6   2  112.49   20.30
   9  -6   2  961.70   49.60
  -9  -6  -2  963.50   55.19
  -9  -6  -2 1041.80   47.00
  -9  -6  -2 1020.40   49.30
   9  -6   2 1000.40   44.60
  -9  -6  -2 1018.20   43.20
   9  -6   2  973.00   51.29
  -9  -6  -2  951.90   54.29
  -9   6  -2 1005.80   49.20
  -9   6  -2 1066.49   55.69
  -9   6  -2 1014.20   56.89
   9   6   2 1030.00   46.40
   9   6   2 1022.40   48.90
  -9   6  -2  983.30   41.50
   9   6   2  996.10   58.09
   9   6   2 1037.90   47.10
  -9   6  -2 1050.69   52.19
  10  -6   2  486.35   32.90
  10  -6   2  474.25   45.10
 -10  -6  -2  449.76   49.60
 -10  -6  -2  433.16   31.50
 -10  -6  -2  544.25   40.50
 -10  -6  -2  406.56   42.90
  10  -6   2  482.35   46.40
 -10  -6  -2  474.25   34.50
 -10   6  -2  416.06   32.60
 -10   6  -2  495.55   38.30
  10   6   2  471.05   35.90
 -10   6  -2  545.95   43.40
 -10   6  -2  451.65   35.60
  10   6   2  458.45   37.00
 -10   6  -2  486.85   41.60
  10   6   2  410.06   31.80
  10   6   2  453.55   48.40
  11  -6   2   45.50   21.10
 -11  -6  -2  -15.30   15.70
  11  -6   2   30.30   25.40
  11  -6   2    6.00   15.20
 -11  -6  -2  -12.00   15.40
  11  -6   2   -3.60   15.60
 -11  -6  -2  -13.70   26.80
 -11  -6  -2   17.40   20.20
 -11   6  -2   -6.90   17.80
 -11   6  -2   10.70   17.60
  11   6   2   -9.30   15.90
 -11   6  -2    6.30   20.80
  11   6   2   -8.70   25.20
  11   6   2  -10.10   17.00
  11   6   2  -11.80   17.80
 -11   6  -2  -19.20   17.30
 -12  -6  -2  158.28   27.40
 -12  -6  -2  189.58   33.10
  12  -6   2  188.88   32.80
  12  -6   2  187.58   32.00
 -12   6  -2  224.78   32.20
  12   6   2  196.08   40.60
 -12   6  -2  187.98   37.10
  12   6   2  172.68   40.50
 -12   6  -2  175.18   35.80
 -12   6  -2  156.08   36.20
  12   6   2  181.68   29.70
  12   6   2  178.88   32.60
 -13  -6  -2   12.10   25.10
  13  -6   2  112.49   21.60
 -13  -6  -2   80.09   22.70
  13  -6   2   86.49   23.70
 -13  -6  -2   81.19   33.70
  13   6   2   76.89   23.60
  13   6   2   39.70   41.80
 -13   6  -2   60.49   21.70
 -13   6  -2  113.59   32.90
 -13   6  -2   60.89   29.30
  13   6   2   95.99   32.60
  14  -6   2   71.59   31.90
 -14  -6  -2    8.50   28.10
  14  -6   2   26.50   29.70
 -14  -6  -2   78.09   36.30
  14   6   2   54.79   31.50
 -14   6  -2   76.29   51.29
  14   6   2   43.10   26.90
 -14   6  -2   85.59   25.40
 -14   6  -2   32.20   27.20
  14   6   2  -30.70   54.59
 -15  -6  -2  253.07   45.60
  15  -6   2  285.37   38.20
  15  -6   2  221.98   39.40
 -15  -6  -2  203.68   42.40
 -15  -6  -2  220.28   43.80
  15   6   2  176.38   42.70
 -15   6  -2  205.78   42.60
 -15   6  -2  136.09   47.50
  15   6   2  211.98   39.10
  14  -7  -2  -18.00   25.80
 -14  -7   2    3.80   23.10
 -14  -7   2   -0.80   21.70
 -14  -7   2   -1.10   29.40
 -14   7   2  -12.90   27.80
  14   7  -2    3.50   23.30
  14   7  -2   -0.40   23.50
 -13  -7   2  170.68   30.60
  13  -7  -2  118.59   26.50
 -13  -7   2  114.49   28.20
 -13  -7   2   85.49   29.80
 -13   7   2   60.69   42.50
 -13   7   2  138.69   28.40
 -13   7   2   85.39   33.00
  13   7  -2  114.99   25.60
  12  -7  -2  159.08   28.00
 -12  -7   2  226.28   37.20
 -12  -7   2  227.88   29.40
  12  -7  -2  202.88   33.50
 -12  -7   2  179.58   31.60
 -12   7   2  188.18   34.90
 -12   7   2  160.98   32.50
  12   7  -2  166.98   31.10
  12   7  -2  123.09   39.80
  12   7  -2  166.48   27.70
 -12   7   2  227.58   41.00
 -12   7   2  224.38   46.80
 -11  -7   2   13.90   19.90
  11  -7  -2    4.60   21.60
 -11  -7   2   30.90   20.20
  11  -7  -2   19.50   21.50
 -11  -7   2   49.10   19.80
  11  -7  -2    6.50   15.80
  11   7  -2    8.80   23.50
 -11   7   2   12.10   17.20
 -11   7   2   23.30   26.30
 -11   7   2   15.10   17.10
  11   7  -2    8.20   27.30
  11   7  -2  -23.60   16.30
  11   7  -2   -1.10   15.90
 -11   7   2   31.20   22.40
 -10  -7   2  568.04   54.49
 -10  -7   2  567.44   40.80
  10  -7  -2  504.75   34.90
 -10  -7   2  555.54   47.40
 -10  -7   2  525.05   40.10
  10  -7  -2  571.84   53.39
 -10  -7   2  572.84   42.30
  10   7  -2  556.04   43.80
 -10   7   2  551.24   33.10
  10   7  -2  485.75   36.00
 -10   7   2  559.94   32.40
 -10   7   2  631.94   35.60
 -10   7   2  546.95   40.60
  10   7  -2  489.95   49.99
 -10   7   2  489.75   50.19
  10   7  -2  508.05   35.80
  -9  -7   2  482.45   47.80
   9  -7  -2  378.56   43.70
  -9  -7   2  476.45   37.10
  -9  -7   2  481.75   33.10
  -9  -7   2  418.56   37.20
  -9  -7   2  400.86   32.20
   9  -7  -2  359.66   32.90
   9  -7  -2  464.05   32.70
  -9   7   2  404.76   33.10
  -9   7   2  464.95   37.90
   9   7  -2  426.26   36.00
   9   7  -2  440.26   32.80
  -9   7   2  470.35   37.40
   9   7  -2  457.25   32.90
  -9   7   2  404.06   34.30
  -9   7   2  421.66   33.80
   9   7  -2  397.06   42.90
  -8  -7   2   63.59   15.60
  -8  -7   2   40.40   18.20
   8  -7  -2   52.59   18.80
  -8  -7   2   72.39   19.30
  -8  -7   2   34.50   17.60
  -8  -7   2   78.39   22.80
   8  -7  -2   62.09   14.90
  -8   7   2   43.30   19.60
   8   7  -2   35.10   13.10
   8   7  -2   67.09   15.80
  -8   7   2   40.10   20.10
  -8   7   2   39.00   15.50
   8   7  -2   53.29   17.80
   8   7  -2   51.39   15.90
   7  -7  -2  902.21   46.70
  -7  -7   2  934.71   47.50
  -7  -7   2 1007.30   48.10
  -7  -7   2  987.10   49.80
  -7  -7   2  984.70   44.80
  -7  -7   2  929.31   40.40
   7  -7  -2  943.01   49.40
   7  -7  -2 1037.90   49.90
   7   7  -2  968.20   42.80
   7   7  -2  943.81   42.10
   7   7  -2  932.71   44.50
  -7   7   2 1006.70   38.10
  -7   7   2  957.60   48.20
   7   7  -2  904.71   44.30
  -7   7   2  968.70   47.10
   6  -7  -2  987.90   42.00
  -6  -7   2 1003.30   44.00
  -6  -7   2  974.70   47.20
  -6  -7   2 1004.00   40.50
   6  -7  -2 1000.20   45.30
  -6  -7   2 1045.00   41.70
  -6   7   2 1017.50   46.60
   6   7  -2 1026.10   43.70
  -6   7   2 1008.10   49.99
  -6   7   2  962.10   36.60
   6   7  -2  971.60   43.30
   6   7  -2  999.50   42.80
   6   7  -2  990.00   41.90
   5  -7  -2  697.63   37.70
  -5  -7   2  674.53   36.70
  -5  -7   2  737.43   37.40
   5  -7  -2  647.64   35.20
  -5  -7   2  726.03   38.60
  -5  -7   2  676.83   33.90
  -5   7   2  694.33   28.60
  -5   7   2  680.13   35.90
   5   7  -2  710.73   36.20
   5   7  -2  693.73   38.00
   5   7  -2  744.83   35.90
   5   7  -2  725.13   33.40
  -5   7   2  710.33   38.50
  -4  -7   2 2478.05   67.39
   4  -7  -2 2521.75   70.49
   4  -7  -2 2164.58   78.49
  -4   7   2 2610.94   56.69
   4   7  -2 2492.45   70.89
   4   7  -2 2546.95   68.99
   4   7  -2 2507.95   71.49
  -4   7   2 2575.94   77.49
  -3  -7   2  620.94   30.40
  -3  -7   2  641.44   27.80
   3  -7  -2  633.34   31.60
   3  -7  -2  612.44   30.60
  -3   7   2  666.73   37.40
  -3   7   2  659.53   19.60
   3   7  -2  638.84   32.20
   3   7  -2  602.64   31.80
   3   7  -2  645.94   30.80
   2  -7  -2  281.77   22.70
  -2  -7   2  305.37   18.10
  -2  -7   2  273.27   22.00
   2  -7  -2  282.07   19.60
  -2   7   2  297.77   26.40
  -2   7   2  317.87   12.10
   2   7  -2  242.38   19.30
  -2   7   2  316.77   13.00
   2   7  -2  292.17   21.30
   2   7  -2  294.17   22.60
  -1  -7   2 2143.69   58.39
  -1  -7   2 2021.70   46.30
   1  -7  -2 2123.59   43.40
   1  -7  -2 2078.59   59.09
   1  -7  -2 2104.89   60.99
   1   7  -2 2072.59   61.09
   1   7  -2 1974.10   59.79
  -1   7   2 2212.98   46.30
   1   7  -2 2133.09   60.89
   0  -7  -2  923.71   37.80
   0  -7   2  883.11   34.40
   0  -7  -2  912.71   26.50
   0   7   2  909.61   35.90
   0   7  -2  911.31   37.40
   0   7  -2  941.31   36.70
   0   7  -2  925.61   37.90
  -1  -7  -2  329.97   22.40
  -1  -7  -2  348.87   17.90
   1  -7   2  329.07   23.00
   1  -7   2  318.77   21.70
   1   7   2  330.87   22.30
  -1   7  -2  318.07   22.70
  -1   7  -2  308.67   21.50
   1   7   2  248.38   26.30
  -2  -7  -2 2701.93   64.19
   2  -7   2 2584.64   66.89
   2  -7   2 2534.05   74.49
  -2  -7  -2 2564.84   69.09
  -2   7  -2 2610.84   74.29
   2   7   2 2537.55   73.99
  -2   7  -2 2669.03   71.29
   2   7   2 2600.14   68.29
   3  -7   2 1005.20   43.00
  -3  -7  -2 1058.09   39.20
   3  -7   2 1001.40   36.80
  -3  -7  -2 1052.89   41.50
  -3   7  -2 1104.99   42.60
   3   7   2 1002.50   42.40
  -3   7  -2 1034.70   43.90
   3   7   2 1023.80   39.60
   4  -7   2   98.59   17.80
  -4  -7  -2   82.59   16.00
  -4  -7  -2   68.29   15.70
   4  -7   2   82.49   16.30
   4   7   2   99.09   15.60
   4   7   2   90.59   17.70
  -4   7  -2   98.69   10.40
  -4   7  -2  129.49   22.60
   5  -7   2 1230.38   49.30
   5  -7   2 1241.58   47.70
  -5  -7  -2 1316.27   48.50
  -5  -7  -2 1268.07   46.50
  -5  -7  -2 1282.87   52.09
  -5  -7  -2 1352.56   51.49
   5   7   2 1243.58   50.49
  -5   7  -2 1212.08   50.19
   5   7   2 1345.47   48.70
  -5   7  -2 1285.87   53.49
   5   7   2 1224.08   46.50
   5   7   2 1281.87   47.70
  -5   7  -2 1264.27   37.70
  -6  -7  -2  228.88   22.80
  -6  -7  -2  318.17   31.10
  -6  -7  -2  287.87   29.00
   6  -7   2  356.46   32.00
  -6  -7  -2  300.47   28.20
   6  -7   2  327.17   26.10
   6   7   2  268.87   25.10
   6   7   2  309.07   24.50
  -6   7  -2  236.48   25.30
  -6   7  -2  287.57   26.90
  -6   7  -2  303.87   29.30
   6   7   2  297.57   32.10
   6   7   2  304.67   26.90
  -6   7  -2  295.27   23.10
  -7  -7  -2  491.65   30.50
  -7  -7  -2  463.65   36.40
  -7  -7  -2  492.45   32.50
   7  -7   2  455.15   35.30
  -7  -7  -2  474.75   36.60
  -7  -7  -2  514.15   38.10
   7  -7   2  437.56   30.80
  -7   7  -2  517.75   33.70
  -7   7  -2  469.85   31.20
  -7   7  -2  450.25   31.50
   7   7   2  466.85   29.10
   7   7   2  481.85   33.60
  -7   7  -2  526.95   37.00
   7   7   2  517.35   36.30
   7   7   2  490.85   30.70
   8  -7   2 1056.39   46.40
  -8  -7  -2 1021.30   45.60
  -8  -7  -2 1001.30   46.10
   8  -7   2 1075.29   51.29
  -8  -7  -2 1073.29   48.70
   8  -7   2 1100.89   56.19
  -8  -7  -2 1049.09   50.59
  -8  -7  -2 1009.00   55.39
   8   7   2  997.60   46.20
   8   7   2 1040.20   48.50
   8   7   2 1067.19   49.70
  -8   7  -2 1042.80   40.80
  -8   7  -2 1058.29   54.09
   8   7   2 1020.10   47.80
  -8   7  -2 1093.09   54.19
  -8   7  -2 1018.90   46.70
  -9  -7  -2  134.09   28.30
   9  -7   2  133.69   28.30
  -9  -7  -2  125.19   23.20
  -9  -7  -2  152.48   26.20
   9  -7   2  223.28   29.50
  -9  -7  -2  138.19   26.60
   9  -7   2  150.48   20.90
   9   7   2  212.28   25.40
   9   7   2  148.69   26.60
  -9   7  -2  201.18   35.80
   9   7   2  192.38   27.70
  -9   7  -2  161.88   26.10
  -9   7  -2  160.58   26.30
   9   7   2  161.58   26.90
  -9   7  -2  169.98   29.50
  -9   7  -2  189.28   29.70
  10  -7   2  259.57   30.80
 -10  -7  -2  245.38   33.40
  10  -7   2  230.48   33.10
 -10  -7  -2  324.77   35.10
 -10  -7  -2  284.77   49.80
 -10  -7  -2  244.48   37.60
  10  -7   2  195.88   34.00
 -10  -7  -2  207.48   23.90
  10   7   2  305.47   33.20
 -10   7  -2  289.87   26.20
  10   7   2  290.37   35.70
 -10   7  -2  211.88   30.00
 -10   7  -2  255.57   42.10
 -10   7  -2  176.78   31.20
  10   7   2  310.67   34.70
 -10   7  -2  249.58   31.80
  10   7   2  280.77   35.00
 -11  -7  -2  772.62   56.89
 -11  -7  -2  698.93   43.80
  11  -7   2  786.12   65.19
  11  -7   2  705.43   43.20
 -11  -7  -2  738.33   47.40
  11   7   2  774.22   48.50
 -11   7  -2  757.02   46.80
  11   7   2  755.32   51.39
  11   7   2  766.12   53.59
 -11   7  -2  700.53   46.20
 -11   7  -2  769.62   43.70
  11   7   2  679.73   50.59
 -11   7  -2  740.73   53.59
  12  -7   2   48.40   21.10
 -12  -7  -2   68.49   27.20
  12  -7   2   29.00   20.80
 -12  -7  -2   60.29   29.80
  12   7   2   65.19   26.60
  12   7   2   57.19   28.20
 -12   7  -2   22.20   25.90
 -12   7  -2   58.49   32.00
 -12   7  -2   66.79   20.50
 -12   7  -2   46.20   24.00
  12   7   2   58.89   24.40
 -13  -7  -2  167.68   32.70
 -13  -7  -2  196.58   40.00
  13  -7   2  159.78   24.30
  13  -7   2  164.08   31.20
 -13  -7  -2  159.18   32.90
 -13   7  -2  186.18   43.20
 -13   7  -2  136.59   46.70
  13   7   2  172.98   35.00
  13   7   2  120.19   38.50
  13   7   2  172.18   35.40
 -13   7  -2  120.29   27.90
 -14  -7  -2  309.57   45.60
  14  -7   2  391.36   40.60
 -14  -7  -2  342.47   43.30
  14  -7   2  309.57   54.49
 -14  -7  -2  253.47   47.00
  14   7   2  359.66   48.30
  14   7   2  337.67   47.10
 -14   7  -2  350.76   47.60
 -14   7  -2  391.66   43.00
  14  -8  -2  254.97   47.20
 -14  -8   2  235.98   47.60
 -14  -8   2  321.87   52.39
  14  -8  -2  306.97   53.49
 -14  -8   2  259.07   38.10
 -14   8   2  283.77   51.89
  14   8  -2  341.77   47.60
 -14   8   2  288.97   43.30
  14   8  -2  227.88   41.10
 -13  -8   2   44.90   23.90
 -13  -8   2   52.59   33.90
  13  -8  -2   83.79   26.50
 -13  -8   2   74.59   23.10
  13  -8  -2   86.89   23.00
 -13   8   2   62.79   49.10
 -13   8   2   85.79   31.20
 -13   8   2   84.49   31.10
  13   8  -2   69.49   27.80
 -13   8   2   83.99   44.10
  13   8  -2   84.59   28.50
  12  -8  -2  147.59   27.60
 -12  -8   2  142.19   32.40
  12  -8  -2  148.19   24.40
 -12  -8   2  118.09   21.70
 -12  -8   2  146.09   29.60
 -12   8   2  175.98   38.80
  12   8  -2  136.69   29.20
 -12   8   2  127.69   36.50
  12   8  -2  141.09   26.80
 -12   8   2  156.38   32.50
  11  -8  -2  364.46   32.70
  11  -8  -2  410.86   55.59
 -11  -8   2  342.27   30.10
 -11  -8   2  356.36   37.00
 -11  -8   2  341.07   40.10
 -11   8   2  359.46   33.90
  11   8  -2  416.66   39.70
  11   8  -2  381.36   44.60
 -11   8   2  340.57   41.10
 -11   8   2  342.17   36.40
  11   8  -2  387.36   36.10
 -11   8   2  376.86   43.40
 -11   8   2  320.67   53.39
  11   8  -2  318.17   46.20
 -10  -8   2  113.59   19.50
  10  -8  -2  129.49   27.70
  10  -8  -2  131.69   31.70
 -10  -8   2  146.59   27.00
 -10  -8   2   86.49   25.10
  10  -8  -2  129.59   23.80
 -10  -8   2  139.09   26.80
  10   8  -2  144.09   31.80
 -10   8   2  123.09   21.60
 -10   8   2  199.58   37.30
 -10   8   2  166.18   25.50
 -10   8   2  151.78   29.30
  10   8  -2  108.09   23.40
 -10   8   2  182.18   25.80
  10   8  -2  108.29   25.40
  10   8  -2  146.09   25.60
   9  -8  -2  188.48   39.20
  -9  -8   2  186.08   35.80
  -9  -8   2  194.98   27.80
   9  -8  -2  239.38   23.90
  -9  -8   2  205.08   30.80
   9  -8  -2  161.38   30.70
  -9  -8   2  179.98   24.80
  -9  -8   2  156.88   30.70
   9   8  -2  193.48   26.10
   9   8  -2  172.68   28.90
   9   8  -2  193.28   31.50
  -9   8   2  212.78   34.90
  -9   8   2  234.08   24.30
  -9   8   2  206.58   25.20
  -9   8   2  231.18   25.80
   9   8  -2  174.18   32.00
  -8  -8   2 1089.09   56.29
  -8  -8   2 1057.89   49.99
   8  -8  -2 1017.00   55.69
  -8  -8   2 1129.79   48.00
   8  -8  -2 1075.19   53.19
  -8  -8   2 1197.68   51.09
  -8  -8   2 1090.79   47.30
   8  -8  -2 1012.90   44.70
   8   8  -2 1042.80   47.60
  -8   8   2 1024.10   43.60
  -8   8   2 1040.30   46.90
  -8   8   2 1046.70   58.29
  -8   8   2 1045.60   56.49
   8   8  -2 1086.09   51.19
   8   8  -2 1059.39   51.19
   8   8  -2  976.50   49.00
  -7  -8   2   49.40   17.20
  -7  -8   2   48.40   13.50
   7  -8  -2    2.70   15.70
  -7  -8   2   51.39   17.30
  -7  -8   2   21.40   15.70
  -7  -8   2   34.00   12.50
   7   8  -2   20.30   14.20
  -7   8   2   44.70   17.90
  -7   8   2   27.10   14.50
   7   8  -2   41.70   15.20
  -7   8   2   38.70   19.90
  -7   8   2   43.20   14.30
   7   8  -2   32.60   16.80
  -7   8   2   16.40   13.40
   7   8  -2   13.30   12.80
  -6  -8   2  134.39   22.70
   6  -8  -2  167.58   26.70
  -6  -8   2  174.48   24.60
   6  -8  -2  174.88   22.50
  -6  -8   2  161.18   25.50
  -6  -8   2  145.99   18.70
  -6   8   2  128.89   14.70
   6   8  -2  150.18   21.90
   6   8  -2  119.89   17.70
   6   8  -2  211.88   29.80
   6   8  -2  105.29   20.10
  -6   8   2  165.08   23.10
  -6   8   2  138.59   27.10
  -5  -8   2  972.40   40.70
  -5  -8   2 1008.50   41.40
  -5  -8   2 1022.70   42.60
   5  -8  -2  966.00   43.50
  -5  -8   2  980.10   41.80
   5  -8  -2  961.80   45.80
   5   8  -2  963.10   42.70
  -5   8   2 1015.00   32.70
  -5   8   2  937.71   44.60
   5   8  -2 1040.50   42.50
   5   8  -2  993.30   43.90
  -5   8   2  996.10   49.50
   5   8  -2  961.90   43.50
   4  -8  -2  348.87   29.40
   4  -8  -2  356.86   27.90
  -4  -8   2  337.37   30.80
  -4  -8   2  375.26   25.90
  -4  -8   2  339.57   23.90
  -4  -8   2  395.16   30.80
   4   8  -2  350.06   28.40
   4   8  -2  363.76   27.20
   4   8  -2  405.16   27.50
  -4   8   2  388.06   30.60
  -4   8   2  360.36   27.60
   4   8  -2  340.07   26.90
   4   8  -2  387.16   29.60
  -4   8   2  369.86   17.40
  -3  -8   2 1114.09   43.40
   3  -8  -2 1146.69   44.10
   3  -8  -2 1055.39   44.90
  -3  -8   2 1124.69   40.00
  -3  -8   2 1143.59   46.80
   3   8  -2 1100.19   42.50
  -3   8   2 1117.89   27.70
   3   8  -2 1116.79   44.90
  -3   8   2 1102.19   69.79
   3   8  -2 1128.29   43.20
   3   8  -2 1076.59   44.10
  -3   8   2 1127.79   51.69
   3   8  -2 1069.69   44.60
   2  -8  -2 1078.29   44.20
  -2  -8   2 1139.39   34.20
  -2  -8   2 1136.79   40.80
  -2   8   2 1101.49   50.09
   2   8  -2 1130.59   47.30
   2   8  -2 1112.29   43.30
   2   8  -2 1082.29   43.60
  -1  -8   2  135.29   12.80
   1  -8  -2  131.09   16.20
   1  -8  -2  138.29   19.30
   1   8  -2  124.59   18.20
   1   8  -2  147.69   20.30
  -1   8   2  155.48   19.20
   1   8  -2  137.69   20.50
  -1   8   2  134.69   12.00
   0  -8  -2 1027.70   40.00
   0  -8   2 1012.40   37.90
   0  -8  -2  956.40   27.70
   0   8  -2  956.30   42.40
   0   8  -2 1024.10   43.90
   0   8   2  969.40   40.70
   0   8  -2  933.91   39.50
   0   8   2  937.41   40.50
  -1  -8  -2 1451.85   50.19
  -1  -8  -2 1485.35   41.40
   1  -8   2 1494.25   52.49
   1  -8   2 1443.16   48.00
   1   8   2 1441.36   57.69
  -1   8  -2 1408.36   52.89
  -1   8  -2 1515.25   52.89
   1   8   2 1441.16   49.70
  -2  -8  -2   28.80   11.50
   2  -8   2   31.70   10.40
  -2  -8  -2   16.90   12.00
   2  -8   2   30.40   11.60
   2   8   2   31.70   12.10
  -2   8  -2   21.60    9.60
  -2   8  -2   36.20   11.70
  -3  -8  -2 2021.40   64.69
  -3  -8  -2 1993.90   61.99
   3  -8   2 1973.50   57.69
  -3  -8  -2 1995.90   58.79
   3  -8   2 1886.11   64.19
   3   8   2 2069.29   61.79
  -3   8  -2 2051.09   68.69
   3   8   2 1929.71   59.79
   3   8   2 1945.21   64.39
  -4  -8  -2 1598.34   54.29
  -4  -8  -2 1620.34   56.09
  -4  -8  -2 1588.44   54.89
  -4  -8  -2 1649.73   54.79
   4  -8   2 1616.44   54.99
   4  -8   2 1637.64   58.59
  -4   8  -2 1661.23   61.29
  -4   8  -2 1611.94   60.99
   4   8   2 1646.84   55.19
   4   8   2 1613.74   52.29
   4   8   2 1598.34   61.39
   4   8   2 1618.24   55.49
  -5  -8  -2   37.10   15.90
   5  -8   2   47.30   11.60
   5  -8   2   34.20   14.50
  -5  -8  -2   58.29   13.70
  -5  -8  -2   73.19   16.00
  -5  -8  -2   43.50   14.60
  -5   8  -2   44.40   16.00
  -5   8  -2   33.00   12.10
  -5   8  -2   45.30   15.10
   5   8   2   46.60   14.80
  -5   8  -2   34.20   16.50
   5   8   2   42.90   14.10
  -5   8  -2   35.20    9.40
   5   8   2   34.90   12.00
   5   8   2   32.20   12.50
  -6  -8  -2  131.09   18.60
  -6  -8  -2  149.99   22.70
  -6  -8  -2  132.99   25.00
   6  -8   2  154.08   25.40
  -6  -8  -2  161.38   26.00
   6  -8   2  109.49   20.30
  -6   8  -2  137.49   22.30
  -6   8  -2  127.89   15.60
   6   8   2  143.39   24.20
  -6   8  -2  137.19   29.60
   6   8   2  110.89   18.60
   6   8   2  138.49   21.50
  -6   8  -2  126.99   24.40
   6   8   2  122.19   21.20
  -7  -8  -2  496.15   32.80
  -7  -8  -2  495.75   36.60
  -7  -8  -2  423.56   39.00
   7  -8   2  454.55   32.00
  -7  -8  -2  526.65   33.50
   7  -8   2  387.86   33.70
  -7  -8  -2  387.16   29.30
   7   8   2  409.66   30.70
  -7   8  -2  447.76   28.00
  -7   8  -2  392.16   25.80
   7   8   2  461.25   31.60
  -7   8  -2  427.86   32.80
  -7   8  -2  402.46   27.90
   7   8   2  430.86   39.80
   7   8   2  426.26   31.90
  -7   8  -2  396.96   30.00
  -8  -8  -2   29.80   16.90
  -8  -8  -2   13.70   14.30
  -8  -8  -2   57.49   23.20
  -8  -8  -2   79.79   21.80
   8  -8   2   22.10   20.30
   8  -8   2   14.40   15.90
  -8  -8  -2   20.00   19.00
   8  -8   2   40.30   14.80
   8   8   2   34.00   16.50
   8   8   2   25.50   14.10
  -8   8  -2   28.60   12.80
   8   8   2   24.00   21.20
   8   8   2   46.90   16.10
  -8   8  -2   32.40   15.90
  -8   8  -2   27.00   15.20
  -8   8  -2   39.80   21.20
  -9  -8  -2  917.51   46.90
  -9  -8  -2  923.71   51.69
  -9  -8  -2  976.00   52.69
  -9  -8  -2 1038.40   65.99
   9  -8   2 1048.40   63.09
   9  -8   2  992.00   46.40
  -9  -8  -2  818.62   58.69
   9  -8   2 1002.20   51.19
   9   8   2  949.51   59.29
  -9   8  -2 1060.39   60.69
   9   8   2  989.10   49.80
  -9   8  -2  990.00   55.69
  -9   8  -2  971.20   43.70
   9   8   2  964.60   48.30
  -9   8  -2  937.61   43.20
  -9   8  -2  963.90   44.30
   9   8   2  909.71   49.99
  10  -8   2  445.36   41.40
 -10  -8  -2  548.75   47.10
 -10  -8  -2  414.66   36.00
  10  -8   2  520.65   37.20
 -10  -8  -2  507.45   44.60
 -10  -8  -2  502.05   60.39
  10   8   2  413.36   34.50
  10   8   2  543.45   46.90
 -10   8  -2  414.36   35.30
  10   8   2  469.55   40.60
 -10   8  -2  464.15   34.10
 -10   8  -2  528.25   37.40
 -10   8  -2  440.16   50.99
  10   8   2  410.06   36.70
 -10   8  -2  403.06   44.80
  11  -8   2   -9.70   17.60
  11  -8   2   37.90   33.50
 -11  -8  -2  -16.20   18.30
 -11  -8  -2   -7.50   20.00
 -11  -8  -2   19.60   23.50
 -11   8  -2  -10.00   20.90
  11   8   2   12.10   20.50
 -11   8  -2    8.30   18.60
  11   8   2  -14.70   18.70
 -11   8  -2   -6.60   24.80
 -11   8  -2  -10.60   18.90
  11   8   2   -9.80   23.70
  12  -8   2  248.98   33.30
  12  -8   2  338.47   30.30
 -12  -8  -2  357.96   43.10
 -12  -8  -2  332.97   43.10
 -12  -8  -2  331.97   42.80
 -12   8  -2  292.37   42.90
  12   8   2  277.67   38.30
  12   8   2  383.26   50.19
  12   8   2  259.47   36.40
 -12   8  -2  291.37   50.99
 -12   8  -2  357.46   55.99
 -12   8  -2  298.27   39.20
 -13  -8  -2  232.78   35.20
  13  -8   2  125.19   34.50
  13  -8   2  169.28   35.00
 -13  -8  -2  125.29   33.10
 -13   8  -2  138.79   52.59
 -13   8  -2  153.28   53.99
 -13   8  -2  158.18   32.60
  13   8   2  138.89   29.00
  14  -8   2   57.99   29.30
 -14  -8  -2   47.40   31.00
 -14  -8  -2   30.60   38.20
 -14  -8  -2   61.79   30.10
  14   8   2   42.70   22.50
  14   8   2   56.89   28.10
 -14   8  -2   54.69   32.20
 -14   8  -2   56.89   38.20
 -14  -9   2   70.29   38.30
 -14  -9   2    9.20   33.40
 -14  -9   2  -30.60   22.90
 -14   9   2   51.49   34.10
 -14   9   2  -10.40   30.70
 -13  -9   2  139.09   29.50
  13  -9  -2  105.99   33.20
 -13  -9   2  115.89   56.89
  13  -9  -2  173.08   34.00
 -13   9   2  170.78   32.30
  13   9  -2  168.18   37.20
 -13   9   2  174.18   38.40
 -13   9   2  160.68   35.40
  13   9  -2  145.09   35.00
 -12  -9   2  243.58   42.90
  12  -9  -2  225.08   34.60
 -12  -9   2  248.18   40.60
 -12   9   2  274.87   42.60
 -12   9   2  247.68   48.40
 -12   9   2  215.08   47.30
 -12   9   2  284.77   54.19
  12   9  -2  273.17   49.30
  12   9  -2  267.77   37.40
 -11  -9   2   15.20   25.90
  11  -9  -2   20.60   40.80
 -11  -9   2   -9.00   18.60
 -11  -9   2    6.60   20.30
  11  -9  -2   14.60   19.90
  11   9  -2   22.30   19.50
 -11   9   2   24.80   35.20
  11   9  -2   48.60   26.00
 -11   9   2   25.30   18.90
 -11   9   2   66.09   32.10
 -11   9   2  -27.80   21.90
 -11   9   2  -25.00   25.90
  10  -9  -2  227.48   30.40
  10  -9  -2  156.18   28.90
 -10  -9   2  218.98   28.20
 -10  -9   2  190.58   27.70
 -10  -9   2  157.68   34.00
 -10  -9   2  200.08   35.20
  10   9  -2  180.38   29.40
  10   9  -2  145.89   28.50
  10   9  -2  223.78   44.40
 -10   9   2  194.18   35.60
 -10   9   2  222.28   33.00
 -10   9   2  229.68   32.10
  10   9  -2  266.77   37.40
 -10   9   2  164.38   31.50
  -9  -9   2  474.85   37.70
  -9  -9   2  412.26   40.90
   9  -9  -2  473.35   32.80
  -9  -9   2  423.96   38.90
   9  -9  -2  481.15   42.10
   9  -9  -2  461.65   47.60
   9   9  -2  383.06   33.00
   9   9  -2  361.96   39.20
  -9   9   2  446.96   31.40
  -9   9   2  377.66   51.99
  -9   9   2  462.05   30.50
   9   9  -2  411.76   34.20
  -9   9   2  476.15   30.80
   9   9  -2  453.65   51.09
   8  -9  -2   -1.00   19.10
  -8  -9   2    4.30   17.70
  -8  -9   2   -0.20   21.00
  -8  -9   2    9.80   14.30
   8  -9  -2   -4.10   13.20
   8  -9  -2    2.30   17.90
  -8  -9   2  -10.90   14.10
  -8   9   2   20.10   15.70
  -8   9   2   20.60   12.20
  -8   9   2   -9.00   16.20
  -8   9   2  -10.50   18.70
   8   9  -2   10.30   20.80
   8   9  -2  -20.30   13.90
   8   9  -2  -16.20   13.60
   8   9  -2    8.70   17.60
  -7  -9   2  572.64   35.60
  -7  -9   2  629.24   44.80
  -7  -9   2  632.34   39.30
   7  -9  -2  633.04   38.10
   7  -9  -2  628.24   43.30
  -7  -9   2  570.94   35.70
  -7  -9   2  659.93   41.10
   7   9  -2  567.44   34.20
   7   9  -2  649.64   43.80
   7   9  -2  597.34   38.80
  -7   9   2  644.84   32.90
  -7   9   2  561.94   34.30
   7   9  -2  538.85   35.70
  -7   9   2  594.24   42.80
  -7   9   2  642.54   48.60
  -7   9   2  596.84   35.90
   6  -9  -2  614.74   39.30
  -6  -9   2  589.24   35.30
   6  -9  -2  548.05   40.30
  -6  -9   2  617.74   35.10
  -6  -9   2  615.24   36.50
  -6  -9   2  562.94   35.50
   6   9  -2  536.25   35.10
  -6   9   2  591.94   41.20
  -6   9   2  575.74   39.70
   6   9  -2  561.54   37.00
   6   9  -2  529.15   36.90
  -6   9   2  618.54   33.10
   6   9  -2  596.44   36.80
  -6   9   2  580.24   34.20
  -6   9   2  524.95   28.30
  -5  -9   2   34.00   14.80
   5  -9  -2   48.60   14.00
  -5  -9   2   18.10   18.90
  -5  -9   2   34.10   15.70
  -5  -9   2   49.99   14.50
   5  -9  -2   39.20   15.50
  -5   9   2   28.80    9.20
  -5   9   2   54.89   20.50
  -5   9   2   39.90   17.90
   5   9  -2   51.89   16.20
  -5   9   2   44.70   18.00
  -5   9   2   14.10   11.20
   5   9  -2   63.29   17.90
   5   9  -2   64.69   18.60
   5   9  -2   36.00   15.20
  -4  -9   2  176.48   24.60
  -4  -9   2  125.89   18.60
   4  -9  -2  179.08   22.40
  -4  -9   2  250.27   29.20
   4  -9  -2  156.88   25.40
  -4   9   2  180.18   25.50
   4   9  -2  154.38   17.10
  -4   9   2  193.48   22.70
   4   9  -2  179.08   23.70
   4   9  -2  205.38   23.40
  -4   9   2  194.28   10.90
   3  -9  -2  329.07   28.70
  -3  -9   2  333.57   28.20
  -3  -9   2  323.07   26.00
   3  -9  -2  327.07   26.50
  -3  -9   2  330.17   27.00
  -3  -9   2  353.26   21.60
  -3   9   2  326.27   32.80
   3   9  -2  318.47   27.60
   3   9  -2  352.46   27.40
   3   9  -2  333.97   28.70
   3   9  -2  329.67   25.50
  -3   9   2  310.07   28.80
   3   9  -2  301.07   28.20
  -2  -9   2  132.19   24.10
   2  -9  -2  123.29   18.50
   2  -9  -2  141.39   24.20
  -2  -9   2  177.18   15.00
   2   9  -2  147.49   21.70
   2   9  -2  155.48   19.60
   2   9  -2  140.09   20.80
  -2   9   2  153.98   22.90
   2   9  -2  118.19   20.10
   2   9  -2  174.28   23.30
  -2   9   2  164.48   26.60
  -1  -9   2  914.51   43.00
   1  -9  -2  938.31   40.70
  -1  -9   2  865.31   26.70
   1  -9  -2  889.61   39.50
  -1  -9   2  890.31   38.20
   1   9  -2  874.01   43.40
   1   9  -2  945.01   49.00
   1   9  -2  905.01   40.80
   1   9  -2  874.81   41.00
   1   9  -2  943.81   39.10
  -1   9   2  861.61   43.80
   0  -9  -2  302.47   29.50
   0  -9  -2  286.47   24.70
   0  -9  -2  263.77   14.40
   0  -9   2  319.87   21.70
   0   9  -2  274.37   29.80
   0   9   2  263.07   24.30
   0   9  -2  240.28   26.40
   0   9  -2  282.47   27.10
   0   9   2  243.88   22.90
   0   9  -2  276.97   24.70
  -1  -9  -2  132.59   22.50
  -1  -9  -2  125.89   24.60
   1  -9   2  144.79   19.40
  -1  -9  -2  165.78   16.30
   1  -9   2  141.29   21.00
  -1   9  -2  175.08   29.00
  -1   9  -2  136.09   19.90
   1   9   2  163.68   25.40
   1   9   2  156.28   17.60
  -1   9  -2  168.88   18.50
   1   9   2  199.78   30.10
  -1   9  -2  150.68   21.10
  -2  -9  -2 1344.27   51.79
  -2  -9  -2 1361.36   51.99
   2  -9   2 1311.57   48.60
  -2  -9  -2 1270.67   57.69
  -2  -9  -2 1380.46   42.20
   2  -9   2 1406.66   54.19
  -2   9  -2 1332.67   48.80
   2   9   2 1239.78   51.59
   2   9   2 1328.27   50.09
  -2   9  -2 1368.06   52.09
  -2   9  -2 1297.77   54.29
  -2   9  -2 1311.37   55.09
   2   9   2 1288.17   47.10
   2   9   2 1347.57   50.09
  -2   9  -2 1364.26   56.69
   3  -9   2  393.36   32.30
  -3  -9  -2  452.65   29.60
   3  -9   2  430.66   26.20
  -3  -9  -2  463.65   32.90
  -3  -9  -2  370.06   27.90
   3   9   2  382.86   30.20
   3   9   2  392.16   36.20
  -3   9  -2  407.76   29.40
   3   9   2  428.86   31.40
  -3   9  -2  451.85   36.10
  -3   9  -2  431.46   29.60
  -3   9  -2  412.26   33.30
   3   9   2  374.36   26.00
  -4  -9  -2  387.36   36.50
  -4  -9  -2  422.86   31.00
  -4  -9  -2  422.66   31.30
   4  -9   2  363.26   28.40
   4  -9   2  409.86   32.10
  -4  -9  -2  394.66   29.40
  -4   9  -2  414.26   35.50
   4   9   2  412.06   29.40
   4   9   2  468.45   31.10
   4   9   2  504.15   33.50
  -4   9  -2  413.06   27.50
  -4   9  -2  441.06   27.10
   4   9   2  420.56   30.80
  -4   9  -2  404.96   30.40
  -5  -9  -2 1092.49   45.10
   5  -9   2 1202.68   55.69
  -5  -9  -2 1155.38   49.20
  -5  -9  -2 1212.68   50.49
   5  -9   2 1172.88   45.30
  -5  -9  -2 1152.48   48.80
   5   9   2 1125.59   47.60
   5   9   2 1149.89   56.19
   5   9   2 1139.59   45.40
   5   9   2 1114.29   49.50
  -5   9  -2 1115.79   46.10
  -5   9  -2 1172.38   55.09
  -5   9  -2 1128.19   53.99
  -5   9  -2 1213.58   47.40
  -6  -9  -2  297.67   28.10
   6  -9   2  233.98   35.00
  -6  -9  -2  342.67   31.70
  -6  -9  -2  272.47   24.70
   6  -9   2  267.87   29.30
  -6  -9  -2  312.37   33.80
   6   9   2  322.77   33.60
  -6   9  -2  267.77   26.10
  -6   9  -2  305.87   26.10
   6   9   2  288.97   26.40
   6   9   2  257.77   24.50
  -6   9  -2  304.67   34.40
  -6   9  -2  315.87   27.40
  -6   9  -2  327.67   18.40
  -7  -9  -2   10.60   21.00
  -7  -9  -2   30.70   14.70
   7  -9   2   69.49   22.20
  -7  -9  -2   51.49   16.20
  -7  -9  -2   47.60   18.40
  -7  -9  -2   73.49   18.90
  -7   9  -2   32.90   14.40
   7   9   2   39.50   17.80
  -7   9  -2   38.40   16.40
   7   9   2   40.60   17.50
   7   9   2   57.69   15.40
  -7   9  -2   52.69   13.90
  -7   9  -2   46.20   15.70
   7   9   2   44.30   19.20
  -7   9  -2   26.40   14.60
  -8  -9  -2  741.73   45.80
   8  -9   2  528.75   40.50
  -8  -9  -2  670.93   38.30
  -8  -9  -2  758.92   43.30
   8  -9   2  564.74   49.30
  -8  -9  -2  662.13   42.40
  -8  -9  -2  676.93   46.50
  -8   9  -2  631.04   37.50
   8   9   2  682.43   41.70
   8   9   2  675.33   46.40
  -8   9  -2  712.33   46.50
  -8   9  -2  655.03   39.90
  -8   9  -2  682.63   52.19
   8   9   2  619.64   41.40
   8   9   2  614.54   41.30
   9  -9   2  101.49   22.00
  -9  -9  -2  124.69   25.70
  -9  -9  -2  129.29   28.50
   9  -9   2  141.69   33.10
  -9  -9  -2  129.29   23.40
  -9  -9  -2  111.99   22.90
  -9   9  -2  100.39   25.50
   9   9   2  109.49   27.10
  -9   9  -2   83.19   22.70
   9   9   2  104.69   24.30
   9   9   2   74.99   20.10
   9   9   2  100.59   23.60
  -9   9  -2  162.88   28.20
  -9   9  -2  120.49   22.70
 -10  -9  -2  315.77   34.50
 -10  -9  -2  292.07   34.10
  10  -9   2  205.78   34.70
  10  -9   2  210.28   30.50
 -10  -9  -2  270.67   36.80
 -10   9  -2  270.47   31.80
 -10   9  -2  269.27   34.40
 -10   9  -2  243.88   42.70
  10   9   2  294.77   38.50
 -10   9  -2  331.77   43.40
 -10   9  -2  175.68   38.10
  10   9   2  272.27   34.00
  10   9   2  269.67   35.80
  10   9   2  231.18   53.39
  11  -9   2  479.25   43.30
 -11  -9  -2  502.25   39.30
 -11  -9  -2  457.75   38.60
 -11  -9  -2  432.06   45.00
 -11   9  -2  380.76   66.09
  11   9   2  508.65   44.50
 -11   9  -2  420.96   36.40
  11   9   2  436.26   44.00
 -11   9  -2  395.16   39.80
 -11   9  -2  338.17   41.70
  11   9   2  357.36   68.59
 -11   9  -2  368.76   47.80
 -12  -9  -2   62.09   47.60
 -12  -9  -2   85.59   26.50
 -12  -9  -2   57.09   21.40
  12  -9   2   52.49   22.50
  12   9   2   30.40   25.00
 -12   9  -2   15.40   27.00
 -12   9  -2   24.40   30.00
  12   9   2   71.59   25.50
 -12   9  -2   16.10   39.40
 -13  -9  -2   91.89   30.30
 -13  -9  -2   82.29   31.20
  13  -9   2   92.99   29.20
 -13  -9  -2  114.79   35.80
 -13   9  -2  173.98   45.40
  13   9   2   66.29   27.70
 -13   9  -2   56.89   32.00
  13   9   2   79.89   27.10
 -13 -10   2  150.68   34.10
 -13 -10   2  150.38   38.10
  13 -10  -2   94.69   31.40
  13 -10  -2  127.89   30.40
 -13 -10   2  113.89   30.00
  13  10  -2   79.09   27.70
  13  10  -2  140.59   33.40
 -13  10   2  101.39   29.00
  12 -10  -2   25.30   22.50
 -12 -10   2   -5.30   18.70
 -12 -10   2   34.00   30.40
 -12  10   2  -47.60   52.29
 -12  10   2   15.40   28.10
 -12  10   2   10.80   32.90
  12  10  -2  -38.60   23.30
 -12  10   2   22.40   24.30
 -11 -10   2   53.09   26.60
 -11 -10   2  119.39   34.50
  11 -10  -2  101.59   26.30
 -11 -10   2  109.49   29.00
  11  10  -2   66.29   31.40
 -11  10   2  118.89   26.20
 -11  10   2  128.09   36.90
 -11  10   2   94.29   25.00
 -11  10   2   42.30   35.40
  11  10  -2   84.39   23.10
 -11  10   2   91.09   26.10
 -10 -10   2  115.89   28.50
 -10 -10   2  152.08   30.80
  10 -10  -2   98.79   19.10
  10 -10  -2   71.29   26.30
 -10  10   2   98.39   26.20
  10  10  -2   59.89   19.00
 -10  10   2  101.69   31.30
  10  10  -2   98.69   23.20
 -10  10   2   67.89   24.60
  10  10  -2  118.59   49.70
 -10  10   2  121.89   24.00
  -9 -10   2   24.70   29.50
  -9 -10   2   32.70   23.80
  -9 -10   2   29.20   16.60
   9 -10  -2   29.30   18.50
   9 -10  -2   93.29   31.80
  -9  10   2   37.80   28.60
   9  10  -2   48.10   24.00
  -9  10   2    1.50   16.40
  -9  10   2   -6.70   21.30
  -9  10   2   53.39   19.70
   9  10  -2   13.60   16.20
   9  10  -2   56.69   21.00
   9  10  -2   60.89   23.10
  -9  10   2   26.70   22.30
  -8 -10   2  332.57   44.40
  -8 -10   2  385.36   36.70
   8 -10  -2  449.46   36.10
   8 -10  -2  340.97   35.70
  -8 -10   2  413.46   39.50
   8 -10  -2  313.97   46.20
  -8 -10   2  318.57   31.80
  -8  10   2  327.27   31.80
   8  10  -2  372.36   36.00
  -8  10   2  395.96   30.10
  -8  10   2  392.86   42.20
   8  10  -2  353.26   35.70
   8  10  -2  389.16   35.90
   8  10  -2  397.56   33.80
  -8  10   2  407.96   41.60
   7 -10  -2  282.97   33.00
   7 -10  -2  277.17   35.90
  -7 -10   2  356.56   37.10
   7 -10  -2  258.77   34.60
  -7 -10   2  227.78   38.90
  -7 -10   2  326.97   31.50
  -7 -10   2  217.88   26.50
  -7  10   2  280.37   23.70
   7  10  -2  283.67   33.20
  -7  10   2  239.08   26.90
  -7  10   2  286.37   37.70
  -7  10   2  244.78   31.00
  -7  10   2  271.67   42.40
   7  10  -2  343.97   32.50
   7  10  -2  256.07   32.40
   7  10  -2  284.67   33.80
   6 -10  -2    8.60   16.70
   6 -10  -2   15.60   19.70
  -6 -10   2   17.60   13.30
  -6 -10   2   45.00   20.50
  -6 -10   2   11.20   18.60
  -6 -10   2   -7.70   22.20
   6 -10  -2   34.60   17.60
   6  10  -2   40.60   16.60
  -6  10   2   23.10   14.20
  -6  10   2   38.40   15.00
  -6  10   2   25.40   15.50
   6  10  -2   34.90   18.10
  -6  10   2   17.00   13.30
   6  10  -2   17.50   17.70
  -6  10   2   26.10    9.20
   6  10  -2   18.00   16.70
  -5 -10   2  419.06   35.50
  -5 -10   2  441.06   31.00
   5 -10  -2  430.36   33.70
   5 -10  -2  428.66   34.10
  -5 -10   2  409.76   30.30
   5 -10  -2  407.06   35.50
  -5 -10   2  498.15   31.70
  -5  10   2  447.26   44.00
   5  10  -2  401.56   35.50
   5  10  -2  342.97   26.70
  -5  10   2  419.36   30.10
   5  10  -2  374.76   31.00
   5  10  -2  352.06   27.10
  -5  10   2  421.86   33.90
  -5  10   2  351.26   29.60
  -4 -10   2   47.20   11.90
  -4 -10   2    8.40   14.20
  -4 -10   2   13.90   14.30
  -4 -10   2   12.20   18.30
   4 -10  -2   27.70   17.20
   4 -10  -2   15.10   11.90
   4 -10  -2   17.50   15.10
   4  10  -2   62.59   19.10
  -4  10   2   15.80   12.80
  -4  10   2   33.30   16.00
  -4  10   2   36.30   14.70
   4  10  -2   37.30   13.70
   4  10  -2   31.80   12.00
   4  10  -2   51.29   16.50
   3 -10  -2  309.07   31.00
  -3 -10   2  327.47   27.10
  -3 -10   2  333.17   28.40
   3 -10  -2  287.67   27.60
  -3 -10   2  271.87   25.10
   3 -10  -2  286.87   30.90
  -3  10   2  293.07   26.60
   3  10  -2  253.87   26.30
  -3  10   2  331.57   32.40
  -3  10   2  345.37   35.30
   3  10  -2  334.77   28.70
  -3  10   2  318.07   27.10
   3  10  -2  347.27   34.50
   3  10  -2  300.97   28.90
  -2 -10   2  776.82   38.00
  -2 -10   2  763.42   39.70
  -2 -10   2  834.62   40.40
   2 -10  -2  736.93   42.10
   2 -10  -2  746.73   41.90
  -2 -10   2  731.63   29.90
   2 -10  -2  772.42   38.90
  -2  10   2  819.22   38.90
   2  10  -2  782.72   42.70
  -2  10   2  780.72   40.40
  -2  10   2  744.53   43.10
  -2  10   2  818.92   48.40
   2  10  -2  709.13   35.00
   2  10  -2  705.83   40.60
   2  10  -2  747.93   36.00
   2  10  -2  698.93   45.70
  -1 -10   2  124.69   22.80
   1 -10  -2  105.49   21.50
  -1 -10   2   96.19   20.70
   1 -10  -2  109.29   19.30
   1 -10  -2  126.69   19.90
  -1  10   2  113.69   21.70
   1  10  -2   91.89   21.40
  -1  10   2  117.99   21.50
   1  10  -2  133.29   23.30
  -1  10   2   95.79   17.40
   1  10  -2  103.39   19.10
   1  10  -2  126.59   23.80
  -1  10   2  111.99   22.00
   1  10  -2  133.39   21.70
   0 -10   2   40.00   11.40
   0 -10  -2   17.60   15.50
   0 -10   2   14.30   12.40
   0 -10  -2   26.10   16.70
   0  10   2   17.50   11.60
   0  10   2   17.80   12.60
   0  10  -2   19.10   12.40
   0  10  -2   28.90   14.10
   0  10  -2   31.80   12.40
   0  10  -2    2.90   13.10
   0  10   2   35.90   16.00
   0  10   2   20.30   13.10
  -1 -10  -2  475.65   22.00
   1 -10   2  441.76   31.70
   1 -10   2  453.15   33.20
  -1 -10  -2  486.05   33.60
   1 -10   2  484.95   30.50
  -1 -10  -2  464.45   30.70
  -1 -10  -2  449.06   32.20
  -1  10  -2  466.05   29.70
   1  10   2  472.35   29.60
  -1  10  -2  455.55   33.00
  -1  10  -2  446.96   33.80
   1  10   2  393.36   31.40
   1  10   2  407.56   29.90
  -1  10  -2  488.05   31.20
   1  10   2  483.15   33.30
  -2 -10  -2   34.10   15.60
   2 -10   2   14.20   12.80
  -2 -10  -2    5.00   13.30
  -2 -10  -2   32.30   12.30
   2 -10   2   17.20   17.60
   2 -10   2   27.30   13.10
  -2 -10  -2   -3.90   12.30
  -2  10  -2   15.90   12.10
   2  10   2   15.10   13.70
   2  10   2   31.90   14.30
   2  10   2   27.60   15.20
   2  10   2   20.70   17.20
  -2  10  -2   20.60   15.80
  -2  10  -2    6.40   13.10
  -2  10  -2   27.90   15.00
   3 -10   2  632.24   32.90
  -3 -10  -2  581.54   34.60
   3 -10   2  624.24   40.40
  -3 -10  -2  567.14   42.10
  -3 -10  -2  547.15   33.70
  -3 -10  -2  572.74   36.40
   3  10   2  532.55   32.90
   3  10   2  502.45   30.00
  -3  10  -2  613.04   33.50
   3  10   2  528.75   37.10
   3  10   2  598.34   35.00
  -3  10  -2  600.84   40.30
  -3  10  -2  602.44   34.10
  -3  10  -2  616.84   44.10
  -4 -10  -2  410.86   33.90
   4 -10   2  306.47   33.80
  -4 -10  -2  408.36   25.50
  -4 -10  -2  314.37   27.80
   4 -10   2  310.47   27.90
  -4 -10  -2  429.06   29.80
  -4  10  -2  322.17   29.50
  -4  10  -2  345.47   27.20
   4  10   2  362.86   31.80
  -4  10  -2  359.36   34.60
   4  10   2  292.77   25.90
  -4  10  -2  342.87   26.30
   4  10   2  345.77   37.10
   4  10   2  337.47   32.30
  -5 -10  -2  139.39   22.50
  -5 -10  -2  149.69   28.40
  -5 -10  -2  172.28   29.20
   5 -10   2  214.38   22.30
   5 -10   2  186.38   32.70
  -5 -10  -2  173.58   24.90
   5  10   2  221.18   29.50
  -5  10  -2  162.98   24.40
  -5  10  -2  152.48   28.10
   5  10   2  169.88   26.60
   5  10   2  191.38   25.80
  -5  10  -2  167.78   32.20
  -5  10  -2  163.88   27.40
   5  10   2  156.48   22.80
  -6 -10  -2  166.18   30.00
  -6 -10  -2  142.69   27.30
  -6 -10  -2  116.99   24.50
   6 -10   2  119.99   25.90
  -6 -10  -2   98.39   18.60
  -6  10  -2  121.89   23.10
  -6  10  -2  132.49   20.80
   6  10   2  168.58   34.50
   6  10   2  139.09   23.00
   6  10   2  164.58   22.30
  -6  10  -2  155.98   29.40
  -6  10  -2  168.58   21.30
   6  10   2  182.08   27.10
   7 -10   2  241.98   32.10
  -7 -10  -2  200.18   35.50
  -7 -10  -2  264.37   29.70
  -7 -10  -2  315.27   36.50
   7 -10   2  272.77   40.70
  -7 -10  -2  253.67   34.00
   7  10   2  169.48   21.30
  -7  10  -2  232.38   28.00
   7  10   2  196.78   26.80
   7  10   2  232.98   39.10
  -7  10  -2  253.17   29.40
   7  10   2  246.98   28.70
  -7  10  -2  245.18   22.00
  -7  10  -2  225.88   24.90
  -7  10  -2  256.67   40.10
  -8 -10  -2   43.70   18.50
  -8 -10  -2    6.00   20.90
  -8 -10  -2   15.70   20.30
   8 -10   2   -0.40   16.90
  -8  10  -2   16.00   18.20
  -8  10  -2   35.10   17.90
   8  10   2    4.20   16.40
  -8  10  -2   24.60   18.70
   8  10   2   15.00   18.20
   8  10   2   11.20   16.80
  -8  10  -2   14.50   16.30
  -9 -10  -2  200.98   36.10
   9 -10   2  160.08   37.90
  -9 -10  -2  165.28   31.00
  -9 -10  -2  182.98   30.90
   9 -10   2  176.68   33.60
  -9  10  -2  181.88   28.20
   9  10   2  207.68   31.40
  -9  10  -2  192.48   27.50
   9  10   2  242.28   38.40
   9  10   2  239.88   35.60
  -9  10  -2  137.99   35.00
   9  10   2  193.68   33.00
  -9  10  -2  242.88   27.00
 -10 -10  -2   90.79   27.80
 -10 -10  -2   17.80   24.40
  10 -10   2   36.00   17.60
 -10 -10  -2   43.30   18.60
  10  10   2   35.40   24.10
 -10  10  -2   73.09   27.20
  10  10   2   40.40   25.50
  10  10   2   66.99   22.90
 -10  10  -2   50.49   20.50
 -10  10  -2   23.40   22.80
  10  10   2   56.89   30.60
 -10  10  -2   29.30   27.80
 -11 -10  -2  -27.00   20.20
 -11 -10  -2   12.00   28.90
  11 -10   2   27.10   22.90
 -11  10  -2   -3.60   23.40
 -11  10  -2   -0.60   23.90
  11  10   2   44.70   26.30
 -12 -10  -2  154.78   40.10
  12 -10   2  218.28   39.50
 -12 -10  -2  182.28   43.50
 -12 -10  -2  161.78   34.20
 -12  10  -2  161.78   32.30
  12  10   2  151.98   33.50
  12  10   2  139.79   33.40
 -12  10  -2  159.58   34.60
 -12  10  -2  239.48   38.60
 -13 -10  -2   71.49   31.20
 -13 -10  -2  115.09   41.60
 -13 -10  -2   89.39   29.20
  13 -10   2  102.89   28.30
  13  10   2  110.19   34.90
  13  10   2   72.89   30.90
 -13  10  -2  117.89   40.00
 -13  10  -2  117.99   30.70
 -12 -11   2  190.88   36.20
 -12 -11   2  281.37   46.10
  12 -11  -2  165.68   28.60
 -12 -11   2  151.68   33.80
 -12  11   2  191.18   30.70
 -12  11   2  260.87   38.50
 -12  11   2  165.28   44.80
  12  11  -2  171.48   37.50
 -11 -11   2   22.40   24.60
  11 -11  -2   16.70   24.20
 -11 -11   2   27.10   43.40
 -11  11   2  -41.40   26.40
  11  11  -2   -9.40   17.70
 -11  11   2   47.10   23.60
 -11  11   2   85.39   35.20
 -10 -11   2   26.00   27.40
  10 -11  -2   45.50   19.20
 -10 -11   2    7.20   21.10
 -10  11   2   49.30   20.00
 -10  11   2   -7.10   33.80
  10  11  -2   26.00   27.10
 -10  11   2  -12.20   24.10
  10  11  -2   17.80   21.90
 -10  11   2  -16.50   23.40
   9 -11  -2   70.79   35.70
  -9 -11   2   49.70   26.20
   9 -11  -2   32.90   19.60
  -9 -11   2   72.89   30.70
   9 -11  -2   40.00   20.70
  -9 -11   2   45.70   21.10
   9  11  -2   26.00   28.70
  -9  11   2   49.80   29.70
  -9  11   2    9.10   21.70
   9  11  -2  110.39   28.20
  -9  11   2  -30.30   30.10
  -9  11   2   34.20   19.20
   9  11  -2   60.69   25.70
  -8 -11   2   51.39   22.50
  -8 -11   2    1.50   16.60
   8 -11  -2   59.99   18.30
  -8 -11   2   18.40   22.50
  -8  11   2   30.40   16.80
  -8  11   2   15.10   23.30
  -8  11   2   44.70   18.90
   8  11  -2   42.90   23.10
  -8  11   2   76.39   19.20
   8  11  -2   47.20   24.40
   8  11  -2   38.40   20.40
   8  11  -2   18.80   25.60
  -8  11   2   35.60   20.00
  -7 -11   2  267.27   34.30
  -7 -11   2  314.37   37.40
  -7 -11   2  237.68   30.00
  -7 -11   2  305.47   32.20
   7 -11  -2  254.27   32.20
   7 -11  -2  295.17   39.00
   7  11  -2  188.08   30.30
  -7  11   2  239.18   45.70
  -7  11   2  198.58   28.80
   7  11  -2  263.07   36.10
   7  11  -2  282.57   43.90
  -7  11   2  236.78   31.30
  -7  11   2  302.27   37.40
  -7  11   2  289.97   20.10
  -6 -11   2   85.39   21.20
   6 -11  -2   57.09   20.30
  -6 -11   2   63.39   20.70
   6 -11  -2   85.59   23.10
   6 -11  -2   70.09   21.30
   6  11  -2   57.89   16.30
   6  11  -2   67.79   14.70
   6  11  -2   78.59   22.50
  -6  11   2   80.99   20.00
  -6  11   2   64.89   20.20
   6  11  -2   65.89   18.90
  -6  11   2   79.59   19.50
  -5 -11   2   35.00   15.70
   5 -11  -2   52.49   21.00
   5 -11  -2   40.30   16.80
   5 -11  -2    9.10   18.40
  -5 -11   2   17.00   24.50
  -5 -11   2   44.30   19.30
  -5  11   2   44.50   14.20
  -5  11   2   16.20   19.70
   5  11  -2   37.40   14.70
  -5  11   2   44.20   23.00
   5  11  -2   60.89   20.70
   5  11  -2   47.20   15.40
   5  11  -2   59.99   16.80
  -4 -11   2   27.50   17.00
  -4 -11   2    1.90   15.00
   4 -11  -2   23.20   16.90
   4 -11  -2   24.20   16.20
  -4  11   2   12.30   15.10
   4  11  -2   39.10   20.60
   4  11  -2    1.80   13.90
   4  11  -2   35.30   16.80
  -4  11   2   37.30   15.40
  -4  11   2   22.90   16.30
   4  11  -2   37.70   19.20
   3 -11  -2   86.59   20.40
  -3 -11   2   54.49   23.30
  -3 -11   2   57.09   18.20
  -3 -11   2   75.59   16.20
  -3 -11   2   77.99   17.00
   3 -11  -2   82.79   20.60
   3 -11  -2   60.59   18.00
  -3  11   2   60.79   17.10
  -3  11   2   93.69   15.80
   3  11  -2   96.69   21.50
   3  11  -2   54.49   14.70
  -3  11   2   72.19   16.00
   3  11  -2   42.80   15.10
   3  11  -2   63.79   15.20
  -3  11   2   72.39   21.00
  -2 -11   2   91.89   16.30
   2 -11  -2   41.30   14.30
  -2 -11   2   72.39   19.40
   2 -11  -2   81.69   17.60
  -2 -11   2   49.90   13.90
   2 -11  -2   61.99   18.40
  -2  11   2   65.89   20.30
   2  11  -2   66.89   16.70
   2  11  -2   93.89   19.50
  -2  11   2   79.09   18.50
   2  11  -2   59.09   14.90
  -2  11   2   97.39   21.90
  -2  11   2   85.59   19.20
  -1 -11   2  308.97   33.10
  -1 -11   2  244.28   30.20
   1 -11  -2  290.27   31.00
   1 -11  -2  316.67   29.20
   1 -11  -2  297.07   30.70
  -1 -11   2  220.08   27.50
  -1  11   2  304.97   27.10
   1  11  -2  223.98   25.90
   1  11  -2  302.17   28.70
  -1  11   2  288.97   32.40
  -1  11   2  227.28   23.00
   1  11  -2  265.57   24.60
  -1  11   2  266.47   31.30
   1  11  -2  307.37   33.90
   0 -11   2  328.37   29.70
   0 -11  -2  306.77   30.80
   0 -11  -2  325.77   34.70
   0 -11   2  277.67   32.40
   0 -11  -2  320.77   33.40
   0  11  -2  275.67   30.00
   0  11  -2  330.77   28.70
   0  11   2  333.47   29.50
   0  11   2  309.27   34.90
   0  11   2  347.87   31.80
   0  11  -2  264.97   24.20
   0  11   2  343.17   26.10
   0  11  -2  312.17   33.80
  -1 -11  -2   69.19   15.00
  -1 -11  -2  101.29   20.30
   1 -11   2  104.09   21.50
  -1 -11  -2  114.59   23.10
   1 -11   2  124.39   24.60
  -1 -11  -2   84.59   17.10
  -1  11  -2   86.19   16.20
  -1  11  -2   73.99   18.40
  -1  11  -2   77.19   18.10
   1  11   2   94.59   19.00
   1  11   2   62.69   14.50
   1  11   2   91.09   14.70
   1  11   2  109.39   19.50
  -1  11  -2   97.39   20.30
   1  11   2  106.49   22.30
   2 -11   2   24.40   13.10
   2 -11   2    5.50   15.30
  -2 -11  -2   32.20   16.80
   2 -11   2    5.60   16.40
  -2 -11  -2   40.20   11.60
  -2 -11  -2   14.40   19.50
  -2 -11  -2    6.60   13.90
   2  11   2   35.50   12.40
   2  11   2   46.70   18.60
  -2  11  -2   30.90   15.90
  -2  11  -2   33.70   17.20
  -2  11  -2   33.40   15.70
   2  11   2   35.30   12.30
   2  11   2   30.80   21.40
  -2  11  -2   31.40   13.40
   3 -11   2   80.49   20.90
  -3 -11  -2   79.69   19.50
   3 -11   2   79.89   19.80
  -3 -11  -2   97.49   19.60
   3  11   2  116.29   22.30
   3  11   2   72.09   19.30
  -3  11  -2   79.49   18.20
   3  11   2   44.30   15.60
   3  11   2   73.99   18.00
  -3  11  -2   81.19   23.40
  -3  11  -2   73.29   15.70
  -3  11  -2   88.79   21.90
  -4 -11  -2  331.87   33.60
   4 -11   2  232.18   36.20
  -4 -11  -2  277.87   33.30
   4 -11   2  299.77   33.00
  -4 -11  -2  347.97   31.60
  -4 -11  -2  258.57   41.40
   4 -11   2  256.17   27.70
   4  11   2  319.07   38.80
   4  11   2  236.78   22.80
  -4  11  -2  320.07   31.80
  -4  11  -2  339.87   36.50
   4  11   2  354.96   29.90
  -4  11  -2  346.17   31.00
  -4  11  -2  349.17   28.00
   4  11   2  354.86   30.00
   5 -11   2  170.08   25.00
   5 -11   2  161.68   33.80
  -5 -11  -2  224.08   32.50
  -5 -11  -2  136.39   24.20
  -5  11  -2  165.28   28.20
  -5  11  -2  154.38   25.50
   5  11   2  143.09   25.70
   5  11   2  113.69   19.30
   5  11   2  184.78   29.30
  -5  11  -2  191.98   32.20
   5  11   2  142.19   28.00
  -5  11  -2  136.39   27.80
  -6 -11  -2  132.59   29.60
  -6 -11  -2  117.49   21.90
  -6 -11  -2  180.78   28.10
  -6 -11  -2  222.18   44.40
   6 -11   2  163.28   27.40
  -6 -11  -2  149.88   32.70
   6  11   2  189.78   31.40
   6  11   2  130.69   24.50
  -6  11  -2  142.89   21.90
  -6  11  -2  138.89   31.30
  -6  11  -2  118.29   22.80
   6  11   2  190.78   33.10
   6  11   2  177.48   29.10
  -6  11  -2  180.68   23.00
  -7 -11  -2   -7.20   24.00
   7 -11   2   33.70   37.10
   7 -11   2    3.80   25.00
  -7 -11  -2    6.50   18.30
  -7 -11  -2    7.60   16.40
  -7  11  -2  -22.90   15.80
   7  11   2   22.30   20.30
  -7  11  -2    1.40   18.40
  -7  11  -2  -13.10   17.30
   7  11   2    1.20   20.60
  -7  11  -2    6.90   24.10
   7  11   2   32.70   18.60
   7  11   2   35.40   20.80
  -8 -11  -2  170.48   31.30
  -8 -11  -2  121.29   26.90
  -8 -11  -2  103.49   22.90
   8 -11   2   58.89   23.60
  -8 -11  -2   73.19   32.10
   8  11   2  115.59   34.10
  -8  11  -2  112.79   21.50
   8  11   2  105.69   21.60
   8  11   2  113.29   25.60
  -8  11  -2  113.89   21.10
  -8  11  -2  118.49   26.20
   8  11   2  116.39   22.60
  -8  11  -2  179.08   36.30
  -9 -11  -2  -12.50   19.40
   9 -11   2  -31.80   28.10
  -9 -11  -2   17.50   21.00
  -9 -11  -2   -6.60   31.70
   9 -11   2   35.90   20.40
  -9 -11  -2  -10.80   24.90
  -9  11  -2    1.60   21.00
   9  11   2    1.80   24.50
  -9  11  -2   -8.20   33.40
   9  11   2  -29.80   17.00
   9  11   2   -5.60   17.70
   9  11   2    4.80   32.40
 -10 -11  -2   22.60   27.40
 -10 -11  -2    3.40   29.90
 -10 -11  -2   16.30   22.30
  10 -11   2   32.80   20.20
  10  11   2  -13.30   21.50
 -10  11  -2   14.40   29.80
 -10  11  -2   45.70   21.20
  10  11   2   -5.90   19.90
 -11 -11  -2   11.60   32.80
  11 -11   2    7.00   23.20
 -11 -11  -2   49.90   27.40
  11  11   2    8.10   21.80
 -11  11  -2   23.10   29.10
 -12 -11  -2   -5.00   25.70
 -12 -11  -2   50.39   31.10
 -12  11  -2   -6.40   24.00
  12  11   2   -9.80   24.40
  12  11   2  -37.60   25.10
 -12 -12   2   20.70   31.30
 -12  12   2   12.50   35.50
 -11 -12   2   30.60   27.80
  11 -12  -2   36.00   24.80
 -11 -12   2   13.20   33.50
  11  12  -2   36.10   27.20
 -11  12   2   32.80   30.90
  11  12  -2  129.19   38.00
 -11  12   2   62.29   38.20
 -10 -12   2   22.40   27.30
 -10 -12   2  -16.10   30.00
  10 -12  -2    8.50   21.10
  10  12  -2   -0.80   27.00
 -10  12   2   33.70   22.60
  10  12  -2   29.60   29.70
 -10  12   2    8.90   24.90
   9 -12  -2   27.70   26.30
  -9 -12   2  -14.30   19.50
   9 -12  -2   59.69   21.50
  -9 -12   2   77.49   29.00
  -9 -12   2   77.29   26.90
  -9 -12   2   22.80   29.60
   9  12  -2   30.00   22.70
   9  12  -2   64.29   28.90
  -9  12   2   46.00   25.10
  -9  12   2   42.00   31.80
   8 -12  -2  243.48   34.00
  -8 -12   2  185.58   27.00
  -8 -12   2  255.17   38.70
   8 -12  -2  126.99   26.30
  -8 -12   2  146.69   32.80
   8  12  -2  226.18   39.80
   8  12  -2  158.18   27.90
  -8  12   2  236.48   32.90
  -8  12   2  172.08   38.50
  -8  12   2  179.18   38.90
  -8  12   2  212.08   32.00
   7 -12  -2   47.30   29.30
  -7 -12   2   14.60   21.90
  -7 -12   2  -16.20   21.40
   7 -12  -2   19.10   18.80
  -7 -12   2    9.50   22.40
  -7  12   2    5.70   18.10
   7  12  -2    0.80   21.30
   7  12  -2  -21.10   13.70
   7  12  -2   -5.50   15.30
   7  12  -2  -17.50   20.20
  -7  12   2  -10.80   25.40
  -7  12   2    9.00   22.80
   6 -12  -2   12.80   18.60
  -6 -12   2   38.90   21.00
   6 -12  -2   22.70   20.80
  -6  12   2   64.19   17.10
   6  12  -2   52.69   19.00
   6  12  -2   72.69   24.50
   6  12  -2   77.19   20.70
   6  12  -2   44.50   17.60
  -6  12   2   48.10   22.90
  -6  12   2   51.09   24.70
  -6  12   2   19.00   19.20
  -5 -12   2   50.09   19.80
  -5 -12   2   65.39   19.00
  -5 -12   2   61.29   21.20
   5 -12  -2  112.69   25.70
   5 -12  -2   48.90   19.00
   5  12  -2   98.09   23.50
  -5  12   2   56.29   19.70
  -5  12   2   67.09   17.70
   5  12  -2   83.69   23.40
   5  12  -2   91.59   29.50
  -5  12   2   58.99   22.60
  -5  12   2   97.19   28.70
   5  12  -2   48.00   19.70
  -4 -12   2   62.89   19.40
  -4 -12   2   19.10   16.20
   4 -12  -2    7.00   17.40
   4 -12  -2   23.30   18.50
  -4 -12   2   41.00   16.60
   4 -12  -2  -10.70   15.10
   4  12  -2   37.60   17.50
  -4  12   2   14.80   17.50
  -4  12   2   19.20   17.20
  -4  12   2   39.80   17.10
   4  12  -2   31.00   19.40
   4  12  -2   12.80   16.40
  -4  12   2    6.60   13.50
  -3 -12   2  203.08   32.20
   3 -12  -2  137.19   27.30
   3 -12  -2  152.48   31.40
   3 -12  -2  121.29   25.70
  -3 -12   2  128.49   23.30
  -3 -12   2  138.99   31.00
   3  12  -2  149.49   28.20
  -3  12   2  139.99   21.40
  -3  12   2  110.79   23.90
   3  12  -2  140.89   28.20
  -3  12   2  116.89   28.30
  -3  12   2  171.38   23.70
   3  12  -2  158.28   24.70
   2 -12  -2  118.69   19.90
  -2 -12   2  147.69   22.20
  -2 -12   2  107.29   22.30
   2 -12  -2  128.09   22.70
  -2 -12   2  105.49   28.80
  -2 -12   2   97.19   14.30
   2 -12  -2  161.28   28.40
  -2  12   2  142.89   32.10
  -2  12   2  118.29   23.40
  -2  12   2  102.99   21.50
   2  12  -2  165.38   34.60
  -2  12   2  124.79   23.00
   2  12  -2  164.18   24.90
   2  12  -2  105.09   24.30
   2  12  -2  105.69   21.80
   2  12  -2  120.99   23.20
   1 -12  -2   88.29   22.80
  -1 -12   2   73.29   19.70
   1 -12  -2   89.89   22.30
  -1 -12   2   70.69   18.40
   1 -12  -2   68.39   20.50
   1 -12  -2   50.09   22.40
   1  12  -2   99.89   21.50
   1  12  -2   96.49   22.50
  -1  12   2   74.39   16.50
  -1  12   2   76.49   20.40
  -1  12   2   84.69   16.60
   1  12  -2   63.19   19.10
   1  12  -2   53.49   16.50
  -1  12   2   79.59   22.20
   0 -12   2   42.60   16.70
   0 -12  -2   -0.10   15.70
   0 -12   2   18.00   13.40
   0 -12  -2   20.70   15.00
   0 -12  -2   -5.30   12.50
   0 -12   2   12.30   15.50
   0 -12   2  -23.10   20.20
   0 -12  -2   50.69   17.30
   0  12  -2   16.20   14.10
   0  12   2    7.00   15.30
   0  12  -2   12.50   16.10
   0  12   2   23.60   18.90
   0  12  -2   25.80   17.20
   0  12   2    9.50   15.50
   0  12   2   23.70   18.70
  -1 -12  -2   -1.80   20.10
  -1 -12  -2   22.40    9.80
   1 -12   2   20.80   16.20
   1 -12   2   55.09   20.10
  -1 -12  -2   33.80   17.60
  -1 -12  -2   31.40   17.50
  -1  12  -2   33.80   14.60
   1  12   2   18.50   17.30
   1  12   2   30.40   17.10
   1  12   2   -1.90   12.60
  -1  12  -2   19.00   17.20
   1  12   2   43.50   17.20
  -1  12  -2   60.39   20.70
  -1  12  -2   23.10   17.80
   2 -12   2   19.10   14.70
  -2 -12  -2   12.50   13.90
  -2 -12  -2   27.10   16.30
   2 -12   2   30.20   18.70
   2 -12   2    9.60   20.90
  -2 -12  -2   70.19   19.60
  -2 -12  -2   31.30   12.90
   2  12   2   -0.60   16.60
   2  12   2   35.50   16.10
  -2  12  -2    9.90   14.50
  -2  12  -2   34.80   17.20
  -2  12  -2   26.20   18.60
   2  12   2   24.10   16.10
   2  12   2   22.80   16.90
  -2  12  -2   34.90   17.50
   3 -12   2   19.20   18.40
  -3 -12  -2   13.30   14.60
  -3 -12  -2   -4.30   15.10
   3 -12   2    4.80   15.40
  -3 -12  -2   15.60   17.50
  -3 -12  -2   -4.40   20.70
   3  12   2   30.40   15.10
  -3  12  -2   21.80   19.30
   3  12   2   43.60   19.10
   3  12   2   37.30   25.70
   3  12   2   29.40   18.20
  -3  12  -2   12.30   15.30
   3  12   2   -1.00   19.80
  -3  12  -2   39.80   24.40
  -3  12  -2   19.90   16.70
   4 -12   2   -5.90   17.90
  -4 -12  -2   -9.80   15.70
  -4 -12  -2   16.90   18.40
  -4 -12  -2   43.20   22.10
  -4  12  -2   10.80   16.40
  -4  12  -2   15.70   14.70
   4  12   2   36.70   19.70
   4  12   2   26.00   15.30
   4  12   2    7.40   15.60
  -4  12  -2   -7.90   15.00
   4  12   2    5.00   16.40
  -4  12  -2    7.30   18.80
   5 -12   2   63.59   25.00
   5 -12   2   72.39   20.50
  -5 -12  -2   70.79   21.20
  -5 -12  -2   59.39   22.20
  -5 -12  -2   25.70   23.80
  -5  12  -2   64.59   27.30
  -5  12  -2   66.69   21.80
  -5  12  -2   25.60   21.40
   5  12   2  101.09   22.70
   5  12   2   38.60   26.40
   5  12   2   71.29   18.80
  -5  12  -2   53.09   19.90
  -6 -12  -2   44.70   23.50
   6 -12   2   56.19   18.70
  -6 -12  -2    4.70   29.20
  -6 -12  -2   47.30   19.20
   6 -12   2   58.69   19.90
   6  12   2   54.49   23.90
  -6  12  -2   66.69   18.40
   6  12   2   44.80   26.40
  -6  12  -2   51.99   17.80
  -6  12  -2   27.30   18.20
  -6  12  -2   47.20   20.50
   6  12   2   37.30   19.40
  -7 -12  -2   65.59   27.50
   7 -12   2  105.39   34.20
  -7 -12  -2   47.90   19.70
  -7 -12  -2   96.59   28.20
   7  12   2  118.89   28.70
  -7  12  -2  100.89   34.80
   7  12   2   76.69   21.70
   7  12   2   85.59   23.30
  -7  12  -2   74.79   24.20
  -7  12  -2   61.39   24.00
  -7  12  -2   70.39   18.50
   7  12   2   80.19   24.90
  -8 -12  -2   48.40   25.00
  -8 -12  -2   -3.10   27.10
  -8 -12  -2  -25.50   17.30
   8 -12   2   -7.90   26.90
   8  12   2    8.60   24.90
  -8  12  -2   13.10   17.90
   8  12   2    3.50   25.50
  -8  12  -2   21.30   19.30
   8  12   2   26.20   27.00
  -8  12  -2   28.90   23.70
  -8  12  -2   -7.00   40.30
   8  12   2   17.50   27.10
  -9 -12  -2  -38.70   23.00
  -9 -12  -2   56.09   28.40
   9 -12   2   21.10   20.60
  -9  12  -2   63.69   37.50
  -9  12  -2    0.80   25.10
   9  12   2   63.29   26.50
   9  12   2    7.50   28.30
  10 -12   2   38.50   25.50
 -10 -12  -2    6.80   21.90
 -10 -12  -2   59.39   33.00
  10  12   2   71.59   26.80
 -10  12  -2   24.70   21.70
  10  12   2   16.70   26.30
 -10  12  -2    7.60   29.70
 -11 -12  -2   44.40   34.90
  11 -12   2   -0.50   33.20
 -11 -12  -2  -17.00   24.70
 -11  12  -2    8.80   31.40
  11  12   2    4.90   26.40
  11  12   2    3.90   23.50
  11 -13  -2   46.00   27.60
 -11 -13   2  -40.20   35.40
 -11 -13   2  -34.90   24.10
 -11 -13   2    6.10   28.30
  11  13  -2  -34.10   23.40
 -11  13   2   49.00   31.70
 -11  13   2   84.69   40.10
 -10 -13   2   21.60   28.30
 -10 -13   2   -1.80   22.60
 -10 -13   2   13.10   28.90
  10 -13  -2   23.80   23.30
 -10  13   2   23.10   26.00
 -10  13   2   -5.40   27.10
  -9 -13   2   57.99   24.80
   9 -13  -2   32.10   22.40
  -9 -13   2   -6.80   25.50
  -9 -13   2  -21.10   22.00
   9  13  -2  -37.40   21.10
   9  13  -2  -15.40   17.40
  -8 -13   2   56.89   24.10
   8 -13  -2   67.49   28.40
  -8 -13   2   96.39   29.50
  -8 -13   2   39.40   36.80
  -8  13   2  104.89   24.00
  -8  13   2  117.79   27.10
   8  13  -2   85.39   26.90
   8  13  -2   99.29   26.50
  -8  13   2   59.29   31.50
   7 -13  -2  117.59   36.50
   7 -13  -2  147.09   25.10
  -7 -13   2   85.19   24.30
  -7 -13   2   67.29   29.00
  -7 -13   2   91.29   25.30
  -7  13   2  105.99   27.40
   7  13  -2  109.49   28.90
  -7  13   2  111.49   31.90
  -7  13   2  132.29   24.60
  -7  13   2  115.49   38.10
   7  13  -2  135.29   32.10
   7  13  -2   85.19   37.50
  -6 -13   2   -4.40   18.50
   6 -13  -2   15.50   21.80
   6 -13  -2   -1.00   19.80
   6  13  -2   19.10   21.80
  -6  13   2   48.50   18.40
   6  13  -2    4.80   23.40
   6  13  -2   37.20   24.10
  -6  13   2    1.90   24.90
  -6  13   2   11.40   23.60
  -6  13   2    4.00   19.90
  -5 -13   2  -12.40   20.90
   5 -13  -2   24.60   24.80
  -5 -13   2  -11.90   15.90
   5 -13  -2   10.20   20.30
  -5 -13   2   39.00   22.50
  -5  13   2    1.10   20.20
   5  13  -2  -24.20   19.40
   5  13  -2    9.60   19.30
  -5  13   2   -5.90   16.30
  -5  13   2   -8.30   27.20
   5  13  -2  -22.50   21.00
  -5  13   2  -24.00   22.00
   5  13  -2   13.60   20.50
   4 -13  -2   14.50   15.90
  -4 -13   2    4.40   16.70
  -4 -13   2   42.30   23.00
   4 -13  -2   16.80   18.00
  -4  13   2   38.90   20.30
  -4  13   2   -1.00   18.30
   4  13  -2   44.50   21.90
  -4  13   2   11.80   19.60
  -4  13   2   -2.80   19.10
   4  13  -2   10.50   15.40
   4  13  -2  -25.20   15.30
   4  13  -2   38.50   25.10
  -3 -13   2    1.30   18.50
  -3 -13   2    4.40   18.30
   3 -13  -2   12.10   20.00
   3 -13  -2  -19.60   17.80
  -3  13   2    0.90   15.40
  -3  13   2   15.70   16.30
   3  13  -2   20.60   28.90
   3  13  -2  -21.80   19.40
  -3  13   2    0.60   16.70
   3  13  -2   29.10   19.50
   3  13  -2   19.50   15.00
  -3  13   2   -0.10   26.80
   3  13  -2   25.10   17.10
  -2 -13   2   76.49   20.70
  -2 -13   2   89.59   22.10
   2 -13  -2  126.89   25.10
   2 -13  -2  172.18   28.30
   2 -13  -2  112.39   21.80
   2  13  -2   90.19   23.00
   2  13  -2  189.38   33.90
  -2  13   2   94.79   18.60
  -2  13   2  103.19   24.40
   2  13  -2  122.09   28.40
  -2  13   2  114.59   23.40
  -2  13   2  112.89   24.50
   2  13  -2   98.59   24.00
   1 -13  -2   36.20   21.60
  -1 -13   2   71.29   16.10
  -1 -13   2   35.60   17.40
   1 -13  -2   45.60   21.20
   1 -13  -2   88.69   23.30
   1  13  -2   22.70   16.80
  -1  13   2   54.49   18.20
   1  13  -2   67.59   18.90
   1  13  -2   64.59   25.10
  -1  13   2   68.49   17.80
  -1  13   2   42.60   22.70
   1  13  -2   67.39   17.30
   1  13  -2   40.00   20.10
  -1  13   2   50.69   16.50
   0 -13   2   23.80   20.60
   0 -13  -2   68.99   20.20
   0 -13  -2   56.09   17.30
   0 -13   2   54.79   16.70
   0 -13  -2   82.69   17.20
   0 -13   2   71.89   20.80
   0  13  -2   64.59   19.50
   0  13   2   49.50   19.10
   0  13  -2   54.89   18.00
   0  13  -2   84.19   20.70
   0  13   2   54.39   18.20
   0  13  -2   61.09   20.10
   0  13   2   40.60   19.30
   0  13   2   47.40   20.20
  -1 -13  -2    6.90   17.90
   1 -13   2   62.29   23.30
   1 -13   2   63.09   16.70
  -1 -13  -2   20.00   19.30
   1 -13   2   32.80   18.10
   1  13   2   30.70   14.90
   1  13   2   30.70   17.90
  -1  13  -2   40.90   20.00
   1  13   2   65.39   22.10
  -1  13  -2    6.50   19.40
  -1  13  -2   31.20   23.40
   1  13   2   17.80   16.00
  -1  13  -2   28.80   17.40
   1  13   2    8.80   21.80
  -2 -13  -2   72.09   20.70
   2 -13   2   40.30   16.90
   2 -13   2   37.80   20.90
  -2 -13  -2   58.79   14.60
  -2 -13  -2   71.89   19.60
   2  13   2   45.90   24.90
   2  13   2   55.59   20.00
  -2  13  -2   66.69   19.70
  -2  13  -2   69.19   21.50
   2  13   2   38.70   16.20
   2  13   2   51.79   16.50
  -2  13  -2   77.39   19.50
   2  13   2   58.49   18.80
  -2  13  -2   68.69   20.10
   3 -13   2   21.40   22.90
  -3 -13  -2   -4.20   18.80
  -3 -13  -2   -0.90   16.20
   3 -13   2   13.70   17.10
  -3 -13  -2    6.50   15.50
   3  13   2  -20.90   25.60
  -3  13  -2  -13.90   15.80
   3  13   2   -4.50   17.50
   3  13   2    4.80   16.60
  -3  13  -2    6.50   25.30
   3  13   2   -5.90   18.10
   3  13   2   12.60   15.50
  -3  13  -2   42.60   20.70
  -3  13  -2   13.70   18.90
  -4 -13  -2  315.87   37.70
   4 -13   2  228.28   34.90
  -4 -13  -2  312.37   34.30
  -4 -13  -2  226.38   37.20
   4 -13   2  271.07   32.10
   4  13   2  342.97   37.90
  -4  13  -2  306.87   31.80
  -4  13  -2  334.27   32.10
  -4  13  -2  263.97   36.50
   4  13   2  294.87   32.40
  -4  13  -2  319.07   36.00
   4  13   2  310.97   35.10
   4  13   2  364.86   53.79
   4  13   2  346.67   40.20
  -5 -13  -2  136.29   26.90
   5 -13   2  144.69   33.40
   5 -13   2  126.39   24.40
  -5 -13  -2  109.79   22.10
   5  13   2  119.39   26.40
   5  13   2  166.58   33.90
   5  13   2  130.89   25.90
   5  13   2  163.38   31.20
  -5  13  -2  115.59   27.90
  -5  13  -2  117.99   36.90
  -5  13  -2  114.09   26.20
  -6 -13  -2   11.40   27.10
  -6 -13  -2   45.20   22.80
   6 -13   2    1.90   21.50
  -6 -13  -2   31.30   23.70
   6 -13   2   50.59   22.70
  -6  13  -2   46.40   33.50
  -6  13  -2   11.80   18.60
  -6  13  -2   84.59   18.40
   6  13   2   43.80   33.20
   6  13   2   45.10   23.40
   6  13   2   20.10   16.90
   6  13   2   50.59   23.50
   7 -13   2   -4.40   51.89
  -7 -13  -2    8.10   26.50
  -7 -13  -2   21.60   27.90
  -7 -13  -2   23.00   22.30
   7 -13   2   63.09   21.10
   7  13   2   -4.30   19.00
   7  13   2   13.30   29.30
  -7  13  -2   16.70   23.50
  -7  13  -2    5.80   22.40
   7  13   2   -6.30   19.60
  -7  13  -2   23.10   23.80
  -8 -13  -2   82.09   27.30
  -8 -13  -2   46.60   29.20
  -8 -13  -2   41.00   35.10
  -8  13  -2   28.00   22.50
  -8  13  -2   54.29   22.00
  -9 -13  -2   61.79   32.50
  -9 -13  -2   22.00   35.20
  -9 -13  -2  -20.50   23.00
  -9  13  -2   75.99   36.60
  -9  13  -2   -7.40   26.30
   9  13   2   -1.40   24.80
   9  13   2   54.99   28.60
 -10 -13  -2   69.59   35.60
  10 -13   2   27.30   29.30
 -10 -13  -2  -11.60   24.40
 -10  13  -2   13.10   26.80
 -10  13  -2  -13.40   30.80
  10  13   2   80.99   32.60
  10  13   2   85.09   34.80
 -10 -14   2   52.59   30.90
 -10 -14   2  -23.90   26.50
  10 -14  -2   14.50   30.90
  10  14  -2   23.50   28.20
 -10  14   2   66.89   34.20
  10  14  -2    2.10   23.60
 -10  14   2  -19.50   31.80
  -9 -14   2   61.39   31.40
  -9 -14   2  -14.00   23.70
   9 -14  -2   37.10   24.20
   9  14  -2   28.50   28.10
   9  14  -2   43.80   30.90
  -9  14   2   38.90   27.20
   8 -14  -2   -5.90   29.40
  -8 -14   2   70.19   33.00
  -8 -14   2    3.40   23.80
  -8  14   2   82.09   24.40
   8  14  -2   50.29   29.00
  -8  14   2   40.80   26.80
   8  14  -2   62.59   32.00
  -7 -14   2   36.80   34.30
  -7 -14   2    3.10   26.80
   7 -14  -2   32.50   23.10
  -7  14   2   77.69   22.90
  -7  14   2   -2.30   24.50
   7  14  -2    2.30   44.80
  -6 -14   2   18.20   21.10
   6 -14  -2   27.10   24.90
  -6 -14   2   76.19   30.50
  -6  14   2   58.19   30.60
   6  14  -2   35.70   23.50
  -6  14   2   68.29   21.10
  -6  14   2   53.59   24.30
   6  14  -2   55.99   25.90
  -5 -14   2   33.90   22.10
   5 -14  -2   60.19   27.90
  -5 -14   2   24.70   27.20
   5 -14  -2   68.39   22.60
  -5  14   2   39.30   20.70
   5  14  -2   -8.50   17.90
  -5  14   2   15.80   37.10
   5  14  -2   70.59   33.70
  -5  14   2   -1.40   25.80
  -5  14   2   80.19   28.80
  -4 -14   2  -28.40   21.00
   4 -14  -2    3.60   21.20
  -4 -14   2  -10.50   20.90
   4 -14  -2   -5.40   19.00
  -4  14   2  -10.80   20.40
   4  14  -2    6.10   20.70
  -4  14   2   39.40   22.50
   4  14  -2   16.40   21.40
  -4  14   2   14.00   22.50
   4  14  -2   -2.20   17.10
  -4  14   2   -4.70   17.20
   3 -14  -2   51.79   24.70
   3 -14  -2   10.60   21.10
   3 -14  -2   74.39   20.60
  -3 -14   2   19.10   20.20
  -3 -14   2   37.60   21.20
   3  14  -2   38.70   25.90
   3  14  -2   91.19   26.80
   3  14  -2   12.70   21.80
  -3  14   2    5.50   31.80
  -3  14   2   23.80   19.20
  -3  14   2   28.40   21.20
  -3  14   2   25.50   19.30
   3  14  -2   36.90   20.30
   2 -14  -2   31.50   20.60
   2 -14  -2   15.20   20.50
   2 -14  -2   40.00   22.20
  -2 -14   2   47.20   16.70
  -2 -14   2   54.79   21.50
  -2  14   2   21.50   18.90
   2  14  -2   27.00   23.10
   2  14  -2    5.60   19.10
  -2  14   2    1.30   18.30
  -2  14   2   24.90   20.40
  -2  14   2   39.50   22.00
   2  14  -2   59.19   25.00
   2  14  -2   23.20   18.00
  -1 -14   2   16.00   20.40
  -1 -14   2   35.40   20.90
   1 -14  -2   17.20   22.00
   1 -14  -2   47.10   19.20
   1 -14  -2   36.40   19.60
   1  14  -2   22.90   23.40
   1  14  -2   37.30   21.50
  -1  14   2   52.19   30.90
  -1  14   2   54.19   22.30
   1  14  -2   26.90   20.10
   1  14  -2   40.50   17.20
  -1  14   2   50.49   20.10
   0 -14  -2    5.00   21.50
   0 -14   2   10.50   20.00
   0 -14   2   51.79   19.50
   0 -14  -2   12.90   19.00
   0 -14   2    6.60   22.60
   0 -14  -2   14.90   21.90
   0  14  -2   46.60   23.70
   0  14  -2   54.89   22.80
   0  14   2   16.70   19.50
   0  14  -2   44.10   18.20
   0  14   2    5.40   17.60
   0  14   2   36.80   23.70
   0  14  -2   27.90   21.10
   0  14   2   -0.30   15.80
   1 -14   2   68.09   23.50
  -1 -14  -2   39.30   17.20
   1 -14   2   64.19   21.00
  -1 -14  -2   63.19   20.00
  -1 -14  -2   50.49   21.70
   1 -14   2   64.09   24.40
   1  14   2   38.80   19.90
  -1  14  -2   37.10   29.20
  -1  14  -2   38.50   21.60
  -1  14  -2   38.00   21.70
   1  14   2   73.49   17.70
  -1  14  -2   48.20   22.70
   1  14   2   46.70   25.40
   1  14   2   76.49   27.00
   2 -14   2   21.20   20.60
  -2 -14  -2   -8.60   20.30
  -2 -14  -2  -23.70   21.20
   2 -14   2   44.90   18.90
   2 -14   2   -5.60   18.30
  -2  14  -2   14.20   22.70
   2  14   2   -8.50   18.00
  -2  14  -2   -9.30   20.10
  -2  14  -2   17.60   17.80
  -2  14  -2   18.90   18.30
   2  14   2   11.10   18.40
   2  14   2   12.90   21.90
   2  14   2   14.70   17.20
   3 -14   2  106.79   30.50
   3 -14   2  112.19   23.80
  -3 -14  -2   98.49   27.30
  -3 -14  -2  110.29   21.80
  -3  14  -2   53.29   23.30
   3  14   2  104.99   24.00
  -3  14  -2   65.49   20.00
   3  14   2   70.49   23.30
   3  14   2   47.60   19.20
   3  14   2   77.89   29.10
   3  14   2   98.29   18.00
  -3  14  -2   84.79   25.20
  -4 -14  -2   17.10   20.10
   4 -14   2  -29.60   18.50
  -4 -14  -2    0.00   19.20
   4 -14   2   34.60   22.20
   4  14   2  -31.40   38.20
   4  14   2   -7.20   17.00
  -4  14  -2  -12.70   18.80
   4  14   2   -8.50   18.20
  -4  14  -2   13.10   18.20
  -4  14  -2  -10.40   16.80
   4  14   2    6.80   21.90
   5 -14   2  -24.20   23.40
  -5 -14  -2    5.40   22.00
  -5 -14  -2  -25.00   19.90
   5 -14   2   39.50   34.40
   5  14   2    2.50   20.70
  -5  14  -2  -21.60   22.70
  -5  14  -2  -20.90   22.10
   5  14   2   26.30   31.40
   5  14   2   30.70   25.00
  -6 -14  -2   20.20   20.20
  -6 -14  -2   78.59   27.80
   6 -14   2   62.59   24.50
   6  14   2   30.80   26.20
   6  14   2   13.30   27.90
  -6  14  -2   61.79   21.50
   6  14   2   82.69   27.80
  -6  14  -2   39.80   20.70
  -7 -14  -2   73.79   31.50
   7 -14   2  117.59   24.60
  -7 -14  -2   16.90   24.10
  -7  14  -2   68.99   28.20
  -7  14  -2   30.80   28.20
  -7  14  -2   63.49   34.20
   7  14   2   68.69   26.30
  -8 -14  -2  -11.20   25.20
  -8 -14  -2   46.00   29.50
   8  14   2  -21.40   21.00
  -8  14  -2   34.50   24.40
  -8  14  -2    7.60   32.90
  -8  14  -2    5.30   24.60
   8  14   2   13.60   23.20
  -9 -14  -2    4.70   26.50
  -9 -14  -2   -3.50   28.10
  -9  14  -2  -10.70   29.60
  -9  14  -2   40.60   32.00
   9  14   2  -16.90   21.30
   9  14   2   -3.60   22.40
  -8 -15   2   29.00   27.60
   8 -15  -2  -47.90   32.00
  -8 -15   2   39.10   32.70
   8  15  -2    2.30   30.10
   8  15  -2  -11.10   28.40
  -8  15   2  -48.60   30.00
  -8  15   2   44.60   26.10
   7 -15  -2    0.00   24.80
  -7 -15   2   13.40   30.10
  -7 -15   2   12.00   27.70
   7  15  -2   29.80   26.30
   7  15  -2   -7.50   22.80
  -7  15   2   12.30   25.80
  -7  15   2    1.80   28.90
   6 -15  -2   -0.90   27.10
  -6 -15   2   -4.70   24.60
   6  15  -2  -17.70   19.60
  -6  15   2   15.90   28.80
   6  15  -2   18.20   20.00
  -6  15   2   10.30   25.20
   5 -15  -2    0.50   22.20
  -5 -15   2  -25.80   27.90
  -5 -15   2   35.20   27.00
   5  15  -2   10.70   37.90
  -5  15   2  -30.00   27.00
  -5  15   2   35.20   31.40
  -5  15   2   53.59   24.10
   5  15  -2    7.90   19.70
  -4 -15   2  104.29   28.70
  -4 -15   2   75.59   28.00
   4 -15  -2  117.79   28.10
   4 -15  -2  125.99   32.60
  -4  15   2  196.18   30.90
  -4  15   2  119.29   35.20
   4  15  -2  124.99   31.90
  -4  15   2  100.09   29.10
   4  15  -2  148.39   34.90
   3 -15  -2   36.90   22.50
  -3 -15   2    4.50   23.90
  -3 -15   2   44.10   19.50
   3 -15  -2   12.10   25.00
   3 -15  -2   11.00   23.50
  -3  15   2   57.79   28.30
   3  15  -2   39.80   28.20
   3  15  -2   27.00   41.20
  -3  15   2    1.10   21.40
  -3  15   2   -0.40   22.00
   3  15  -2   79.19   21.10
   2 -15  -2    3.70   23.90
  -2 -15   2   26.50   23.60
  -2 -15   2   21.10   21.60
   2 -15  -2   24.00   26.50
   2 -15  -2   46.30   23.50
  -2  15   2   33.20   20.40
   2  15  -2   55.09   19.90
   2  15  -2   18.30   24.10
   2  15  -2   42.70   23.40
  -2  15   2   25.50   18.90
  -2  15   2   18.50   23.10
   1 -15  -2   33.10   18.10
   1 -15  -2   15.50   21.50
  -1 -15   2  -32.40   22.90
  -1 -15   2  -21.20   22.00
   1 -15  -2   -7.90   20.20
  -1 -15   2   21.80   24.00
   1  15  -2   16.00   19.70
   1  15  -2    3.50   19.60
   1  15  -2   18.60   22.00
  -1  15   2   16.60   26.90
  -1  15   2   15.40   21.90
  -1  15   2   24.90   21.40
   0 -15  -2   -3.90   23.00
   0 -15   2   44.90   21.70
   0 -15   2   82.59   32.60
   0 -15  -2   58.69   28.60
   0 -15  -2  -14.10   23.70
   0  15  -2  -12.30   18.20
   0  15  -2   21.20   18.80
   0  15  -2   53.69   28.00
   0  15   2   -1.00   21.20
   0  15   2    6.90   19.50
   0  15   2    5.50   18.90
   1 -15   2   35.90   25.50
  -1 -15  -2   24.00   24.70
  -1 -15  -2   51.69   20.80
   1 -15   2   24.00   24.70
  -1 -15  -2   62.49   20.50
   1 -15   2   38.30   22.10
   1  15   2   41.70   20.70
  -1  15  -2   41.20   22.10
  -1  15  -2   34.00   20.70
  -1  15  -2   62.19   25.10
   1  15   2   52.99   23.30
   1  15   2   42.40   22.00
  -2 -15  -2  105.89   26.00
   2 -15   2  152.58   32.00
   2 -15   2  117.99   30.80
   2 -15   2  165.98   28.90
  -2 -15  -2  131.59   27.00
  -2  15  -2  104.99   27.50
   2  15   2  155.98   35.90
   2  15   2  132.29   23.40
  -2  15  -2  143.79   24.20
   2  15   2  138.79   27.00
   2  15   2  135.59   25.00
  -2  15  -2  128.69   25.50
   3 -15   2   31.00   36.80
   3 -15   2    9.20   21.70
  -3 -15  -2   34.00   26.00
  -3 -15  -2   15.00   26.90
   3  15   2   -1.60   22.70
   3  15   2    5.30   21.70
  -3  15  -2  -15.60   23.50
   3  15   2   16.80   29.90
  -3  15  -2  -30.80   20.10
   3  15   2   31.80   23.60
  -3  15  -2   10.40   23.60
  -4 -15  -2   44.00   23.30
   4 -15   2   48.90   23.60
  -4 -15  -2   31.30   26.70
  -4  15  -2   51.59   19.80
   4  15   2   18.60   23.20
  -4  15  -2   45.70   21.40
   4  15   2   73.09   25.70
   4  15   2   14.60   29.20
  -5 -15  -2   15.40   21.70
  -5 -15  -2   28.70   27.10
   5 -15   2   12.50   27.30
  -5  15  -2   23.80   28.10
  -5  15  -2   12.20   26.40
  -5  15  -2  -23.50   21.10
   5  15   2    9.80   24.00
   5  15   2   20.60   20.50
   6 -15   2   11.50   25.60
  -6 -15  -2   20.40   26.10
  -6 -15  -2   -1.50   23.60
  -6  15  -2   84.09   24.80
   6  15   2   30.10   24.80
  -6  15  -2    8.80   25.40
  -6  15  -2   22.10   23.90
   6  15   2   32.40   28.00
  -7 -15  -2   16.80   28.30
  -7 -15  -2   11.30   26.50
   7  15   2    9.30   26.00
   7  15   2   28.90   32.70
  -7  15  -2    4.30   32.20
  -7  15  -2   14.60   28.80
  -7  15  -2   28.50   32.90
  -8 -15  -2   56.59   34.20
  -8  15  -2  134.99   42.00
  -8  15  -2  102.09   30.30
   8  15   2  109.69   35.00
  -8  15  -2   84.59   30.80
   8  15   2  115.59   34.60
  -7 -16   2   21.10   32.00
   7 -16  -2   62.09   29.00
  -7  16   2   28.80   28.10
   7  16  -2   33.90   26.70
  -6 -16   2  -10.40   25.00
   6 -16  -2  -19.50   31.20
  -6 -16   2   19.50   29.90
   6  16  -2   -5.80   23.50
  -6  16   2  -10.30   25.20
   6  16  -2   27.40   29.20
  -6  16   2   38.40   23.00
  -5 -16   2   -8.90   26.50
  -5 -16   2    5.30   29.80
   5 -16  -2   67.49   26.00
  -5  16   2   -8.30   31.10
  -5  16   2   50.89   29.50
  -5  16   2   42.50   28.10
   5  16  -2   49.70   32.50
   5  16  -2   67.99   32.50
   4 -16  -2   34.00   28.70
  -4 -16   2   68.19   25.60
  -4 -16   2   36.70   26.10
  -4  16   2   65.19   25.80
  -4  16   2   42.30   33.60
  -4  16   2   87.99   23.60
   4  16  -2   18.50   25.30
   4  16  -2   86.79   34.30
   3 -16  -2   35.70   26.10
  -3 -16   2   53.29   29.70
  -3 -16   2   48.20   24.20
   3  16  -2   57.79   24.80
  -3  16   2    0.90   25.50
  -3  16   2   59.39   31.20
  -3  16   2    8.50   27.50
  -2 -16   2   48.00   44.10
   2 -16  -2   30.30   23.40
  -2 -16   2  -20.60   24.50
   2 -16  -2   31.80   27.10
  -2  16   2   38.20   30.60
  -2  16   2   34.70   20.80
  -2  16   2    5.00   22.20
   2  16  -2   60.19   23.10
   2  16  -2   22.00   21.50
   2  16  -2   14.20   25.70
   1 -16  -2   47.90   22.50
   1 -16  -2   14.60   25.40
  -1 -16   2   42.90   21.70
  -1 -16   2  -23.60   22.70
   1 -16  -2    6.60   28.80
  -1  16   2   -5.80   25.60
   1  16  -2  -12.00   21.20
  -1  16   2  -13.60   24.60
   1  16  -2   10.00   45.40
  -1  16   2  -17.20   24.80
   1  16  -2   36.50   22.60
   0 -16  -2   17.60   26.10
   0 -16  -2    8.00   31.20
   0 -16   2    4.60   26.90
   0 -16  -2  -12.80   25.60
   0 -16   2    9.20   23.90
   0  16   2   20.60   22.00
   0  16   2    2.90   23.40
   0  16  -2    6.20   22.00
   0  16  -2   19.30   24.20
   0  16   2   26.20   26.80
  -1 -16  -2   28.60   24.20
   1 -16   2   41.80   22.70
  -1 -16  -2  -18.20   35.70
   1 -16   2   24.90   27.50
  -1 -16  -2   26.60   29.60
   1  16   2    8.10   24.40
  -1  16  -2   33.10   22.40
  -1  16  -2   27.10   27.40
  -1  16  -2  -29.80   32.80
   1  16   2   -4.80   23.50
  -2 -16  -2   38.80   21.30
  -2 -16  -2    7.90   41.20
   2 -16   2  -15.70   22.00
  -2  16  -2    3.30   22.40
   2  16   2   -4.90   24.80
   2  16   2  -13.80   24.80
   2  16   2  -12.00   25.60
  -2  16  -2   -2.50   21.70
  -2  16  -2    0.00   37.90
   3 -16   2   30.20   25.60
  -3 -16  -2   70.49   30.30
  -3 -16  -2   23.30   26.10
   3  16   2    4.60   25.60
  -3  16  -2   52.49   30.00
   3  16   2  127.19   37.30
   3  16   2   60.89   23.90
  -4 -16  -2   39.50   30.30
   4 -16   2   51.99   25.20
  -4 -16  -2   41.80   31.50
   4  16   2   59.39   27.30
  -4  16  -2   38.20   22.20
   4  16   2   17.70   29.20
   5 -16   2   11.70   27.50
  -5 -16  -2  -20.70   26.80
  -5 -16  -2   15.00   30.20
  -5  16  -2  -26.40   25.00
   5  16   2   20.30   26.60
  -5  16  -2    0.00   29.80
  -6 -16  -2    1.10   26.80
   6 -16   2   -7.60   29.70
  -6 -16  -2   38.60   27.40
  -6  16  -2   30.80   25.30
  -6  16  -2   15.90   33.20
  -6  16  -2   62.09   24.30
   6  16   2  -40.90   24.60
   6  16   2   14.90   23.40
  -7 -16  -2    3.60   25.90
  -7 -16  -2    3.50   28.40
  -7  16  -2   74.49   40.00
   7  16   2   22.40   29.30
  -7  16  -2   43.20   38.10
  -5 -17   2   17.70   26.10
  -4 -17   2   16.40   28.10
   4 -17  -2  -19.70   48.40
  -4 -17   2    7.30   28.40
   4  17  -2    2.60   24.50
  -4  17   2  -37.90   26.60
  -4  17   2   57.49   27.30
   3 -17  -2   15.40   29.50
  -3 -17   2   48.40   32.00
  -3 -17   2   47.10   34.10
  -3  17   2   80.29   32.80
   3  17  -2   25.30   27.70
  -3  17   2   -4.30   51.39
  -3  17   2   24.40   29.90
   3  17  -2   -7.50   22.10
  -2 -17   2   63.99   27.00
   2 -17  -2  -12.20   28.00
  -2 -17   2    3.20   25.60
  -2  17   2   33.10   27.70
   2  17  -2   59.19   29.40
  -2  17   2   52.49   35.00
   2  17  -2   11.50   25.60
   2  17  -2   27.40   27.90
  -1 -17   2   76.99   26.00
   1 -17  -2   13.00   27.70
   1 -17  -2  -40.80   26.90
  -1 -17   2    6.40   26.70
   1  17  -2   26.80   34.70
  -1  17   2    9.00   31.50
   1  17  -2    9.50   23.60
   1  17  -2  -15.70   25.30
  -1  17   2   15.30   25.70
   0 -17  -2   28.80   24.00
   0 -17  -2   13.50   26.10
   0 -17   2   17.10   30.60
   0  17  -2    8.20   29.00
   0  17   2  -16.40   27.40
   0  17  -2  -11.10   24.60
   0  17  -2   -7.60   26.50
   0  17   2   -4.90   31.00
  -1 -17  -2  -50.09   29.50
  -1 -17  -2  -15.10   27.30
   1 -17   2   23.40   32.80
  -1  17  -2   19.90   25.70
  -1  17  -2  -20.70   25.70
  -1  17  -2  -24.40   22.90
   1  17   2    4.00   27.20
   1  17   2   26.20   24.60
   1  17   2   -4.90   25.30
  -2 -17  -2   29.40   33.40
  -2 -17  -2   55.29   28.80
  -2  17  -2   30.40   26.60
  -2  17  -2   20.20   30.30
   2  17   2   31.20   29.00
   2  17   2  -12.70   22.70
   2  17   2   18.50   28.80
  -3 -17  -2   34.80   29.10
  -3 -17  -2   67.39   30.50
   3 -17   2  -26.10   30.00
   3  17   2    0.40   28.50
  -3  17  -2   -9.30   26.60
  -3  17  -2   -1.40   25.90
   3  17   2   48.80   28.20
   3  17   2    4.50   34.80
  -3  17  -2    1.00   29.60
  -4 -17  -2   29.60   30.20
  -4 -17  -2   -4.80   25.60
   4 -17   2   31.20   29.70
  -4  17  -2   42.10   25.30
  -4  17  -2   19.50   29.60
   4  17   2   76.69   35.70
  -4  17  -2   13.40   25.90
   4  17   2   34.80   25.40
 -16   0   3  -21.10   26.10
  16   0  -3    5.80   30.70
  16   0  -3  -40.60   28.70
 -16   0   3   33.90   30.40
  15   0  -3    4.20   22.90
 -15   0   3   -1.70   20.20
  15   0  -3  -24.10   24.00
  15   0  -3  -24.00   44.40
 -15   0   3   27.00   34.00
 -14   0   3   24.30   17.70
  14   0  -3    1.90   20.10
 -14   0   3   27.60   25.70
  14   0  -3   -0.50   20.30
 -13   0   3   28.80   33.80
 -13   0   3   -9.70   17.90
 -13   0   3   51.09   18.00
  13   0  -3   -8.60   22.80
  13   0  -3   36.70   22.00
 -13   0   3  -12.20   18.20
  13   0  -3   13.00   17.20
  13   0  -3   22.90   18.10
  12   0  -3   10.00   14.70
  12   0  -3   -6.10   16.90
  12   0  -3   -2.10   15.80
  12   0  -3   -3.70   16.80
  12   0  -3    3.90   16.60
 -12   0   3    2.40   13.90
  11   0  -3    5.00   15.80
  11   0  -3   12.70   14.60
  11   0  -3   18.50   15.80
 -11   0   3    3.00   22.30
 -11   0   3   11.90   18.70
  11   0  -3  -22.20   20.00
 -11   0   3   39.70   23.50
 -11   0   3    3.20   11.70
  11   0  -3   16.20   14.20
  10   0  -3    2.60   11.90
 -10   0   3   48.60   19.70
  10   0  -3   -8.40   13.40
 -10   0   3   11.00   17.80
  10   0  -3   11.60   14.50
 -10   0   3   11.90   14.50
 -10   0   3   13.80   15.10
   9   0  -3  -10.60    9.80
   9   0  -3    8.10   13.60
  -9   0   3   19.10   10.60
  -9   0   3    4.00   12.00
   9   0  -3   -7.60   12.50
  -8   0   3    2.50    8.90
  -8   0   3   18.50    9.40
   8   0  -3   10.50    8.40
   8   0  -3   -0.90   11.00
   7   0  -3    9.80   10.30
   7   0  -3   -4.90    7.30
  -7   0   3    4.50   12.00
  -7   0   3    2.60    8.20
  -6   0   3    1.90    7.70
  -6   0   3    3.90    8.30
   6   0  -3    5.10    8.30
   6   0  -3    2.80    7.80
   5   0  -3   -2.60    4.90
   5   0  -3    0.30    6.10
  -5   0   3   -4.80    4.90
  -5   0   3    3.90    5.10
   4   0  -3   -0.20    5.00
   4   0  -3    0.50    4.60
  -4   0   3    7.90    5.90
  -4   0   3    0.50    3.50
   4   0  -3    1.40    3.70
  -3   0   3   -3.90    3.40
   3   0  -3   -1.20    2.80
   3   0  -3    3.40    3.80
  -3   0   3    7.90    3.60
   3   0  -3    2.50    3.60
   2   0  -3    3.20    2.40
  -2   0   3    5.60    2.70
   2   0  -3    0.10    3.50
  -2   0   3    4.30    3.10
  -1   0   3    1.10    1.10
  -1   0  -3    0.30    1.30
   1   0   3   -1.80    5.00
   1   0   3    1.30    1.40
   1   0   3    1.70    1.10
  -2   0  -3    0.10    2.40
  -2   0  -3    0.50    3.80
   2   0   3   -1.00    3.40
  -2   0  -3    2.20    2.90
   2   0   3    6.20    3.30
  -3   0  -3    5.70    3.80
  -3   0  -3    2.90    5.80
   3   0   3    0.00    3.10
   3   0   3    0.70    4.60
  -3   0  -3    0.10    3.00
   4   0   3   -2.10    4.30
  -4   0  -3    8.60    4.90
   4   0   3    1.10    3.90
  -4   0  -3    4.30    6.50
  -5   0  -3   -0.60    7.60
   5   0   3    4.60    6.00
  -5   0  -3    1.50    6.00
   5   0   3   -2.50    4.70
  -6   0  -3    5.00    9.10
   6   0   3    2.20   10.80
   6   0   3   -2.30    5.80
  -6   0  -3    4.90    7.40
  -7   0  -3    8.50    8.40
   7   0   3    6.80    7.50
  -7   0  -3    2.10   10.70
   7   0   3    9.10   10.00
   8   0   3   -3.40    9.40
  -8   0  -3    7.30   15.20
  -8   0  -3   12.50   13.20
   8   0   3    6.40    9.20
   8   0   3  -10.90    8.20
   9   0   3   -1.10   13.10
  -9   0  -3   34.70   18.40
  -9   0  -3   13.90   13.70
   9   0   3    1.60   11.90
   9   0   3   -7.70   10.20
  -9   0  -3   13.30   17.20
  10   0   3   23.90   15.50
  10   0   3   28.60   14.30
  10   0   3    9.40   13.20
 -10   0  -3    0.80   18.30
  10   0   3   -0.30   18.40
 -10   0  -3   27.50   17.50
 -10   0  -3   48.40   21.50
 -11   0  -3   18.80   21.30
  11   0   3   13.70   15.40
 -11   0  -3    2.90   17.70
  11   0   3   -9.30   20.20
 -11   0  -3    8.90   16.20
  11   0   3   26.10   16.50
  11   0   3   16.30   18.10
 -11   0  -3   18.70   16.60
 -12   0  -3    0.90   17.40
 -12   0  -3  -12.50   15.50
  12   0   3  -13.10   14.80
  12   0   3   17.60   20.80
  12   0   3   11.90   15.40
 -12   0  -3  -26.40   22.80
 -12   0  -3  -16.70   19.70
 -12   0  -3   26.70   20.70
  12   0   3   56.99   24.80
 -13   0  -3    2.80   19.50
  13   0   3   36.20   23.10
 -13   0  -3   28.80   16.40
  13   0   3  -10.30   15.60
  13   0   3   15.30   17.60
  14   0   3   18.20   27.50
  14   0   3   12.10   21.40
 -14   0  -3   -8.10   21.00
 -14   0  -3    1.30   20.00
  15   0   3    7.90   25.20
  15   0   3   46.40   26.90
 -15   0  -3  -25.10   24.10
 -15   0  -3   29.00   30.90
  16  -1  -3   -7.00   25.10
 -16  -1   3  -13.30   27.20
  16  -1  -3   49.90   28.40
 -16  -1   3  -11.70   30.30
  16   1  -3   13.10   30.30
  16   1  -3   -7.00   26.80
 -16   1   3   -5.50   27.70
 -16   1   3   13.30   31.80
  15  -1  -3   21.90   22.70
 -15  -1   3   16.80   21.10
 -15  -1   3   45.70   33.60
  15  -1  -3   33.70   22.30
  15   1  -3   -6.80   24.20
 -15   1   3   60.99   34.80
  15   1  -3  -31.10   33.30
 -14  -1   3   79.79   32.50
  14  -1  -3    8.00   21.70
  14  -1  -3   20.50   22.40
  14  -1  -3   61.59   23.80
 -14  -1   3   50.69   17.30
  14  -1  -3   82.69   27.80
  14   1  -3   28.80   21.00
  14   1  -3   42.60   32.30
  14   1  -3   21.80   21.50
  14   1  -3   20.50   22.40
 -14   1   3   39.60   28.80
 -14   1   3   25.30   19.30
 -13  -1   3   68.19   19.00
 -13  -1   3   70.59   21.50
  13  -1  -3   31.20   20.20
  13  -1  -3   22.30   18.70
  13  -1  -3    2.30   21.60
  13  -1  -3   64.59   22.70
  13   1  -3   22.70   19.80
  13   1  -3   49.40   31.60
  13   1  -3    6.90   26.80
 -13   1   3   -3.60   26.00
  13   1  -3   33.70   17.00
 -13   1   3   24.20   18.80
  13   1  -3   36.10   16.80
 -13   1   3   10.50   32.80
 -13   1   3   28.50   18.40
  12  -1  -3   14.70   18.70
  12  -1  -3   45.90   22.60
  12  -1  -3   30.60   15.70
  12  -1  -3   25.10   14.10
 -12  -1   3   32.80   15.30
  12   1  -3   56.99   23.10
  12   1  -3   35.70   20.50
 -12   1   3   30.60   21.70
  12   1  -3   -8.70   13.70
  12   1  -3   -4.80   14.90
 -12   1   3    2.70   19.60
 -12   1   3   18.60   13.90
  12   1  -3   37.60   15.40
  11  -1  -3   18.50   13.50
 -11  -1   3  -22.20   16.70
 -11  -1   3   -7.00   12.30
  11  -1  -3   19.40   19.20
 -11  -1   3   38.80   22.20
  11  -1  -3   14.90   12.60
  11  -1  -3  -11.70   16.80
  11   1  -3   27.10   13.60
  11   1  -3   -0.90   15.70
 -11   1   3   61.29   26.10
  11   1  -3    7.10   13.90
 -11   1   3   12.80   13.00
 -11   1   3   16.10   19.50
  11   1  -3   -8.60   14.30
 -10  -1   3   21.80   11.00
  10  -1  -3   43.10   14.80
 -10  -1   3   64.39   22.80
  10  -1  -3   37.70   14.60
 -10  -1   3   64.99   21.80
  10  -1  -3   32.20   16.80
 -10  -1   3   39.90   14.60
  10   1  -3   55.69   15.10
  10   1  -3   40.00   14.50
 -10   1   3   69.29   21.90
  10   1  -3   28.00   13.60
 -10   1   3   43.00   17.20
 -10   1   3   37.60   17.10
   9  -1  -3   59.69   13.50
  -9  -1   3   79.09   18.20
  -9  -1   3   71.69   22.40
  -9  -1   3   37.20   15.90
   9  -1  -3   71.29   17.10
   9  -1  -3   56.19   14.80
  -9  -1   3   46.80   14.40
   9   1  -3   69.09   17.60
   9   1  -3   41.70   12.10
  -9   1   3   40.60   11.00
   9   1  -3   50.39   15.30
  -9   1   3   47.10   16.10
   8  -1  -3   67.79   14.30
  -8  -1   3   67.59   15.80
  -8  -1   3   51.99   11.20
   8  -1  -3   90.99   21.10
  -8  -1   3   64.29   13.00
  -8   1   3   82.49   17.70
   8   1  -3   62.79   12.40
   8   1  -3   85.09   19.80
  -8   1   3   61.99   14.20
  -8   1   3   88.59   18.50
   7  -1  -3  391.16   25.50
  -7  -1   3  410.16   29.00
   7  -1  -3  407.16   27.00
  -7  -1   3  415.06   27.70
  -7   1   3  428.96   25.90
   7   1  -3  394.66   28.20
  -7   1   3  416.46   30.20
   7   1  -3  373.56   24.20
   6  -1  -3   98.39   13.50
  -6  -1   3  130.59   15.90
   6  -1  -3  137.09   17.10
  -6  -1   3  147.09   21.00
   6   1  -3  110.29   14.20
   6   1  -3  103.49   15.00
  -6   1   3  141.79   17.40
  -6   1   3   87.69   13.70
   5  -1  -3    7.50    6.90
   5  -1  -3   10.50    8.40
  -5  -1   3    7.70    6.60
   5   1  -3   -3.70    4.90
  -5   1   3   12.90    7.50
  -5   1   3    7.10    5.20
   5   1  -3    4.30    4.40
   5   1  -3   13.70    9.10
   4  -1  -3   96.99    9.70
  -4  -1   3  106.79   11.80
   4  -1  -3  106.69   10.40
  -4  -1   3  117.69   11.20
   4   1  -3  105.79    9.60
   4   1  -3   94.09   10.10
  -4   1   3  109.49   10.80
   4   1  -3  117.59   10.60
  -4   1   3   91.59   10.70
  -3  -1   3  128.39   10.60
   3  -1  -3  135.59    9.30
   3  -1  -3  127.89    9.10
   3  -1  -3  122.89    9.30
  -3  -1   3  143.39   10.00
   3   1  -3  126.19   10.40
  -3   1   3  137.69   11.30
  -3   1   3  139.59    9.60
   3   1  -3  136.99    9.70
   3   1  -3  126.09    9.00
  -2  -1   3 1024.10   24.30
  -2  -1   3 1048.70   27.50
   2  -1  -3 1025.70   26.70
   2  -1  -3  992.40   26.00
   2  -1  -3 1054.59   25.60
   2   1  -3 1026.10   24.80
   2   1  -3 1036.20   26.20
  -2   1   3 1043.00   26.60
  -2   1   3  968.90   25.80
  -1  -1   3   39.40    3.30
  -1  -1   3   31.00    3.70
   1  -1  -3   39.50    4.60
  -1  -1   3   30.80    2.30
  -1   1   3   32.50    4.10
   1   1  -3   37.10    4.90
   1   1  -3   33.70    2.70
   0  -1   3    2.40    2.00
   0  -1  -3    2.90    2.30
   0  -1  -3    3.60    2.00
   0   1   3    7.10    2.30
   1  -1   3  117.39    5.60
   1  -1   3  114.09    6.70
  -1  -1  -3  105.89    7.70
  -1  -1  -3  120.49    6.80
   1  -1   3  111.19    6.80
   1  -1   3  104.69    6.50
  -1   1  -3  113.69    5.60
   1   1   3  114.89    7.40
   1   1   3  114.89    5.80
   2  -1   3  638.64   20.40
  -2  -1  -3  639.84   20.10
   2  -1   3  610.84   18.20
  -2  -1  -3  626.54   19.50
  -2  -1  -3  640.54   22.80
  -2   1  -3  613.64   18.70
   2   1   3  670.33   19.20
  -2   1  -3  657.23   21.10
  -3  -1  -3   39.10    7.70
   3  -1   3   49.00    6.60
  -3  -1  -3   39.90    5.70
   3  -1   3   63.09    9.70
  -3   1  -3   42.90    7.10
   3   1   3   34.60    6.40
  -3   1  -3   46.40    6.70
  -3   1  -3   55.99   10.70
   3   1   3   42.50    6.50
  -4  -1  -3  446.56   24.00
   4  -1   3  429.66   19.70
  -4  -1  -3  444.66   20.50
   4  -1   3  421.46   19.30
   4   1   3  429.66   19.30
  -4   1  -3  414.96   19.70
   4   1   3  424.36   19.90
  -4   1  -3  416.26   25.40
  -4   1  -3  448.76   22.50
  -5  -1  -3  179.88   16.70
   5  -1   3  150.08   15.00
   5  -1   3  162.28   17.60
  -5   1  -3  158.08   16.10
  -5   1  -3  122.09   15.70
   5   1   3  149.69   13.80
   5   1   3  145.29   15.60
  -6  -1  -3   69.89   15.80
   6  -1   3   67.69   13.90
  -6  -1  -3   85.49   16.00
   6  -1   3   94.69   15.80
  -6   1  -3   66.89   15.00
   6   1   3   86.09   16.30
  -6   1  -3   85.89   13.40
   6   1   3   83.59   14.10
   7  -1   3   63.89   13.00
   7  -1   3   61.09   12.70
  -7  -1  -3   94.49   21.90
  -7  -1  -3   82.29   19.00
   7   1   3   94.59   17.50
   7   1   3   60.49   14.50
  -7   1  -3   73.69   15.50
  -7   1  -3   79.19   17.30
   8  -1   3   -7.50   12.20
   8  -1   3   25.90   13.90
  -8  -1  -3   26.30   15.50
  -8  -1  -3   17.10   15.80
   8  -1   3    4.50   10.40
  -8  -1  -3    8.20   11.30
   8   1   3   -0.90   11.50
  -8   1  -3    2.90   14.70
   8   1   3   12.30   12.40
  -8   1  -3    5.50   12.10
  -8   1  -3    1.60   11.30
   8   1   3   25.50   13.20
   9  -1   3   42.20   18.30
   9  -1   3   48.20   14.20
  -9  -1  -3   73.99   22.80
  -9  -1  -3   38.80   15.90
[truncated: 3,850,900 more chars]
