# Supplementary material for: [2,2′-Bis(di­phenyl­phosphan­yl)-1,1′-binaphthyl-κ2 P,P′]di­chlorido­platinum(II) acetonitrile trisolvate
Source: IUCrdata. 2020 Aug 4;5(Pt 8):x201048. doi: 10.1107/S2414314620010482 (PMC9462241; doi:10.1107/S2414314620010482)
Supplement: Supplementary file 2 [file x-05-x201048-Isup2.hkl]

data_I                                                                          
_shelx_title ' deh217.res in P2(1)/c'                                           
_shelx_refln_list_code          4                                               
_shelx_F_calc_maximum      467.50                                               
_exptl_crystal_F_000      2016.00                                               
_reflns_d_resolution_high  0.6991                                               
                                                                                
loop_                                                                           
 _space_group_symop_operation_xyz                                               
 'x, y, z'                                                                      
 '-x, y+1/2, -z+1/2'                                                            
 '-x, -y, -z'                                                                   
 'x, -y-1/2, z-1/2'                                                             
                                                                                
_cell_length_a    11.3681                                                       
_cell_length_b    12.5001                                                       
_cell_length_c    30.7944                                                       
_cell_angle_alpha  90.000                                                       
_cell_angle_beta   96.439                                                       
_cell_angle_gamma  90.000                                                       
                                                                                
_shelx_F_squared_multiplier     1.000                                           
                                                                                
loop_                                                                           
 _refln_index_h                                                                 
 _refln_index_k                                                                 
 _refln_index_l                                                                 
 _refln_F_squared_calc                                                          
 _refln_F_squared_meas                                                          
 _refln_F_squared_sigma                                                         
 _refln_observed_status                                                         
   2   0   0      23253.04      23610.92       328.26 o                         
   3   0   0       1113.33       1983.47        81.08 o                         
   4   0   0      17360.43      17680.22       426.92 o                         
   5   0   0      94290.73      97699.13      1073.80 o                         
   6   0   0     102954.96     108583.53      1188.91 o                         
   7   0   0       5968.45       5274.46       233.18 o                         
   8   0   0       1865.82       1638.22       152.81 o                         
   9   0   0      11851.39      11887.62       290.77 o                         
  10   0   0       5630.19       5567.64       236.22 o                         
  11   0   0      29823.62      30751.95       438.15 o                         
  12   0   0      34931.78      34499.00       460.72 o                         
  13   0   0        556.76        735.21       165.50 o                         
  14   0   0       3381.58       3324.43       290.39 o                         
  15   0   0       7284.47       7930.12       453.86 o                         
  16   0   0        124.65        342.84       264.31 o                         
   1   1   0      71689.03      61437.46       597.10 o                         
   2   1   0     104609.51     101455.34       714.19 o                         
   3   1   0       1483.07       1844.30        58.07 o                         
   4   1   0      24962.22      22003.52       240.67 o                         
   5   1   0      48401.63      49972.15       450.73 o                         
   6   1   0       8883.26       9248.93       185.96 o                         
   7   1   0      76053.90      77586.56       682.66 o                         
   8   1   0      24128.46      23367.67       296.54 o                         
   9   1   0       2829.31       2206.45       116.86 o                         
  10   1   0      32115.27      32283.66       313.74 o                         
  11   1   0       7998.01       8457.52       173.49 o                         
  12   1   0       5459.14       6065.04       168.07 o                         
  13   1   0      15511.41      16549.43       269.34 o                         
  14   1   0       7189.61       6697.63       250.43 o                         
  15   1   0        607.75        446.22       181.13 o                         
  16   1   0       6853.14       6302.38       530.31 o                         
   0   2   0     114571.95     110235.39      1419.92 o                         
   1   2   0      31750.29      32323.71       421.78 o                         
   2   2   0      14829.00      15536.26       156.61 o                         
   3   2   0      14049.27      11287.62       133.32 o                         
   4   2   0       9620.48      10452.62       161.59 o                         
   5   2   0      27147.70      27385.11       350.78 o                         
   6   2   0      83097.16      84361.06       700.43 o                         
   7   2   0        603.75        573.44        82.60 o                         
   8   2   0       4651.19       4564.43       158.83 o                         
   9   2   0      20647.84      21006.29       251.42 o                         
  10   2   0       4724.58       4542.63       143.61 o                         
  11   2   0      19030.55      18951.57       234.64 o                         
  12   2   0      12898.20      12921.55       219.24 o                         
  13   2   0        200.12        549.23       112.64 o                         
  14   2   0       2735.22       2930.82       191.30 o                         
  15   2   0       6052.16       5830.93       320.81 o                         
  16   2   0        212.42         31.86       216.10 o                         
   1   3   0      35398.23      36032.21       300.45 o                         
   2   3   0       2809.31       1982.67        50.60 o                         
   3   3   0        790.91        673.12        47.44 o                         
   4   3   0      20907.88      20911.18       245.12 o                         
   5   3   0      29005.56      29024.28       323.03 o                         
   6   3   0       6771.03       7278.76       211.37 o                         
   7   3   0      25320.58      24073.60       327.95 o                         
   8   3   0       8494.05       8381.18       181.60 o                         
   9   3   0       2177.05       2042.82        97.76 o                         
  10   3   0      19148.93      19858.37       237.25 o                         
  11   3   0       4435.30       4174.11       161.86 o                         
  12   3   0       2762.69       2692.30       138.82 o                         
  13   3   0       6600.36       7285.45       241.07 o                         
  14   3   0       1923.27       1777.88       196.79 o                         
  15   3   0        811.72        439.98       253.24 o                         
   0   4   0      67871.61      67812.41       825.77 o                         
   1   4   0       1600.33       2026.69        66.23 o                         
   2   4   0       6958.23       6267.28       100.57 o                         
   3   4   0      16780.49      15417.13       187.60 o                         
   4   4   0      16269.28      17225.41       227.29 o                         
   5   4   0      11841.34      11490.52       192.66 o                         
   6   4   0      29616.21      31141.55       369.89 o                         
   7   4   0         92.17         15.48        67.99 o                         
   8   4   0       9530.02       9908.72       174.29 o                         
   9   4   0       3050.79       2848.51       115.98 o                         
  10   4   0        806.79        697.03       102.87 o                         
  11   4   0       4415.88       4143.02       150.13 o                         
  12   4   0       4843.89       5005.88       185.06 o                         
  13   4   0         83.23        -38.21       131.45 o                         
  14   4   0       1553.26       1711.84       184.44 o                         
  15   4   0       2150.86       1992.93       263.23 o                         
   1   5   0      41995.97      42317.02       358.18 o                         
   2   5   0      15309.92      14372.46       148.96 o                         
   3   5   0        195.34        231.70        41.15 o                         
   4   5   0      13462.68      11933.18       195.17 o                         
   5   5   0      12426.34      11830.30       257.45 o                         
   6   5   0       1548.96       1471.20       108.62 o                         
   7   5   0      11117.85      10829.37       188.93 o                         
   8   5   0       5517.13       5964.40       137.67 o                         
   9   5   0        112.17        124.16        73.87 o                         
  10   5   0      13623.05      13271.36       206.69 o                         
  11   5   0       6421.35       6436.32       179.12 o                         
  12   5   0        473.56        715.45       114.93 o                         
  13   5   0       3551.04       3782.62       210.17 o                         
  14   5   0       1639.38       1590.19       186.43 o                         
  15   5   0       2039.96       1890.50       306.87 o                         
   0   6   0       4920.34       4039.86       108.52 o                         
   1   6   0       2968.98       2601.64        90.08 o                         
   2   6   0      20551.42      19947.23       244.27 o                         
   3   6   0      39958.96      40690.70       513.87 o                         
   4   6   0      19318.54      20443.54       290.50 o                         
   5   6   0       1454.22       1209.53        95.35 o                         
   6   6   0      28910.04      28196.00       289.43 o                         
   7   6   0        616.69        850.48        84.55 o                         
   8   6   0      17196.56      16798.98       224.30 o                         
   9   6   0      30479.73      30139.52       291.04 o                         
  10   6   0       1689.58       1460.56       102.87 o                         
  11   6   0       4098.81       4255.54       168.90 o                         
  12   6   0       3214.81       3257.20       167.74 o                         
  13   6   0         18.39        -46.18       141.47 o                         
  14   6   0       3369.65       4049.93       276.57 o                         
  15   6   0       4751.22       5174.04       397.50 o                         
   1   7   0      48292.68      47662.48       432.33 o                         
   2   7   0      24904.79      24905.74       311.43 o                         
   3   7   0       1410.26       1756.37       140.60 o                         
   4   7   0      36869.91      35988.33       393.75 o                         
   5   7   0      18113.06      18665.90       225.27 o                         
   6   7   0        749.13        947.48        77.05 o                         
   7   7   0      16734.13      17363.45       224.75 o                         
   8   7   0       7482.79       6960.39       158.89 o                         
   9   7   0       1920.77       1753.19        97.17 o                         
  10   7   0      11200.95      11329.11       201.95 o                         
  11   7   0       5729.82       5219.36       210.37 o                         
  12   7   0        253.75        153.38       125.16 o                         
  13   7   0       5711.69       6293.38       362.41 o                         
  14   7   0       1962.38       1561.11       211.97 o                         
   0   8   0      55470.13      58599.11       904.47 o                         
   1   8   0       6427.49       6322.49       196.53 o                         
   2   8   0      10976.83      11697.67       234.58 o                         
   3   8   0      33099.79      32296.55       367.62 o                         
   4   8   0       3554.70       3819.10       115.32 o                         
   5   8   0      17329.21      17028.46       217.66 o                         
   6   8   0      29017.68      30262.15       291.55 o                         
   7   8   0       5332.60       5000.09       140.09 o                         
   8   8   0       9934.08       9699.31       181.20 o                         
   9   8   0      14195.04      13922.12       214.70 o                         
  10   8   0         11.57        113.97        97.92 o                         
  11   8   0       7354.84       7469.14       218.62 o                         
  12   8   0       6394.20       6735.86       266.54 o                         
  13   8   0        125.39         41.01       175.24 o                         
  14   8   0       3868.48       3986.88       281.66 o                         
   1   9   0      12669.90      13348.87       212.78 o                         
   2   9   0      24898.20      24738.45       281.39 o                         
   3   9   0       1940.69       1778.99        96.79 o                         
   4   9   0      19656.41      19929.09       235.48 o                         
   5   9   0       9941.09       9926.31       167.12 o                         
   6   9   0        984.12        950.16        86.56 o                         
   7   9   0      14527.81      14335.69       211.27 o                         
   8   9   0       9267.40       9070.99       191.83 o                         
   9   9   0       1460.94       1541.65       112.19 o                         
  10   9   0       5845.49       6035.25       209.53 o                         
  11   9   0       1957.32       2198.72       163.68 o                         
  12   9   0        886.62       1069.22       179.12 o                         
  13   9   0       7044.08       7453.23       330.73 o                         
   0  10   0      11941.18      12042.62       315.21 o                         
   1  10   0      10319.58       9747.31       164.76 o                         
   2  10   0        121.96        112.32        65.85 o                         
   3  10   0       2883.76       3361.30       144.78 o                         
   4  10   0         43.48         14.99        80.61 o                         
   5  10   0       3965.03       4034.47       164.62 o                         
   6  10   0       6782.60       6732.52       168.17 o                         
   7  10   0        583.83        598.97        92.11 o                         
   8  10   0       1323.14       1528.85       159.39 o                         
   9  10   0       2331.33       2647.57       147.96 o                         
  10  10   0        950.82       1156.59       133.33 o                         
  11  10   0       2944.49       3218.14       213.63 o                         
  12  10   0       3361.92       3774.30       293.10 o                         
  13  10   0        187.92          3.19       189.29 o                         
   1  11   0       2212.31       2201.02       107.52 o                         
   2  11   0       6017.94       6276.38       149.07 o                         
   3  11   0          9.60         -5.19        81.14 o                         
   4  11   0       2927.52       2977.46       132.87 o                         
   5  11   0        300.95         36.08        84.46 o                         
   6  11   0        635.46        716.49       100.53 o                         
   7  11   0       3725.83       4247.04       191.17 o                         
   8  11   0       2887.59       3432.90       226.60 o                         
   9  11   0       1227.73       1096.28       144.91 o                         
  10  11   0        544.17        877.73       190.38 o                         
  11  11   0         31.65       -119.74       234.19 o                         
  12  11   0         33.83        477.11       254.99 o                         
   0  12   0       3660.63       3686.44       201.27 o                         
   1  12   0       4251.15       4431.40       149.06 o                         
   2  12   0        516.68        307.25        77.17 o                         
   3  12   0        215.92        227.36        94.58 o                         
   4  12   0       6896.54       6840.45       188.77 o                         
   5  12   0       2753.00       2930.83       161.50 o                         
   6  12   0        358.55        623.62       116.65 o                         
   7  12   0        355.94        328.87       122.49 o                         
   8  12   0        532.29        632.86       161.51 o                         
   9  12   0        114.34        148.92       176.32 o                         
  10  12   0        158.28        633.20       213.68 o                         
  11  12   0        615.87        765.28       211.45 o                         
   1  13   0        213.94        237.16        98.45 o                         
   2  13   0       2892.40       2750.80       132.28 o                         
   3  13   0        294.46        307.36       109.42 o                         
   4  13   0         85.77        324.46       120.00 o                         
   5  13   0        357.35        291.78       122.33 o                         
   6  13   0        119.67        221.68       141.23 o                         
   7  13   0        937.12       1120.87       151.64 o                         
   8  13   0       2119.34       1648.08       170.33 o                         
   9  13   0          8.13        -64.78       315.49 o                         
  10  13   0         42.12        590.95       290.86 o                         
  11  13   0         11.78        177.24       221.71 o                         
   0  14   0        342.93        592.23       147.44 o                         
   1  14   0        330.37        212.07       120.73 o                         
   2  14   0       1086.16        874.91       123.36 o                         
   3  14   0       1842.14       1704.82       140.61 o                         
   4  14   0         76.25        145.57       130.12 o                         
   5  14   0         12.77        -13.10       154.45 o                         
   6  14   0        613.60       1134.60       169.40 o                         
   7  14   0        824.23        443.71       243.37 o                         
   8  14   0        446.98        665.20       196.54 o                         
   9  14   0        758.65        615.23       222.73 o                         
  10  14   0         43.06        753.82       650.51 o                         
   1  15   0        179.04        218.55       126.23 o                         
   2  15   0       2686.00       2877.40       181.60 o                         
   3  15   0         88.26        202.57       152.41 o                         
   4  15   0       2205.22       2619.82       193.74 o                         
   5  15   0        366.40        359.69       178.02 o                         
   6  15   0        304.38         10.88       198.70 o                         
   7  15   0        490.55        663.82       197.71 o                         
   8  15   0        531.26        909.16       251.72 o                         
   0  16   0        245.88        428.97       245.89 o                         
   1  16   0         43.35        320.74       170.31 o                         
   2  16   0        279.09        277.89       169.36 o                         
   3  16   0       1394.51       1584.05       199.00 o                         
   4  16   0         77.00        321.16       197.76 o                         
   5  16   0         58.19        176.86       210.15 o                         
   6  16   0        117.03         28.87       215.19 o                         
   7  16   0          9.68       -137.75       209.46 o                         
   1  17   0         49.02        346.77       173.70 o                         
   2  17   0        146.81        299.93       214.90 o                         
   3  17   0         31.83       -188.53       272.23 o                         
   4  17   0          3.31        174.71       215.13 o                         
   5  17   0         14.35       -415.93       531.58 o                         
 -16   1   1        194.83        -39.29       196.74 o                         
 -15   1   1        102.50       -194.08       194.08 o                         
 -14   1   1        825.71        970.41       163.99 o                         
 -13   1   1        312.23        654.48       104.92 o                         
 -12   1   1         12.78        103.27        90.66 o                         
 -11   1   1          5.52         69.12        91.84 o                         
 -10   1   1        809.02        815.90        87.16 o                         
  -9   1   1          6.17         55.68        76.15 o                         
  -8   1   1        868.68        801.63        86.54 o                         
  -7   1   1       1535.65       2008.02       123.06 o                         
  -6   1   1       4326.71       4858.31       143.42 o                         
  -5   1   1       5330.33       6217.66       137.32 o                         
  -4   1   1      12883.92      14214.48       176.57 o                         
  -3   1   1      11008.76      12155.58       140.63 o                         
  -2   1   1      28776.32      34016.30       275.45 o                         
  -1   1   1        859.31        561.42        41.58 o                         
   1   1   1         80.89         47.00        11.68 o                         
   2   1   1        286.75        342.09        28.11 o                         
   3   1   1       9059.44       9973.13       157.51 o                         
   4   1   1         83.82        136.84        37.91 o                         
   5   1   1       2322.50       3146.32       111.90 o                         
   6   1   1        230.12        249.59        58.76 o                         
   7   1   1       2373.47       3057.86       149.50 o                         
   8   1   1       4069.55       4528.65       150.91 o                         
   9   1   1         50.75         -4.62        91.41 o                         
  10   1   1          4.38        142.30        73.30 o                         
  11   1   1        534.33        759.92        91.82 o                         
  12   1   1         40.60        180.24        95.45 o                         
  13   1   1          9.42        185.30       108.71 o                         
  14   1   1          3.30        121.67       139.32 o                         
  15   1   1         46.04       -151.99       196.90 o                         
  16   1   1          4.17         77.06       212.59 o                         
 -16   2   1        128.29        730.67       304.21 o                         
 -15   2   1         34.69        -64.17       210.90 o                         
 -14   2   1         61.46        429.98       142.31 o                         
 -13   2   1       1333.44       1449.72       120.53 o                         
 -12   2   1        714.85        767.63        99.42 o                         
 -11   2   1        153.80        144.36        85.74 o                         
 -10   2   1        216.17        178.45        79.55 o                         
  -9   2   1        898.31        805.68        99.48 o                         
  -8   2   1        158.77        241.76        73.75 o                         
  -7   2   1       3431.44       3068.42       137.52 o                         
  -6   2   1        998.96       1239.82        89.46 o                         
  -5   2   1       1852.49       2275.15       113.71 o                         
  -4   2   1        256.93        372.35        38.81 o                         
  -3   2   1      26477.95      29179.92       252.65 o                         
  -2   2   1        289.08        382.40        28.22 o                         
  -1   2   1        268.10        355.21        23.52 o                         
   0   2   1        544.49        436.80        28.13 o                         
   1   2   1        542.24        892.31        28.97 o                         
   2   2   1       1422.84       1480.34        47.00 o                         
   3   2   1      17237.98      18917.39       181.98 o                         
   4   2   1       1407.85       1789.34       105.73 o                         
   5   2   1       5329.62       5469.36       142.21 o                         
   6   2   1      15335.89      16617.71       253.01 o                         
   7   2   1       7557.14       7960.29       192.55 o                         
   8   2   1          4.20        -56.17        64.71 o                         
   9   2   1        657.20        917.48        84.96 o                         
  10   2   1         16.07         74.06        78.23 o                         
  11   2   1          5.18        353.85        91.70 o                         
  12   2   1        351.26        731.06       106.11 o                         
  13   2   1       1123.79        895.57       163.05 o                         
  14   2   1        447.06        140.49       146.53 o                         
  15   2   1        418.34        709.66       205.80 o                         
 -15   3   1        244.84         95.61       318.47 o                         
 -14   3   1        908.39        861.30       178.99 o                         
 -13   3   1       3261.12       3549.71       174.68 o                         
 -12   3   1         21.30        -84.46        99.98 o                         
 -11   3   1        876.03        494.29        95.42 o                         
 -10   3   1         51.32        225.91        75.21 o                         
  -9   3   1        507.63        441.46        78.60 o                         
  -8   3   1       2795.80       2912.23       131.54 o                         
  -7   3   1       2608.23       2726.39       127.33 o                         
  -6   3   1        342.07        339.27        77.43 o                         
  -5   3   1       1240.67       1195.81        81.48 o                         
  -4   3   1         81.30        139.11        37.65 o                         
  -3   3   1       8517.33       8295.48       123.96 o                         
  -2   3   1      21971.92      23457.07       222.06 o                         
  -1   3   1      13693.78      13423.58       118.76 o                         
   0   3   1        693.46        563.34        32.00 o                         
   1   3   1       1506.64       1958.28        59.75 o                         
   2   3   1      28022.21      31254.06       388.61 o                         
   3   3   1       2285.86       2615.35        70.15 o                         
   4   3   1        798.41        697.79        57.71 o                         
   5   3   1        743.77        548.13        62.39 o                         
   6   3   1         16.23          3.53        64.49 o                         
   7   3   1       3615.63       3813.33       155.89 o                         
   8   3   1       3068.93       3282.87       117.90 o                         
   9   3   1        211.24        215.56        70.41 o                         
  10   3   1       1159.05       1028.85        84.12 o                         
  11   3   1        155.92         77.04        89.83 o                         
  12   3   1        107.70          0.63       106.49 o                         
  13   3   1       1097.08        927.51       129.06 o                         
  14   3   1        585.75        514.69       174.87 o                         
  15   3   1        132.13        210.25       258.72 o                         
 -15   4   1        720.84        684.51       188.36 o                         
 -14   4   1       3300.93       3498.11       232.40 o                         
 -13   4   1         24.74        -63.81       130.87 o                         
 -12   4   1        602.09        434.28       107.62 o                         
 -11   4   1        688.24        783.00        90.42 o                         
 -10   4   1        802.18        744.58        85.57 o                         
  -9   4   1       2933.61       2961.47       120.21 o                         
  -8   4   1       4709.69       4907.55       147.07 o                         
  -7   4   1        159.36         78.65        77.08 o                         
  -6   4   1       3249.05       2907.36       129.72 o                         
  -5   4   1       4668.98       4427.22       135.23 o                         
  -4   4   1        387.85        280.13        44.10 o                         
  -3   4   1       8978.66       9710.85       153.33 o                         
  -2   4   1        364.24        231.61        29.15 o                         
  -1   4   1        153.61        189.01        26.74 o                         
   0   4   1       1151.59       1008.16        49.80 o                         
   1   4   1       6839.46       7011.72       110.59 o                         
   2   4   1       1254.19       1626.20        52.42 o                         
   3   4   1       7615.29       7911.36       126.09 o                         
   4   4   1        131.91        245.53        53.58 o                         
   5   4   1       5206.15       5271.24       139.27 o                         
   6   4   1       1984.58       2132.68       129.65 o                         
   7   4   1       8260.55       8498.24       195.73 o                         
   8   4   1         49.40         66.32        68.65 o                         
   9   4   1        877.72        678.23        79.19 o                         
  10   4   1        871.04        852.87        99.33 o                         
  11   4   1       1016.95       1049.00       102.19 o                         
  12   4   1       2601.77       2814.02       154.57 o                         
  13   4   1       1095.25       1032.93       145.34 o                         
  14   4   1        314.54        255.91       175.42 o                         
  15   4   1        822.14        724.13       208.89 o                         
 -15   5   1       2456.31       2144.28       239.10 o                         
 -14   5   1          7.68        212.15       158.50 o                         
 -13   5   1       4551.01       4496.74       225.42 o                         
 -12   5   1       2701.45       2642.49       143.49 o                         
 -11   5   1        565.79        232.35        93.35 o                         
 -10   5   1       1297.19       1236.21        89.55 o                         
  -9   5   1       8223.63       8109.54       163.78 o                         
  -8   5   1       4785.14       4219.09       126.29 o                         
  -7   5   1      14295.85      13972.87       210.51 o                         
  -6   5   1       1415.96       1398.89       100.89 o                         
  -5   5   1       1717.94       1886.02       123.74 o                         
  -4   5   1       8262.70       8117.33       159.75 o                         
  -3   5   1       1633.95       1583.38        84.36 o                         
  -2   5   1       2570.29       2403.92        70.97 o                         
  -1   5   1      14013.03      14167.47       167.23 o                         
   0   5   1       8054.64       8643.59       100.35 o                         
   1   5   1        142.28        162.44        36.76 o                         
   2   5   1       9073.96       8459.19       142.69 o                         
   3   5   1       1712.89       1491.69        76.40 o                         
   4   5   1       7735.95       6814.52       148.74 o                         
   5   5   1       2548.52       2367.44       129.13 o                         
   6   5   1       1597.04       1712.86       121.14 o                         
   7   5   1       2170.07       2237.51       110.62 o                         
   8   5   1       9365.63       9890.09       164.09 o                         
   9   5   1         50.03         37.59        74.56 o                         
  10   5   1       1019.25       1049.83        91.75 o                         
  11   5   1        950.86       1100.43       109.69 o                         
  12   5   1         32.71         90.90       106.69 o                         
  13   5   1       2882.82       3020.20       178.79 o                         
  14   5   1       1259.03       1342.65       178.97 o                         
  15   5   1         71.32        -59.72       217.89 o                         
 -15   6   1        730.25       1178.63       202.09 o                         
 -14   6   1       4936.93       5182.31       283.58 o                         
 -13   6   1        319.69        311.71       144.51 o                         
 -12   6   1       2163.54       2341.19       147.50 o                         
 -11   6   1       1908.01       2004.72       125.83 o                         
 -10   6   1       1457.42       1406.78       100.13 o                         
  -9   6   1        649.25        888.12        83.77 o                         
  -8   6   1      13790.89      14419.91       208.11 o                         
  -7   6   1        458.11        532.53        71.84 o                         
  -6   6   1       6529.88       6374.60       142.14 o                         
  -5   6   1       5366.69       4761.71       152.20 o                         
  -4   6   1       4438.77       4888.37       150.74 o                         
  -3   6   1      16806.06      16416.94       212.96 o                         
  -2   6   1      12268.21      12362.00       157.34 o                         
  -1   6   1       2479.09       2680.72        80.81 o                         
   0   6   1       6516.76       6796.28       104.47 o                         
   1   6   1      11659.34      12180.49       180.84 o                         
   2   6   1        663.73        611.64        58.79 o                         
   3   6   1      21929.15      22418.14       239.61 o                         
   4   6   1       5638.91       5638.25       166.16 o                         
   5   6   1        661.90        628.11        75.75 o                         
   6   6   1       6774.97       6539.82       142.74 o                         
   7   6   1       4408.49       3927.09       123.32 o                         
   8   6   1       4526.95       4509.22       129.98 o                         
   9   6   1      10537.56      11045.34       203.09 o                         
  10   6   1       2276.33       2261.85       117.79 o                         
  11   6   1        257.54        220.55        94.11 o                         
  12   6   1       3485.77       3401.49       174.43 o                         
  13   6   1        758.56        653.16       154.38 o                         
  14   6   1       2465.04       1789.26       239.47 o                         
  15   6   1       1872.37       2618.01       247.93 o                         
 -14   7   1         39.10       -201.53       201.53 o                         
 -13   7   1       4339.91       4244.90       259.39 o                         
 -12   7   1        744.36        519.92       129.00 o                         
 -11   7   1        652.44        628.04       112.60 o                         
 -10   7   1      14391.54      14294.60       217.43 o                         
  -9   7   1      12174.91      12706.16       191.73 o                         
  -8   7   1       1302.24       1272.34        90.23 o                         
  -7   7   1       3847.03       4462.78       139.63 o                         
  -6   7   1       2014.48       1956.30       102.28 o                         
  -5   7   1       3743.23       3915.31       139.31 o                         
  -4   7   1      19779.10      19263.07       271.06 o                         
  -3   7   1       8575.99       9096.29       158.79 o                         
  -2   7   1       6732.54       6316.08       157.15 o                         
  -1   7   1      15560.95      15745.82       228.39 o                         
   0   7   1       7456.35       8071.83       159.75 o                         
   1   7   1       4010.48       3741.91       119.96 o                         
   2   7   1      52467.29      52660.15       498.75 o                         
   3   7   1         27.74        114.36        71.68 o                         
   4   7   1      11457.63      11662.07       213.44 o                         
   5   7   1      14030.88      14547.17       197.23 o                         
   6   7   1       1696.08       1402.42        88.23 o                         
   7   7   1       7291.82       6743.31       153.77 o                         
   8   7   1      10136.44      10061.13       172.46 o                         
   9   7   1        139.98         65.29        78.64 o                         
  10   7   1       8187.32       8177.61       186.93 o                         
  11   7   1       4375.61       4863.41       192.57 o                         
  12   7   1        809.85        757.74       132.35 o                         
  13   7   1       3598.16       3850.58       219.49 o                         
  14   7   1       2164.83       2079.40       225.08 o                         
 -14   8   1       7095.99       7663.76       369.27 o                         
 -13   8   1        406.12        535.49       167.43 o                         
 -12   8   1       4229.92       4042.85       218.69 o                         
 -11   8   1       4098.93       4551.19       188.86 o                         
 -10   8   1        593.10        495.00        96.23 o                         
  -9   8   1       8034.66       8806.38       173.05 o                         
  -8   8   1      14910.69      15014.54       211.08 o                         
  -7   8   1          0.08        118.81        79.77 o                         
  -6   8   1       4264.66       3925.03       153.82 o                         
  -5   8   1       5583.17       5558.44       135.27 o                         
  -4   8   1         30.60        113.47        70.41 o                         
  -3   8   1      43076.22      44243.77       412.49 o                         
  -2   8   1      27863.00      28796.58       362.51 o                         
  -1   8   1       1385.60       1651.39       107.83 o                         
   0   8   1      14971.09      14917.86       230.92 o                         
   1   8   1       8640.47       8167.52       190.99 o                         
   2   8   1       4483.98       4562.23       162.02 o                         
   3   8   1      56227.21      56048.50       519.91 o                         
   4   8   1      18548.54      18325.86       217.37 o                         
   5   8   1       2165.65       2243.60       107.11 o                         
   6   8   1        363.79        500.38        75.98 o                         
   7   8   1       4751.02       4859.90       144.05 o                         
   8   8   1       7609.06       7849.14       174.99 o                         
   9   8   1      21881.70      21994.47       265.59 o                         
  10   8   1       4767.47       4731.15       171.65 o                         
  11   8   1         59.16         25.27       110.02 o                         
  12   8   1       5022.36       5198.79       263.80 o                         
  13   8   1        447.68        232.96       203.36 o                         
  14   8   1       3968.18       4046.83       304.05 o                         
 -13   9   1       2369.15       2495.82       213.85 o                         
 -12   9   1        319.91        511.18       178.05 o                         
 -11   9   1       4911.73       4735.45       219.47 o                         
 -10   9   1      12067.70      11886.91       240.33 o                         
  -9   9   1       4494.81       4346.35       156.77 o                         
  -8   9   1       5146.73       4825.98       154.54 o                         
  -7   9   1      17024.86      16450.37       222.15 o                         
  -6   9   1        501.16        587.12        85.83 o                         
  -5   9   1       8157.33       8275.64       157.59 o                         
  -4   9   1      36551.62      37281.18       346.83 o                         
  -3   9   1       5908.05       5525.17       148.34 o                         
  -2   9   1       5159.55       5407.68       146.00 o                         
  -1   9   1       5053.64       5216.86       180.08 o                         
   0   9   1        146.11        192.05        86.08 o                         
   1   9   1      17506.40      17507.87       249.21 o                         
   2   9   1      35094.36      35337.14       341.55 o                         
   3   9   1       3055.63       3068.66       118.76 o                         
   4   9   1      12046.78      11680.72       186.30 o                         
   5   9   1      11985.32      12206.67       178.14 o                         
   6   9   1        238.43        260.73        68.48 o                         
   7   9   1      11718.20      12113.68       194.85 o                         
   8   9   1       9901.39      10534.06       200.77 o                         
   9   9   1        402.31        652.31        99.17 o                         
  10   9   1       4275.44       4207.67       194.54 o                         
  11   9   1       4458.10       4889.59       236.77 o                         
  12   9   1        300.70        612.76       189.34 o                         
  13   9   1       4343.40       4905.64       313.90 o                         
 -13  10   1         10.98        389.12       219.07 o                         
 -12  10   1       3734.12       4472.38       277.39 o                         
 -11  10   1       1031.27       1236.38       169.51 o                         
 -10  10   1        267.73        304.17       127.00 o                         
  -9  10   1       8198.16       7868.71       246.12 o                         
  -8  10   1       7345.84       7670.76       204.14 o                         
  -7  10   1       1558.32       1415.75       103.47 o                         
  -6  10   1      11335.77      11822.07       188.57 o                         
  -5  10   1       8852.55       8538.78       192.40 o                         
  -4  10   1        270.80        148.65        71.19 o                         
  -3  10   1      12914.04      13089.69       191.55 o                         
  -2  10   1       9354.11       9230.70       164.98 o                         
  -1  10   1        915.19        748.37        71.34 o                         
   0  10   1      14266.53      14523.41       231.60 o                         
   1  10   1       6599.69       6547.67       145.38 o                         
   2  10   1       6277.62       6128.42       146.88 o                         
   3  10   1      28243.62      28673.76       302.10 o                         
   4  10   1      12460.02      12254.37       197.16 o                         
   5  10   1        421.95        446.31        87.75 o                         
   6  10   1      11868.39      11652.49       190.90 o                         
   7  10   1       3976.56       3863.58       138.34 o                         
   8  10   1       2908.62       2554.51       139.97 o                         
   9  10   1       8778.72       8958.53       210.43 o                         
  10  10   1       2826.04       2830.68       166.35 o                         
  11  10   1        322.50         94.92       170.41 o                         
  12  10   1       4667.12       4771.62       282.68 o                         
  13  10   1       1082.06       1329.98       212.35 o                         
 -12  11   1        436.33        232.00       276.15 o                         
 -11  11   1       1027.88       1017.63       243.44 o                         
 -10  11   1       6869.44       7073.24       270.90 o                         
  -9  11   1       1619.79       1835.89       147.04 o                         
  -8  11   1       3498.46       3586.24       190.84 o                         
  -7  11   1       6808.27       7334.77       185.88 o                         
  -6  11   1       1425.89       1098.81       106.94 o                         
  -5  11   1       3436.52       3011.94       134.16 o                         
  -4  11   1      15038.93      15043.84       235.08 o                         
  -3  11   1       8141.81       7998.24       169.15 o                         
  -2  11   1       3567.47       3320.52       140.39 o                         
  -1  11   1       6414.46       5849.90       170.89 o                         
   0  11   1         65.92        150.46        93.37 o                         
   1  11   1       9367.66       9401.06       160.71 o                         
   2  11   1      32282.17      32776.39       314.97 o                         
   3  11   1        975.89        950.41        95.16 o                         
   4  11   1       4609.37       4349.31       145.59 o                         
   5  11   1       3382.80       3600.23       157.50 o                         
   6  11   1        418.13        345.09        88.98 o                         
   7  11   1       4542.93       4352.03       211.96 o                         
   8  11   1       8056.52       7700.71       270.66 o                         
   9  11   1          2.86       -132.47       132.47 o                         
  10  11   1       3302.45       2883.04       276.57 o                         
  11  11   1       2812.62       2398.84       233.70 o                         
  12  11   1         78.01       -220.41       232.00 o                         
 -11  12   1       4934.13       4927.33       352.69 o                         
 -10  12   1         72.64        449.04       211.61 o                         
  -9  12   1       6305.28       6365.78       297.97 o                         
  -8  12   1       8055.96       7205.43       293.04 o                         
  -7  12   1          1.48        117.03       140.37 o                         
  -6  12   1       8592.76       8375.06       213.87 o                         
  -5  12   1       6276.83       6317.64       213.77 o                         
  -4  12   1        632.05        598.99        93.95 o                         
  -3  12   1       8439.57       8444.63       186.06 o                         
  -2  12   1       4837.90       4706.36       143.02 o                         
  -1  12   1        233.26        286.32        83.42 o                         
   0  12   1      10467.67       9956.93       182.16 o                         
   1  12   1       7366.61       7761.60       179.38 o                         
   2  12   1        690.04        608.11        89.83 o                         
   3  12   1      12729.52      12553.46       223.32 o                         
   4  12   1       4707.27       4320.10       176.96 o                         
   5  12   1       2058.02       1995.79       133.75 o                         
   6  12   1      11079.63      10894.80       290.81 o                         
   7  12   1       4001.74       3980.85       190.66 o                         
   8  12   1       1207.03       1185.19       139.17 o                         
   9  12   1       5877.43       6374.75       329.90 o                         
  10  12   1       1389.31       1431.07       199.17 o                         
  11  12   1       1118.93       1067.86       221.76 o                         
 -11  13   1        245.82        406.93       222.92 o                         
 -10  13   1       5659.71       5590.58       317.41 o                         
  -9  13   1       6123.87       5251.98       297.00 o                         
  -8  13   1        412.61        265.08       204.80 o                         
  -7  13   1      10871.60      11550.41       281.99 o                         
  -6  13   1       5727.82       6167.69       246.04 o                         
  -5  13   1        776.21        941.91       147.99 o                         
  -4  13   1      20644.23      20093.92       317.72 o                         
  -3  13   1       3971.14       3458.37       165.93 o                         
  -2  13   1       3233.23       3167.01       156.90 o                         
  -1  13   1       9962.54       9890.22       209.36 o                         
   0  13   1       2741.77       2765.88       130.20 o                         
   1  13   1       7412.27       7347.61       203.40 o                         
   2  13   1      11703.62      11762.90       205.09 o                         
   3  13   1       1219.48       1156.45       116.65 o                         
   4  13   1       1033.67       1169.21       129.95 o                         
   5  13   1       2656.83       2709.53       158.31 o                         
   6  13   1        210.62        197.79       128.83 o                         
   7  13   1       6894.68       6386.45       275.71 o                         
   8  13   1      10647.26      10223.03       479.07 o                         
   9  13   1         30.08         54.51       328.91 o                         
  10  13   1       3763.84       4404.69       324.07 o                         
  11  13   1       3546.33       4084.50       639.93 o                         
 -10  14   1       1050.37        925.21       349.74 o                         
  -9  14   1       2068.14       1980.97       262.96 o                         
  -8  14   1       6142.58       6318.81       337.24 o                         
  -7  14   1         58.62        122.63       197.19 o                         
  -6  14   1      15746.20      15649.46       356.04 o                         
  -5  14   1      12511.08      12631.59       323.25 o                         
  -4  14   1         48.05        -58.07       115.10 o                         
  -3  14   1       5129.82       5633.89       238.10 o                         
  -2  14   1       7768.66       8120.24       225.81 o                         
  -1  14   1        921.92        891.52       122.94 o                         
   0  14   1      20193.57      20014.29       291.44 o                         
   1  14   1      14954.53      14090.16       274.30 o                         
   2  14   1        473.35        374.76       116.46 o                         
   3  14   1       7022.59       7065.48       220.48 o                         
   4  14   1       6697.65       5949.18       212.10 o                         
   5  14   1       2955.43       2524.91       190.36 o                         
   6  14   1      22260.93      22759.79       545.01 o                         
   7  14   1       5431.74       5121.75       370.44 o                         
   8  14   1       1016.90        934.93       215.39 o                         
   9  14   1       6446.35       6449.62       429.73 o                         
  -8  15   1       2012.09       2265.67       255.28 o                         
  -7  15   1      10420.98      10763.73       464.70 o                         
  -6  15   1       6414.41       5106.91       344.51 o                         
  -5  15   1       2606.40       2200.21       210.71 o                         
  -4  15   1      15136.61      15472.89       384.07 o                         
  -3  15   1       1808.45       1931.72       167.32 o                         
  -2  15   1       8698.58       8416.17       247.53 o                         
  -1  15   1      18983.42      18471.98       320.03 o                         
   0  15   1       2928.18       3020.09       218.17 o                         
   1  15   1       5288.72       4933.05       210.90 o                         
   2  15   1      12829.12      13267.68       286.13 o                         
   3  15   1        441.49        328.73       151.87 o                         
   4  15   1       7580.51       7974.85       279.97 o                         
   5  15   1      13825.71      13288.70       432.71 o                         
   6  15   1        852.16        690.78       186.84 o                         
   7  15   1       7303.88       7278.51       349.35 o                         
   8  15   1       9390.16       9432.15       547.10 o                         
  -7  16   1         20.66       -251.47       251.47 o                         
  -6  16   1       9245.41       9225.96       371.78 o                         
  -5  16   1       8827.17       8126.75       387.07 o                         
  -4  16   1        154.58        517.52       190.27 o                         
  -3  16   1       7962.02       7570.97       368.38 o                         
  -2  16   1       7561.74       6932.27       304.71 o                         
  -1  16   1        507.42        737.36       176.05 o                         
   0  16   1      21867.72      21474.64       461.57 o                         
   1  16   1       9864.13      10060.54       347.94 o                         
   2  16   1       1529.96       1616.58       193.14 o                         
   3  16   1      12438.24      12606.39       366.66 o                         
   4  16   1       7465.63       7413.44       378.17 o                         
   5  16   1       1166.58        869.82       199.91 o                         
   6  16   1      13587.74      13514.44       404.48 o                         
   7  16   1       5016.22       4283.23       290.34 o                         
  -5  17   1       2983.34       2099.43       559.99 o                         
  -4  17   1       8203.70       7843.97       395.87 o                         
  -3  17   1        708.90        524.80       224.94 o                         
  -2  17   1       2970.58       3062.71       284.36 o                         
  -1  17   1      11209.29      11718.60       349.09 o                         
   0  17   1       1790.06       1785.94       243.92 o                         
   1  17   1       6350.96       6390.80       303.38 o                         
   2  17   1       8528.53       9262.66       371.94 o                         
   3  17   1        524.92        314.63       224.00 o                         
   4  17   1       5476.03       5449.06       301.81 o                         
 -16   0   2       2051.96       1847.48       308.97 o                         
 -15   0   2       2401.87       2654.01       334.54 o                         
 -14   0   2      14876.74      15300.63       405.91 o                         
 -13   0   2      11391.39      11335.80       366.23 o                         
 -12   0   2        337.43        221.05       130.79 o                         
 -11   0   2      24511.56      23767.34       376.27 o                         
 -10   0   2       5883.66       6239.21       226.44 o                         
  -9   0   2       5811.74       6467.51       240.75 o                         
  -8   0   2      31147.70      30777.17       497.66 o                         
  -7   0   2       5363.15       4565.97       207.19 o                         
  -6   0   2      25238.21      24289.02       426.03 o                         
  -5   0   2      40949.34      38252.55       526.45 o                         
  -4   0   2         99.74         99.42        66.95 o                         
  -3   0   2     137660.67     136037.73      1675.46 o                         
  -2   0   2      69727.87      72509.14      1777.58 o                         
   2   0   2      12421.53      13774.13       203.01 o                         
   3   0   2     149164.66     155306.97      3200.59 o                         
   4   0   2     132717.23     138204.83      1903.04 o                         
   5   0   2       5476.30       6470.30       199.85 o                         
   6   0   2      69760.87      69460.61       853.24 o                         
   7   0   2      53912.88      52591.33       740.41 o                         
   8   0   2       2661.66       2863.67       176.13 o                         
   9   0   2      20027.19      20184.95       356.00 o                         
  10   0   2      27334.96      27840.23       449.07 o                         
  11   0   2       2191.74       2561.95       190.24 o                         
  12   0   2      26403.39      26200.11       410.31 o                         
  13   0   2       9262.67       9407.58       427.96 o                         
  14   0   2        139.65        331.61       236.28 o                         
  15   0   2      11270.43      11927.98       487.75 o                         
  16   0   2       5169.53       4516.13       391.74 o                         
 -16   1   2       3593.66       3449.74       257.98 o                         
 -15   1   2       6576.71       7115.01       292.76 o                         
 -14   1   2         87.52        550.17       149.63 o                         
 -13   1   2      11294.83      11471.24       265.66 o                         
 -12   1   2      25772.23      25782.12       286.41 o                         
 -11   1   2         50.83        178.32        82.19 o                         
 -10   1   2      26354.15      26581.93       298.75 o                         
  -9   1   2       9992.12       9630.67       193.92 o                         
  -8   1   2       2583.43       2391.16       121.92 o                         
  -7   1   2      51779.86      51288.80       548.14 o                         
  -6   1   2      68240.64      69876.02       603.06 o                         
  -5   1   2       1285.32       1271.14        80.82 o                         
  -4   1   2      76015.80      76321.74       565.64 o                         
  -3   1   2      23787.77      24700.51       233.51 o                         
  -2   1   2        107.14         97.39        18.46 o                         
  -1   1   2     119447.90     108298.05      2347.76 o                         
   1   1   2        180.74        390.26        22.37 o                         
   2   1   2     103146.42      99031.56       976.87 o                         
   3   1   2       4013.79       4364.72        97.34 o                         
   4   1   2      67466.25      72854.08       592.54 o                         
   5   1   2     130890.21     137278.73      1079.34 o                         
   6   1   2      31640.16      31608.54       358.25 o                         
   7   1   2      12942.02      11982.92       229.36 o                         
   8   1   2      27022.38      26266.92       310.39 o                         
   9   1   2       5524.92       5608.77       155.14 o                         
  10   1   2       9017.80       9227.38       175.03 o                         
  11   1   2      24119.63      24597.97       275.22 o                         
  12   1   2       1952.81       2047.66       111.94 o                         
  13   1   2       5862.79       5571.16       204.94 o                         
  14   1   2      11714.30      12500.49       495.72 o                         
  15   1   2        847.74       1084.78       178.37 o                         
  16   1   2       6931.19       7174.49       427.64 o                         
 -16   2   2        966.12        922.06       227.71 o                         
 -15   2   2       1396.96       1395.92       174.74 o                         
 -14   2   2      10707.69      11378.38       345.82 o                         
 -13   2   2       6198.51       6716.32       190.40 o                         
 -12   2   2       1126.11        984.52        99.46 o                         
 -11   2   2       9695.91       9943.36       186.08 o                         
 -10   2   2       4627.36       4540.86       140.30 o                         
  -9   2   2      10215.89       9989.14       187.87 o                         
  -8   2   2      27869.40      28396.68       322.55 o                         
  -7   2   2      17356.78      17617.68       272.50 o                         
  -6   2   2      24297.84      24647.04       307.03 o                         
  -5   2   2      67156.60      66804.41       590.89 o                         
  -4   2   2        395.26        742.65        52.46 o                         
  -3   2   2      18511.28      18815.48       213.08 o                         
  -2   2   2      76102.77      76107.22       529.47 o                         
  -1   2   2      15572.78      16417.15       129.29 o                         
   0   2   2      25585.14      25823.31       193.96 o                         
   1   2   2      49123.68      45808.77       511.57 o                         
   2   2   2       7668.42       8137.28       103.65 o                         
   3   2   2      43560.06      44011.52       345.31 o                         
   4   2   2      83777.08      90020.38       648.76 o                         
   5   2   2       6216.89       6794.17       147.79 o                         
   6   2   2      47374.61      47502.63       482.43 o                         
   7   2   2      24431.14      23865.45       331.69 o                         
   8   2   2         88.25        122.58        75.61 o                         
   9   2   2      24243.31      24504.33       270.23 o                         
  10   2   2      16096.24      17117.96       237.29 o                         
  11   2   2       3014.49       3365.60       148.24 o                         
  12   2   2      12889.70      13082.67       267.36 o                         
  13   2   2       5778.90       5541.30       198.25 o                         
  14   2   2         35.45       -140.83       167.75 o                         
  15   2   2       5834.08       5723.20       299.87 o                         
 -15   3   2       3661.10       3674.27       313.49 o                         
 -14   3   2         24.19         97.89       152.59 o                         
 -13   3   2       4244.26       4300.93       196.11 o                         
 -12   3   2      11038.40      10817.94       310.42 o                         
 -11   3   2          2.35         61.93        83.16 o                         
 -10   3   2      14488.31      14405.54       208.75 o                         
  -9   3   2       6385.37       6509.94       161.36 o                         
  -8   3   2        188.23        462.41        90.04 o                         
  -7   3   2      17771.28      18176.71       284.12 o                         
  -6   3   2      37092.35      34641.36       800.90 o                         
  -5   3   2       1318.29       1343.64        87.73 o                         
  -4   3   2      72640.74      75701.73       554.69 o                         
  -3   3   2      23797.41      23665.86       239.16 o                         
  -2   3   2       1135.66       1705.48        55.59 o                         
  -1   3   2      39614.80      38422.30       316.61 o                         
   0   3   2      35249.09      36957.04       378.68 o                         
   1   3   2      21978.56      23104.43       250.45 o                         
   2   3   2      36083.95      34610.16       315.99 o                         
   3   3   2       3412.23       3315.61        81.81 o                         
   4   3   2        289.21        565.47        49.94 o                         
   5   3   2      12353.65      10059.70       184.02 o                         
   6   3   2      11444.25      11787.75       236.45 o                         
   7   3   2       2073.82       2267.43       146.58 o                         
   8   3   2       7606.41       7478.54       154.62 o                         
   9   3   2        181.52        372.89        80.00 o                         
  10   3   2      10602.26      10291.08       180.13 o                         
  11   3   2      12006.91      11718.85       212.72 o                         
  12   3   2        297.03        198.16        98.52 o                         
  13   3   2       3327.87       3258.90       176.31 o                         
  14   3   2       4454.69       4469.92       260.81 o                         
  15   3   2         97.41        161.01       204.50 o                         
 -15   4   2       1051.83        857.28       252.77 o                         
 -14   4   2       5894.55       6248.66       370.65 o                         
 -13   4   2       1548.35       1480.18       136.68 o                         
 -12   4   2       2447.61       2274.17       127.47 o                         
 -11   4   2      20565.64      20087.73       261.95 o                         
 -10   4   2       2922.42       2817.24       124.06 o                         
  -9   4   2       3166.77       3374.19       127.31 o                         
  -8   4   2      14250.96      13467.78       201.40 o                         
  -7   4   2       3660.90       3405.92       144.07 o                         
  -6   4   2       9983.88       9378.10       208.40 o                         
  -5   4   2      31141.30      29941.79       319.48 o                         
  -4   4   2       8984.41       9299.27       154.42 o                         
  -3   4   2      14413.19      13535.75       172.16 o                         
  -2   4   2      13346.79      12818.47       151.86 o                         
  -1   4   2       1849.18       1897.07        54.52 o                         
   0   4   2      33013.57      34690.73       287.42 o                         
   1   4   2      40658.06      40726.56       350.90 o                         
   2   4   2        490.61        695.69        41.51 o                         
   3   4   2      18665.99      18416.32       205.77 o                         
   4   4   2      24731.58      23804.91       263.06 o                         
   5   4   2          7.60        -38.72        49.03 o                         
   6   4   2      11958.73      10713.72       217.41 o                         
   7   4   2       8697.66       8479.18       209.25 o                         
   8   4   2        743.81        575.71        74.43 o                         
   9   4   2       8871.85       8696.55       161.33 o                         
  10   4   2      13894.93      13679.01       207.38 o                         
  11   4   2         23.33         98.04        94.31 o                         
  12   4   2       5946.47       5901.77       203.68 o                         
  13   4   2       1101.02       1015.04       150.73 o                         
  14   4   2         42.96        119.66       160.31 o                         
  15   4   2       6621.22       6592.12       343.91 o                         
 -15   5   2       3820.32       4249.02       278.04 o                         
 -14   5   2          9.56        -16.30       172.18 o                         
 -13   5   2       4806.64       4814.75       249.36 o                         
 -12   5   2       4604.25       4260.84       188.56 o                         
 -11   5   2         83.25         32.69        95.48 o                         
 -10   5   2      10883.67      10766.07       189.75 o                         
  -9   5   2      13794.87      13825.72       207.19 o                         
  -8   5   2         79.00        152.82        73.23 o                         
  -7   5   2      11727.25      11126.77       192.75 o                         
  -6   5   2      10154.19      10682.81       223.51 o                         
  -5   5   2       3588.10       3748.42       120.36 o                         
  -4   5   2      40324.98      40346.61       374.18 o                         
  -3   5   2      18220.15      17274.95       208.76 o                         
  -2   5   2        108.73         40.29        31.45 o                         
  -1   5   2      25657.33      24561.82       247.54 o                         
   0   5   2       4925.06       4869.02       112.62 o                         
   1   5   2      13748.45      13881.45       184.87 o                         
   2   5   2      20530.68      19695.79       237.95 o                         
   3   5   2      11587.93      10704.24       162.72 o                         
   4   5   2       2500.36       1909.96       104.35 o                         
   5   5   2      20179.08      20155.79       293.84 o                         
   6   5   2       2721.82       2554.93       148.13 o                         
   7   5   2       3950.75       3723.16       129.61 o                         
   8   5   2      17454.45      16586.23       209.98 o                         
   9   5   2       3231.24       3333.88       126.89 o                         
  10   5   2       8959.49       9147.67       183.48 o                         
  11   5   2       8121.82       8599.61       201.63 o                         
  12   5   2        261.96        281.98       104.42 o                         
  13   5   2       2084.18       2213.22       175.15 o                         
  14   5   2       2881.08       2592.91       204.04 o                         
  15   5   2         38.26       -200.65       200.65 o                         
 -15   6   2        275.41        382.43       203.83 o                         
 -14   6   2       6089.00       6671.85       401.84 o                         
 -13   6   2       1877.83       2162.51       167.15 o                         
 -12   6   2       3738.77       3746.09       165.76 o                         
 -11   6   2       7286.19       7362.30       194.89 o                         
 -10   6   2       1429.15       1412.21       106.03 o                         
  -9   6   2       7459.13       6657.47       161.14 o                         
  -8   6   2      14793.28      14379.26       201.39 o                         
  -7   6   2       3184.19       3432.22       140.20 o                         
  -6   6   2       7729.02       8023.67       162.30 o                         
  -5   6   2      19773.67      18454.86       257.97 o                         
  -4   6   2         73.22        173.58        56.56 o                         
  -3   6   2      18745.26      18535.35       227.75 o                         
  -2   6   2      42715.69      42739.19       390.46 o                         
  -1   6   2       3430.62       4002.19        93.54 o                         
   0   6   2       5758.42       5145.73       125.73 o                         
   1   6   2      31273.84      31213.11       348.60 o                         
   2   6   2         43.93        -46.58        46.58 o                         
   3   6   2      37497.54      35871.07       341.28 o                         
   4   6   2      17188.55      16698.01       246.98 o                         
   5   6   2        192.96        204.13        72.75 o                         
   6   6   2      20845.04      21679.07       256.39 o                         
   7   6   2      13663.22      13379.96       190.81 o                         
   8   6   2       2283.41       2213.89       109.06 o                         
   9   6   2      21422.57      20481.40       242.87 o                         
  10   6   2       9635.39       9462.78       187.33 o                         
  11   6   2         26.41        -15.51        92.10 o                         
  12   6   2       3745.75       3741.72       196.36 o                         
  13   6   2       1492.24       1592.25       161.14 o                         
  14   6   2        990.11        952.28       201.40 o                         
  15   6   2       3895.57       4519.55       284.53 o                         
 -14   7   2        111.03        -67.13       188.35 o                         
 -13   7   2       2343.69       2429.84       212.54 o                         
 -12   7   2       4075.83       3852.23       194.92 o                         
 -11   7   2        390.93        265.04       105.55 o                         
 -10   7   2      10728.69      11079.21       204.26 o                         
  -9   7   2       8422.60       8820.55       175.51 o                         
  -8   7   2        994.80       1081.98        92.14 o                         
  -7   7   2      19343.71      19506.84       236.59 o                         
  -6   7   2      20477.60      20263.43       242.78 o                         
  -5   7   2      14125.27      14236.77       199.82 o                         
  -4   7   2      50503.11      50865.52       588.99 o                         
  -3   7   2      12921.48      12965.93       195.50 o                         
  -2   7   2       5639.53       6064.93       116.39 o                         
  -1   7   2      41351.24      42672.95       373.05 o                         
   0   7   2      18010.48      18556.75       264.18 o                         
   1   7   2       6936.68       6551.54       157.06 o                         
   2   7   2      52011.13      52854.88       502.40 o                         
   3   7   2      21221.70      21011.02       293.63 o                         
   4   7   2       1830.88       1916.50       111.04 o                         
   5   7   2      26588.56      25830.11       269.92 o                         
   6   7   2       6003.12       5965.96       145.53 o                         
   7   7   2      10654.54       9796.40       173.97 o                         
   8   7   2      20450.47      21176.92       247.34 o                         
   9   7   2       3170.10       3406.89       135.90 o                         
  10   7   2       4914.59       5265.44       175.52 o                         
  11   7   2      15275.79      15011.05       276.46 o                         
  12   7   2       1022.42       1062.55       151.36 o                         
  13   7   2       3300.37       3265.43       205.24 o                         
  14   7   2       6462.34       7041.40       310.42 o                         
 -14   8   2       5409.78       5692.93       311.92 o                         
 -13   8   2       1511.03       1511.60       175.77 o                         
 -12   8   2       3003.40       2893.34       184.17 o                         
 -11   8   2       7116.43       7352.26       211.69 o                         
 -10   8   2       2487.69       2811.32       130.96 o                         
  -9   8   2       3660.07       4103.63       145.22 o                         
  -8   8   2      20751.19      21568.39       254.30 o                         
  -7   8   2        651.54        647.74        78.67 o                         
  -6   8   2       3152.35       3035.34       127.33 o                         
  -5   8   2      20668.90      20064.28       237.29 o                         
  -4   8   2       7144.28       7430.49       143.78 o                         
  -3   8   2      22079.87      22544.92       240.66 o                         
  -2   8   2      22824.48      22623.07       326.04 o                         
  -1   8   2       3063.55       2785.25       116.98 o                         
   0   8   2      19963.58      19796.42       272.25 o                         
   1   8   2      29511.64      29666.57       358.80 o                         
   2   8   2        548.50        570.52        85.61 o                         
   3   8   2      39750.68      40284.50       420.65 o                         
   4   8   2      32656.21      32902.28       330.74 o                         
   5   8   2       1021.91        881.92        70.37 o                         
   6   8   2       2751.90       2708.16       117.50 o                         
   7   8   2       8814.04       8835.96       176.58 o                         
   8   8   2        827.33        664.23        84.63 o                         
   9   8   2      18783.47      19613.49       251.93 o                         
  10   8   2       9604.88       9493.88       246.87 o                         
  11   8   2         15.92        -46.53       121.16 o                         
  12   8   2       6408.73       6357.07       236.74 o                         
  13   8   2       3603.52       3287.71       257.45 o                         
  14   8   2        849.89       1039.11       215.24 o                         
 -14   9   2        269.86        244.26       336.03 o                         
 -13   9   2       3367.39       3133.76       239.05 o                         
 -12   9   2       4972.08       5134.17       290.53 o                         
 -11   9   2        304.02        264.14       136.19 o                         
 -10   9   2       3896.42       4070.59       172.66 o                         
  -9   9   2       8297.78       8964.12       200.72 o                         
  -8   9   2          8.59          2.18        82.45 o                         
  -7   9   2      12402.40      12282.44       194.54 o                         
  -6   9   2      11683.61      11720.31       187.76 o                         
  -5   9   2        927.63        821.45        77.83 o                         
  -4   9   2       3610.88       3724.76       141.26 o                         
  -3   9   2       6724.63       6701.65       152.59 o                         
  -2   9   2       3296.77       3080.24       127.13 o                         
  -1   9   2      18265.05      18197.46       239.25 o                         
   0   9   2       5910.35       5591.12       147.60 o                         
   1   9   2       3124.95       3155.93       123.29 o                         
   2   9   2      27244.25      27040.62       267.32 o                         
   3   9   2       7684.41       8420.90       170.95 o                         
   4   9   2       8937.29       8553.65       166.36 o                         
   5   9   2      23049.95      23389.66       267.19 o                         
   6   9   2       6447.48       6052.32       147.93 o                         
   7   9   2        836.37        907.70        87.07 o                         
   8   9   2      12937.57      13414.21       240.83 o                         
   9   9   2       2303.12       2321.30       132.47 o                         
  10   9   2       5169.76       5415.89       196.91 o                         
  11   9   2       8951.36       8857.76       287.88 o                         
  12   9   2       1165.59        965.52       183.02 o                         
  13   9   2       1807.98       1884.75       224.11 o                         
 -13  10   2       2414.60       2454.63       224.81 o                         
 -12  10   2         91.74         80.52       185.15 o                         
 -11  10   2       1903.54       1902.61       172.50 o                         
 -10  10   2       2244.05       2051.94       153.94 o                         
  -9  10   2       1100.87        671.90       113.64 o                         
  -8  10   2       7692.36       7640.12       190.53 o                         
  -7  10   2       5409.43       5674.21       163.00 o                         
  -6  10   2        340.20        471.75        78.48 o                         
  -5  10   2       8123.90       8290.58       167.44 o                         
  -4  10   2        681.64        598.26        77.78 o                         
  -3  10   2       6242.54       6271.64       156.46 o                         
  -2  10   2      15216.18      15427.23       199.79 o                         
  -1  10   2       2190.74       2310.82       113.52 o                         
   0  10   2        571.24        463.84        77.09 o                         
   1  10   2       9316.52       9340.72       159.98 o                         
   2  10   2        359.03        386.44        73.03 o                         
   3  10   2      11795.67      11757.62       193.19 o                         
   4  10   2       7280.72       7159.99       186.60 o                         
   5  10   2       3179.05       3561.83       142.83 o                         
   6  10   2       2650.76       2937.85       136.33 o                         
   7  10   2       4603.04       4830.36       154.19 o                         
   8  10   2        386.38        338.18       109.74 o                         
   9  10   2       3682.21       4050.04       180.72 o                         
  10  10   2        875.89        938.09       135.94 o                         
  11  10   2        547.76        144.46       197.28 o                         
  12  10   2       3174.12       3580.02       244.28 o                         
  13  10   2       2134.40       2015.81       233.03 o                         
 -12  11   2       2881.66       4035.22       289.10 o                         
 -11  11   2        487.76        341.50       235.78 o                         
 -10  11   2         73.60        343.63       157.19 o                         
  -9  11   2        868.10        890.14       138.23 o                         
  -8  11   2        440.52        775.58       114.42 o                         
  -7  11   2       5284.95       5412.68       176.64 o                         
  -6  11   2       1653.41       1449.35       113.76 o                         
  -5  11   2        811.23        809.67        99.81 o                         
  -4  11   2        313.79        463.99        99.75 o                         
  -3  11   2       1371.65       1457.52        91.58 o                         
  -2  11   2       1597.65       1495.92        97.24 o                         
  -1  11   2       5150.66       5594.19       167.76 o                         
   0  11   2       6917.28       6386.63       170.25 o                         
   1  11   2       1771.02       1861.32        95.63 o                         
   2  11   2        506.91        559.29        77.95 o                         
   3  11   2       1284.32       1645.61       111.77 o                         
   4  11   2       6734.06       6353.47       203.61 o                         
   5  11   2       3330.95       3221.96       156.43 o                         
   6  11   2       3010.08       3206.77       150.42 o                         
   7  11   2         43.90        137.78       112.07 o                         
   8  11   2       2192.49       2367.37       142.80 o                         
   9  11   2        387.25        -71.86       131.97 o                         
  10  11   2        470.43        297.83       165.93 o                         
  11  11   2        313.39        388.25       235.79 o                         
  12  11   2        632.56        -77.63       233.49 o                         
 -12  12   2         86.05        342.03       476.35 o                         
 -11  12   2        298.33        949.09       232.92 o                         
 -10  12   2         65.74        260.79       195.46 o                         
  -9  12   2        921.32        835.60       162.11 o                         
  -8  12   2       3833.04       3998.07       234.33 o                         
  -7  12   2         31.60         17.66       115.17 o                         
  -6  12   2        813.58        940.74       123.14 o                         
  -5  12   2       1272.25       1459.74       120.96 o                         
  -4  12   2        496.49        457.03        94.70 o                         
  -3  12   2       2587.20       2951.85       147.84 o                         
  -2  12   2       2657.42       2518.13       115.62 o                         
  -1  12   2       1672.96       1568.55       106.75 o                         
   0  12   2        314.69        310.22        82.58 o                         
   1  12   2        493.43        536.47        85.99 o                         
   2  12   2        507.98        522.46        85.38 o                         
   3  12   2        393.03        355.57        92.34 o                         
   4  12   2        101.18        224.55        98.45 o                         
   5  12   2       1280.01       1255.83       130.00 o                         
   6  12   2        859.43        946.01       120.33 o                         
   7  12   2       1811.34       1631.40       143.48 o                         
   8  12   2         82.60        204.32       137.51 o                         
   9  12   2         72.50        433.47       252.91 o                         
  10  12   2        284.49        624.62       196.73 o                         
  11  12   2        314.91        115.16       232.32 o                         
 -11  13   2        162.69        126.44       342.00 o                         
 -10  13   2         87.50        248.53       212.85 o                         
  -9  13   2         36.18         -8.28       257.05 o                         
  -8  13   2       2159.69       1737.18       187.09 o                         
  -7  13   2       2017.52       2293.06       169.56 o                         
  -6  13   2         37.01        279.56       136.43 o                         
  -5  13   2         71.99        -31.04       113.61 o                         
  -4  13   2        157.25        278.93       107.78 o                         
  -3  13   2        192.70        136.56       102.91 o                         
  -2  13   2       2240.76       2339.40       133.44 o                         
  -1  13   2       1185.10       1127.50       102.86 o                         
   0  13   2       1113.65       1218.85       102.94 o                         
   1  13   2        698.43        648.63       101.12 o                         
   2  13   2       1218.04       1189.86       101.84 o                         
   3  13   2        216.78         99.57        98.46 o                         
   4  13   2       6666.15       6174.78       193.68 o                         
   5  13   2       2187.60       2651.06       169.64 o                         
   6  13   2        890.00        793.08       131.10 o                         
   7  13   2        217.19        308.00       145.50 o                         
   8  13   2        349.31       1016.88       236.38 o                         
   9  13   2        332.78        441.67       263.05 o                         
  10  13   2        747.33        645.57       298.30 o                         
 -10  14   2         13.19        297.57       221.17 o                         
  -9  14   2        291.28        623.15       224.50 o                         
  -8  14   2        715.78        878.39       217.21 o                         
  -7  14   2         17.95        583.22       224.23 o                         
  -6  14   2        802.83        977.50       176.31 o                         
  -5  14   2        379.28        732.58       171.89 o                         
  -4  14   2          8.50         19.88       122.97 o                         
  -3  14   2        672.52        724.88       123.61 o                         
  -2  14   2        339.40        593.84       113.30 o                         
  -1  14   2        815.90        734.16       122.46 o                         
   0  14   2        308.71        465.41       108.89 o                         
   1  14   2        846.51       1095.37       117.57 o                         
   2  14   2         48.22        160.79       108.67 o                         
   3  14   2       1876.41       1801.00       134.48 o                         
   4  14   2         79.60        -42.74       119.60 o                         
   5  14   2         43.56        -32.71       159.41 o                         
   6  14   2        544.36        968.53       174.04 o                         
   7  14   2       1050.54       1371.29       211.56 o                         
   8  14   2         47.07        186.67       192.53 o                         
   9  14   2        306.77          0.52       213.80 o                         
  -8  15   2         38.07         44.64       260.80 o                         
  -7  15   2        165.00        170.16       201.87 o                         
  -6  15   2        131.33         59.63       194.36 o                         
  -5  15   2        300.37        220.42       184.71 o                         
  -4  15   2       2370.50       2625.00       207.77 o                         
  -3  15   2        475.69        603.43       145.83 o                         
  -2  15   2        572.08        589.88       136.56 o                         
  -1  15   2         69.13        181.83       125.18 o                         
   0  15   2        222.62        364.81       173.79 o                         
   1  15   2       1112.21        870.21       131.61 o                         
   2  15   2       2602.73       2748.09       159.31 o                         
   3  15   2        160.04        156.13       148.04 o                         
   4  15   2        622.27        845.96       169.55 o                         
   5  15   2        318.86        235.14       172.15 o                         
   6  15   2        416.27        543.55       180.63 o                         
   7  15   2         61.08        320.86       224.32 o                         
   8  15   2       1237.93       2027.99       280.91 o                         
  -7  16   2         62.16        744.91       291.80 o                         
  -6  16   2        205.47        119.51       200.95 o                         
  -5  16   2        561.00        671.25       215.01 o                         
  -4  16   2        948.49       1137.46       195.20 o                         
  -3  16   2        589.12        755.78       204.72 o                         
  -2  16   2        388.51        512.24       158.78 o                         
  -1  16   2         20.08        168.25       150.12 o                         
   0  16   2         16.08        207.79       159.35 o                         
   1  16   2        183.82        321.64       167.68 o                         
   2  16   2         19.74          6.26       168.79 o                         
   3  16   2        905.92       1014.25       240.18 o                         
   4  16   2        245.56        846.74       223.85 o                         
   5  16   2         12.63        -13.32       227.55 o                         
   6  16   2         97.29        297.25       189.20 o                         
   7  16   2        405.11        512.70       281.11 o                         
  -5  17   2          4.63        359.12       529.55 o                         
  -4  17   2         40.64        119.95       236.59 o                         
  -3  17   2        709.56        561.21       216.74 o                         
  -2  17   2        376.35        582.83       200.30 o                         
  -1  17   2         45.75        220.27       183.11 o                         
   0  17   2          7.47         73.37       194.25 o                         
   1  17   2         14.75        -96.58       178.49 o                         
   2  17   2        288.39        470.93       214.59 o                         
   3  17   2        280.34        264.58       195.90 o                         
   4  17   2        352.58        583.58       200.06 o                         
 -16   1   3        125.05         71.33       202.47 o                         
 -15   1   3        354.20        394.14       197.83 o                         
 -14   1   3        748.51        771.84       134.56 o                         
 -13   1   3        763.68        666.24       109.29 o                         
 -12   1   3        256.88        458.69        94.21 o                         
 -11   1   3          6.24        197.25        93.55 o                         
 -10   1   3        531.99        859.82        87.95 o                         
  -9   1   3       1344.89       1121.56        87.54 o                         
  -8   1   3       1592.71       1415.19        95.48 o                         
  -7   1   3       7816.16       8199.77       193.86 o                         
  -6   1   3       1970.43       2397.66       150.21 o                         
  -5   1   3        116.50        131.58        43.43 o                         
  -4   1   3       1869.36       2140.31        70.90 o                         
  -3   1   3       2675.05       2689.10        62.61 o                         
  -2   1   3      19500.69      20790.21       175.13 o                         
  -1   1   3        613.60        694.41        26.30 o                         
   0   1   3         24.36         80.17        21.65 o                         
   1   1   3       2172.91       2304.20        43.47 o                         
   2   1   3      12003.13      12917.04       142.51 o                         
   3   1   3        678.17        913.56        48.23 o                         
   4   1   3       8163.70       8732.53       141.06 o                         
   5   1   3       2937.72       3108.19       120.11 o                         
   6   1   3       1233.37       1642.03       107.08 o                         
   7   1   3       1534.81       1509.75       112.55 o                         
   8   1   3          9.83        188.69        73.48 o                         
   9   1   3        932.52        985.04        90.46 o                         
  10   1   3       2548.11       2751.54       120.49 o                         
  11   1   3       2121.15       2279.34       120.33 o                         
  12   1   3        138.93         69.27        95.98 o                         
  13   1   3          9.71        -95.95       119.35 o                         
  14   1   3         98.53        196.45       146.49 o                         
  15   1   3          2.86        170.50       182.07 o                         
 -16   2   3        226.86        428.06       307.16 o                         
 -15   2   3       1761.85       1824.39       217.89 o                         
 -14   2   3       1649.24       1826.43       155.43 o                         
 -13   2   3         49.94        281.60       112.78 o                         
 -12   2   3        492.02        675.83       102.97 o                         
 -11   2   3         16.96         22.10        80.83 o                         
 -10   2   3       1619.47       1692.96       102.57 o                         
  -9   2   3       7770.03       8088.87       182.72 o                         
  -8   2   3       2501.52       3101.03       142.56 o                         
  -7   2   3        116.94        304.18        70.45 o                         
  -6   2   3       1518.61       1356.41        94.36 o                         
  -5   2   3       3882.09       4125.14       117.72 o                         
  -4   2   3        161.71        155.84        32.08 o                         
  -3   2   3       4438.62       4117.61        86.55 o                         
  -2   2   3       5854.86       6289.69        94.12 o                         
  -1   2   3        319.56        436.73        23.85 o                         
   0   2   3      20212.50      23426.18       184.09 o                         
   1   2   3        966.95       1067.01        35.67 o                         
   2   2   3      51364.64      59165.59       699.24 o                         
   3   2   3      23053.14      24246.72       302.17 o                         
   4   2   3         68.23        215.20        47.59 o                         
   5   2   3        783.11        525.44        59.12 o                         
   6   2   3        296.43        446.83        73.14 o                         
   7   2   3       2357.55       2622.30       142.04 o                         
   8   2   3         62.22        133.61        75.19 o                         
   9   2   3       3944.20       3853.07       130.96 o                         
  10   2   3        337.20        565.31        80.20 o                         
  11   2   3        399.35        444.24        93.92 o                         
  12   2   3       1000.36        926.47        98.99 o                         
  13   2   3        413.08        732.37       162.02 o                         
  14   2   3        312.86         52.09       165.39 o                         
  15   2   3        107.47         64.84       182.04 o                         
 -15   3   3        211.39        222.01       180.43 o                         
 -14   3   3          7.45         30.49       140.64 o                         
 -13   3   3       3138.28       2728.13       172.38 o                         
 -12   3   3         80.99        243.12        89.98 o                         
 -11   3   3          7.63        201.19        84.43 o                         
 -10   3   3         63.72         37.05        80.53 o                         
  -9   3   3        249.43        486.93        87.03 o                         
  -8   3   3       4108.15       4289.37       133.86 o                         
  -7   3   3       5921.68       5829.04       168.22 o                         
  -6   3   3       5417.08       5611.99       196.10 o                         
  -5   3   3        881.89        971.34        70.98 o                         
  -4   3   3        475.43        468.30        41.74 o                         
  -3   3   3        246.17        206.76        32.16 o                         
  -2   3   3      12515.46      13508.34       182.60 o                         
  -1   3   3      42557.05      46714.18       428.88 o                         
   0   3   3      12008.54      13456.92       116.21 o                         
   1   3   3       5512.74       5050.49        73.76 o                         
   2   3   3      23746.24      25613.92       223.75 o                         
   3   3   3       5200.15       6977.48       124.23 o                         
   4   3   3      35712.23      38306.30       345.87 o                         
   5   3   3       5630.53       5748.70       141.89 o                         
   6   3   3      16795.68      16966.99       291.71 o                         
   7   3   3        696.91        894.65        88.28 o                         
   8   3   3        371.35        542.97        72.61 o                         
   9   3   3       5271.50       5846.61       154.15 o                         
  10   3   3        794.37        959.58        94.96 o                         
  11   3   3       1701.02       1773.01       119.16 o                         
  12   3   3       3871.71       3716.66       169.14 o                         
  13   3   3         69.20        -93.89       133.03 o                         
  14   3   3         84.01        108.93       165.62 o                         
  15   3   3         63.14        148.67       245.54 o                         
 -15   4   3          6.41        -83.58       200.54 o                         
 -14   4   3       2834.49       2689.71       222.54 o                         
 -13   4   3       2031.29       2157.36       145.78 o                         
 -12   4   3          4.04        179.33        97.10 o                         
 -11   4   3        371.83        587.01        94.79 o                         
 -10   4   3        557.85        441.62        86.88 o                         
  -9   4   3       1989.70       1726.93        86.45 o                         
  -8   4   3      11714.97      12077.48       199.62 o                         
  -7   4   3       4266.75       4683.81       151.77 o                         
  -6   4   3        302.38        251.64        66.91 o                         
  -5   4   3       1175.71        980.92        70.75 o                         
  -4   4   3       3918.89       3762.27       100.78 o                         
  -3   4   3       8858.30       9507.96       147.93 o                         
  -2   4   3      15223.35      15137.17       198.47 o                         
  -1   4   3         82.12        136.34        25.47 o                         
   0   4   3       1441.30       1814.23        68.77 o                         
   1   4   3       8805.74       9246.70       172.58 o                         
   2   4   3       2482.21       2024.54        63.33 o                         
   3   4   3        827.93        674.57        51.76 o                         
   4   4   3       3998.48       4207.47       111.94 o                         
   5   4   3       8055.78       8522.05       181.25 o                         
   6   4   3         98.56        115.63        62.92 o                         
   7   4   3       4777.52       4421.42       147.56 o                         
   8   4   3        556.24        433.91        72.91 o                         
   9   4   3       1206.29       1101.80        85.62 o                         
  10   4   3        745.04        798.39        84.63 o                         
  11   4   3          5.18        -17.96        88.14 o                         
  12   4   3       2688.24       2791.31       171.29 o                         
  13   4   3       2802.06       3001.94       182.26 o                         
  14   4   3          3.48        154.93       165.41 o                         
  15   4   3         33.97        351.73       202.14 o                         
 -15   5   3       2472.66       2761.04       275.27 o                         
 -14   5   3       1722.02       1847.26       219.88 o                         
 -13   5   3        779.69        930.30       140.03 o                         
 -12   5   3       4595.62       4217.78       169.75 o                         
 -11   5   3        735.00        637.46       108.54 o                         
 -10   5   3        406.72        542.03        91.68 o                         
  -9   5   3       8212.27       8667.91       178.62 o                         
  -8   5   3       1447.05       1374.08        85.21 o                         
  -7   5   3       9578.26       9367.69       184.03 o                         
  -6   5   3       2615.76       2853.89       146.89 o                         
  -5   5   3      12109.69      12550.40       203.78 o                         
  -4   5   3       2738.53       2493.96        97.60 o                         
  -3   5   3      10129.99       9880.68       164.47 o                         
  -2   5   3       3626.97       4097.40       100.52 o                         
  -1   5   3       1312.44       1260.06        64.65 o                         
   0   5   3      23899.59      24759.20       280.17 o                         
   1   5   3      12036.57      13473.55       199.39 o                         
   2   5   3       1639.29       1309.61        79.71 o                         
   3   5   3      17526.23      18443.70       219.14 o                         
   4   5   3        101.84        162.22        50.90 o                         
   5   5   3       6416.11       6899.05       167.39 o                         
   6   5   3      15418.68      14920.87       249.72 o                         
   7   5   3       2329.59       2687.30       127.44 o                         
   8   5   3       7437.68       7116.03       144.94 o                         
   9   5   3        245.20        379.47        75.94 o                         
  10   5   3       2310.60       2141.99       110.95 o                         
  11   5   3       3966.22       3681.96       154.43 o                         
  12   5   3       4258.86       4124.13       176.75 o                         
  13   5   3         18.27        -49.07       141.10 o                         
  14   5   3       1944.39       1875.67       187.32 o                         
  15   5   3        124.90         19.10       231.14 o                         
 -15   6   3        436.24        174.95       253.51 o                         
 -14   6   3       2721.04       2740.36       209.02 o                         
 -13   6   3       2181.71       2173.06       172.64 o                         
 -12   6   3         70.77          2.43       115.21 o                         
 -11   6   3       2900.00       3098.32       150.37 o                         
 -10   6   3      16276.64      16575.02       237.57 o                         
  -9   6   3        786.43        736.11        78.98 o                         
  -8   6   3       5258.67       5025.31       129.93 o                         
  -7   6   3      11159.18      10879.40       182.49 o                         
  -6   6   3       2140.70       2337.29       106.59 o                         
  -5   6   3      21527.51      22674.81       318.69 o                         
  -4   6   3      26129.12      27064.44       302.32 o                         
  -3   6   3        543.92        499.65        51.65 o                         
  -2   6   3      11585.78      10776.64       170.47 o                         
  -1   6   3       4758.82       4785.01       115.18 o                         
   0   6   3       8216.85       9420.79       183.64 o                         
   1   6   3      16340.10      14856.78       227.46 o                         
   2   6   3      12727.55      13650.58       207.45 o                         
   3   6   3       8441.15       8460.29       133.99 o                         
   4   6   3       3913.17       3668.51       127.65 o                         
   5   6   3       4269.45       4222.83       150.07 o                         
   6   6   3        330.25        320.92        63.32 o                         
   7   6   3      20591.15      21679.07       237.67 o                         
   8   6   3        909.58        926.53        77.08 o                         
   9   6   3       1629.26       1668.08        93.73 o                         
  10   6   3        953.09        977.92        90.84 o                         
  11   6   3       2306.75       2189.32       123.14 o                         
  12   6   3       2736.65       2643.07       161.54 o                         
  13   6   3       5125.32       5712.79       287.18 o                         
  14   6   3          2.80        -52.09       224.64 o                         
  15   6   3        369.87        268.50       224.47 o                         
 -14   7   3       2272.15       2205.99       222.14 o                         
 -13   7   3       1575.12       1401.52       177.48 o                         
 -12   7   3       3702.15       4158.09       194.07 o                         
 -11   7   3       1439.07       1516.51       120.16 o                         
 -10   7   3       1054.35       1202.87        99.78 o                         
  -9   7   3      13688.62      13343.62       206.85 o                         
  -8   7   3       1665.03       1611.46        91.95 o                         
  -7   7   3       2854.05       2881.06       122.30 o                         
  -6   7   3       9040.51       8752.93       160.85 o                         
  -5   7   3       4198.97       4247.05       117.00 o                         
  -4   7   3       8481.58       8957.27       193.90 o                         
  -3   7   3      32403.19      33233.46       344.67 o                         
  -2   7   3       6778.48       7123.88       151.16 o                         
  -1   7   3       6003.24       5958.63       130.23 o                         
   0   7   3      10675.05      10186.15       195.23 o                         
   1   7   3          1.30        -34.09        53.75 o                         
   2   7   3      36305.43      37807.51       430.24 o                         
   3   7   3      22231.11      21896.20       302.34 o                         
   4   7   3        219.43        235.51        60.22 o                         
   5   7   3       5857.30       5284.55       130.80 o                         
   6   7   3       6597.00       7016.68       144.72 o                         
   7   7   3       1607.92       1645.65        92.96 o                         
   8   7   3      15404.10      16360.68       220.12 o                         
   9   7   3      10113.46       9821.12       181.93 o                         
  10   7   3       1241.24       1209.24       112.20 o                         
  11   7   3        717.86       1007.36       128.89 o                         
  12   7   3       2588.92       2735.19       182.21 o                         
  13   7   3       1237.19       1208.43       178.91 o                         
  14   7   3       6252.11       7754.14       352.73 o                         
 -14   8   3       2543.93       2692.62       233.80 o                         
 -13   8   3       1507.74       1529.05       177.65 o                         
 -12   8   3       2030.45       2152.98       162.46 o                         
 -11   8   3       6664.67       7352.85       218.54 o                         
 -10   8   3       9941.13       9673.78       201.88 o                         
  -9   8   3         75.17        124.34        84.05 o                         
  -8   8   3      11750.10      11992.86       197.79 o                         
  -7   8   3        235.83        260.59        73.29 o                         
  -6   8   3       8524.92       8463.79       175.46 o                         
  -5   8   3      11093.44      11046.61       176.62 o                         
  -4   8   3      15648.92      16127.76       199.96 o                         
  -3   8   3       3447.07       3379.89       110.06 o                         
  -2   8   3      23347.95      23737.21       276.58 o                         
  -1   8   3        545.85        287.83        73.09 o                         
   0   8   3       3630.90       3026.81       136.76 o                         
   1   8   3      35249.93      36246.18       403.57 o                         
   2   8   3       9561.08       9894.12       214.03 o                         
   3   8   3      11881.04      13130.69       234.59 o                         
   4   8   3      12443.79      12612.67       189.80 o                         
   5   8   3       1062.39        998.79        76.41 o                         
   6   8   3       5266.97       5118.54       132.73 o                         
   7   8   3      23930.70      24142.68       258.99 o                         
   8   8   3       2448.63       2631.22       130.52 o                         
   9   8   3       6523.82       6764.79       172.96 o                         
  10   8   3       5525.14       5433.65       186.65 o                         
  11   8   3        938.18        852.76       131.23 o                         
  12   8   3       3234.36       3951.18       223.18 o                         
  13   8   3       5484.49       5409.37       294.12 o                         
  14   8   3        171.35        106.46       217.67 o                         
 -14   9   3         93.45        392.98       283.32 o                         
 -13   9   3       1931.25       1509.86       237.28 o                         
 -12   9   3       2272.82       2471.79       214.22 o                         
 -11   9   3         26.44         90.84       133.28 o                         
 -10   9   3       6844.07       6370.69       275.59 o                         
  -9   9   3      10661.48      11363.83       245.35 o                         
  -8   9   3        205.06        304.17        89.76 o                         
  -7   9   3       7387.70       7825.41       167.79 o                         
  -6   9   3       3674.20       3971.24       134.74 o                         
  -5   9   3        630.53        622.63        74.76 o                         
  -4   9   3      27469.59      27627.91       274.24 o                         
  -3   9   3      14223.97      14743.19       209.71 o                         
  -2   9   3        758.99        873.92        82.49 o                         
  -1   9   3       5399.86       5164.70       136.68 o                         
   0   9   3      11668.75      11498.56       196.79 o                         
   1   9   3        735.13        806.60        77.87 o                         
   2   9   3      30369.38      31174.20       286.97 o                         
   3   9   3      17666.31      17920.12       220.55 o                         
   4   9   3        225.84        110.75        64.59 o                         
   5   9   3       5322.80       5304.68       151.54 o                         
   6   9   3       7560.36       7209.87       157.05 o                         
   7   9   3       3288.65       3376.42       134.75 o                         
   8   9   3      26638.58      26346.60       307.15 o                         
   9   9   3       5898.64       6538.25       186.11 o                         
  10   9   3         80.37        153.94       120.08 o                         
  11   9   3       3137.84       3131.19       257.84 o                         
  12   9   3       1584.65       1682.32       199.02 o                         
  13   9   3       2170.94       1835.58       221.18 o                         
 -13  10   3        721.76        571.22       208.06 o                         
 -12  10   3       2243.82       1616.02       230.63 o                         
 -11  10   3       5420.32       5267.10       247.99 o                         
 -10  10   3       6294.66       5395.74       251.27 o                         
  -9  10   3        663.71        512.49       112.26 o                         
  -8  10   3      11285.24      11299.86       254.34 o                         
  -7  10   3        624.22        653.33        91.52 o                         
  -6  10   3       3489.50       3150.01       129.62 o                         
  -5  10   3      12324.06      12459.02       182.93 o                         
  -4  10   3       4126.19       4130.64       132.32 o                         
  -3  10   3      11481.64      11989.36       180.66 o                         
  -2  10   3      20293.41      19962.05       222.12 o                         
  -1  10   3        150.78        248.10        74.40 o                         
   0  10   3       8546.93       8416.26       156.53 o                         
   1  10   3      25756.23      25956.57       254.75 o                         
   2  10   3       5328.51       5330.01       139.25 o                         
   3  10   3      11018.03      10672.21       185.28 o                         
   4  10   3       7994.66       7972.52       175.59 o                         
   5  10   3       1038.92       1217.16       101.02 o                         
   6  10   3       8464.09       8441.16       192.68 o                         
   7  10   3      12378.61      12254.89       207.75 o                         
   8  10   3         34.42        -55.84       105.02 o                         
   9  10   3      13179.12      12971.20       247.95 o                         
  10  10   3       4408.28       4247.38       203.66 o                         
  11  10   3        133.96        347.30       188.42 o                         
  12  10   3       1512.86       1897.35       210.07 o                         
  13  10   3       4310.71       5119.99       381.43 o                         
 -12  11   3       5080.05       5753.90       352.77 o                         
 -11  11   3        505.23        560.76       221.66 o                         
 -10  11   3       3845.85       4472.98       286.09 o                         
  -9  11   3       8516.84       8143.65       342.57 o                         
  -8  11   3         31.81        346.49       121.54 o                         
  -7  11   3       7623.05       7522.08       227.48 o                         
  -6  11   3       7038.89       7016.12       184.09 o                         
  -5  11   3        333.40        346.89        91.32 o                         
  -4  11   3      15408.85      15269.60       226.14 o                         
  -3  11   3      14147.94      14374.13       211.56 o                         
  -2  11   3       1810.25       1792.23        97.41 o                         
  -1  11   3      20502.40      20150.31       242.13 o                         
   0  11   3      16428.64      15624.78       207.93 o                         
   1  11   3       1247.71       1225.78        87.36 o                         
   2  11   3      12313.79      12410.53       199.04 o                         
   3  11   3       3246.65       3417.79       139.29 o                         
   4  11   3       1122.48       1268.19        92.61 o                         
   5  11   3       6912.88       6809.77       184.66 o                         
   6  11   3       7112.49       7441.70       197.67 o                         
   7  11   3       1716.99       1567.89       135.80 o                         
   8  11   3       7797.25       7863.78       253.88 o                         
   9  11   3       1028.62        718.84       150.77 o                         
  10  11   3       1616.19       1343.32       233.33 o                         
  11  11   3       5897.98       4884.39       302.32 o                         
  12  11   3       1752.77       1481.29       250.50 o                         
 -12  12   3        446.28        973.35       293.64 o                         
 -11  12   3       4856.03       5653.72       325.47 o                         
 -10  12   3       4207.98       5612.12       325.76 o                         
  -9  12   3        202.04         83.62       249.60 o                         
  -8  12   3      11677.32      12061.64       345.60 o                         
  -7  12   3       4285.27       4133.40       181.18 o                         
  -6  12   3        793.32        840.38       116.63 o                         
  -5  12   3       7842.49       7616.99       228.28 o                         
  -4  12   3       6593.48       6037.91       184.15 o                         
  -3  12   3        994.15       1153.38       101.05 o                         
  -2  12   3      12105.43      12611.12       219.05 o                         
  -1  12   3       3586.98       3493.68       146.15 o                         
   0  12   3       1314.67       1274.97        89.40 o                         
   1  12   3      11298.97      10958.53       193.35 o                         
   2  12   3       5512.50       5217.29       152.13 o                         
   3  12   3       3135.18       3422.58       155.66 o                         
   4  12   3      10910.71      10430.03       205.38 o                         
   5  12   3        156.44        223.55       110.00 o                         
   6  12   3       5990.66       5789.53       203.95 o                         
   7  12   3      10849.32      11711.04       264.59 o                         
   8  12   3       2330.46       2890.81       202.13 o                         
   9  12   3       2011.51       2037.10       238.75 o                         
  10  12   3       4923.55       5477.47       340.53 o                         
  11  12   3        348.95        189.25       241.36 o                         
 -11  13   3       1491.94        760.73       282.77 o                         
 -10  13   3       1965.14       1574.61       206.65 o                         
  -9  13   3       6062.68       5892.83       385.35 o                         
  -8  13   3        624.18        532.16       160.69 o                         
  -7  13   3       6649.62       6943.17       257.71 o                         
  -6  13   3      15216.61      15050.72       298.00 o                         
  -5  13   3       2626.21       2914.19       193.88 o                         
  -4  13   3       9420.12       9453.50       218.72 o                         
  -3  13   3      15202.49      15883.00       252.82 o                         
  -2  13   3        220.89        110.15        99.74 o                         
  -1  13   3      10694.19      10825.99       236.73 o                         
   0  13   3      19272.26      18608.16       271.26 o                         
   1  13   3        992.88        936.56       109.34 o                         
   2  13   3       5165.72       4500.05       171.17 o                         
   3  13   3       5700.03       5370.49       182.99 o                         
   4  13   3        304.04         61.30       101.24 o                         
   5  13   3      11717.02      12145.91       258.14 o                         
   6  13   3      16508.25      16110.07       297.35 o                         
   7  13   3       1003.19        690.40       164.81 o                         
   8  13   3       5669.66       4874.79       378.70 o                         
   9  13   3       2199.32       2471.72       282.22 o                         
  10  13   3        347.27        214.64       253.21 o                         
 -10  14   3       4460.05       4794.44       315.63 o                         
  -9  14   3         21.31        257.54       242.79 o                         
  -8  14   3       5728.03       6195.47       440.42 o                         
  -7  14   3       8038.25       8289.81       453.86 o                         
  -6  14   3         43.81         40.56       193.76 o                         
  -5  14   3      13419.67      13296.37       349.34 o                         
  -4  14   3      11313.95      11513.29       281.63 o                         
  -3  14   3       1088.12       1040.28       133.22 o                         
  -2  14   3      19167.25      18733.27       292.48 o                         
  -1  14   3       6405.82       6564.64       202.10 o                         
   0  14   3       2583.64       2269.15       134.96 o                         
   1  14   3      14295.42      14726.42       258.97 o                         
   2  14   3       3811.09       3499.62       187.32 o                         
   3  14   3       5054.29       4897.55       222.32 o                         
   4  14   3      13115.23      12193.91       262.32 o                         
   5  14   3       1602.50       1448.20       165.45 o                         
   6  14   3       3936.81       4270.25       235.99 o                         
   7  14   3      11073.28      10497.09       464.19 o                         
   8  14   3       2928.70       2287.44       253.22 o                         
   9  14   3       1823.01       1141.47       251.08 o                         
  -8  15   3        761.45        532.34       206.38 o                         
  -7  15   3       6060.46       5270.83       351.73 o                         
  -6  15   3      15254.43      15408.68       413.66 o                         
  -5  15   3       1972.37       2045.81       213.83 o                         
  -4  15   3       3757.06       3586.94       263.26 o                         
  -3  15   3       9213.14       8744.82       261.62 o                         
  -2  15   3         22.20        -56.61       126.60 o                         
  -1  15   3      13284.91      13401.53       374.19 o                         
   0  15   3      17023.62      17598.56       307.55 o                         
   1  15   3       1201.06       1099.87       136.89 o                         
   2  15   3       7732.75       8318.18       262.96 o                         
   3  15   3       8652.41       8438.98       283.51 o                         
   4  15   3         45.93        104.67       152.38 o                         
   5  15   3      13004.81      12529.81       372.90 o                         
   6  15   3       9136.83       9488.50       349.85 o                         
   7  15   3         34.03         93.23       301.06 o                         
   8  15   3       4212.82       4745.40       329.94 o                         
  -7  16   3       4119.67       3595.21       295.75 o                         
  -6  16   3        823.00        878.84       218.95 o                         
  -5  16   3       7054.15       7298.10       464.16 o                         
  -4  16   3       1808.78       1511.27       230.97 o                         
  -3  16   3       1364.32       1078.45       201.00 o                         
  -2  16   3       9431.73       9205.55       295.10 o                         
  -1  16   3       3113.77       3041.79       197.18 o                         
   0  16   3       5981.51       6219.64       269.94 o                         
   1  16   3      12355.47      11763.75       352.49 o                         
   2  16   3       1324.68       1088.23       219.46 o                         
   3  16   3       3962.52       4323.69       298.92 o                         
   4  16   3      12759.20      12342.56       690.60 o                         
   5  16   3       1316.34        975.80       249.54 o                         
   6  16   3       6083.42       6117.73       398.93 o                         
  -5  17   3         10.39       -389.56       590.42 o                         
  -4  17   3       5685.54       5554.27       346.22 o                         
  -3  17   3       5275.71       5480.13       349.23 o                         
  -2  17   3        188.53        341.86       212.98 o                         
  -1  17   3       6168.37       5985.47       307.54 o                         
   0  17   3       6039.90       5544.56       329.45 o                         
   1  17   3        947.30        949.03       204.09 o                         
   2  17   3       9679.25       9040.34       375.68 o                         
   3  17   3       7185.37       7341.01       353.53 o                         
   4  17   3        201.66        420.78       209.72 o                         
 -16   0   4       4285.87       4330.68       391.70 o                         
 -15   0   4        239.51         70.04       227.30 o                         
 -14   0   4       1108.98        956.91       180.63 o                         
 -13   0   4      13549.48      14111.16       370.83 o                         
 -12   0   4       4400.60       4236.36       205.29 o                         
 -11   0   4      13403.30      13721.65       281.59 o                         
 -10   0   4      13561.63      12196.70       286.67 o                         
  -9   0   4          9.50        124.67       114.11 o                         
  -8   0   4      28003.07      27318.17       462.68 o                         
  -7   0   4      60438.39      59957.04      1188.31 o                         
  -6   0   4       8860.58       9644.66       259.76 o                         
  -5   0   4      25070.16      23608.10       381.86 o                         
  -4   0   4      35048.09      34962.93       404.75 o                         
  -3   0   4       4213.50       5508.99       120.94 o                         
  -2   0   4      42247.12      41595.27       917.39 o                         
  -1   0   4     142196.53     135089.20      2722.36 o                         
   0   0   4         48.47        288.11        40.58 o                         
   1   0   4      59326.96      59720.79      1059.11 o                         
   2   0   4       6657.31       7025.95       144.86 o                         
   3   0   4        421.50        422.46        51.99 o                         
   4   0   4     124470.52     129015.20      1665.85 o                         
   5   0   4      50100.74      50438.73       794.42 o                         
   6   0   4      14576.17      14568.00       336.87 o                         
   7   0   4      33865.55      33100.13       566.58 o                         
   8   0   4      19608.98      19840.39       364.55 o                         
   9   0   4      14212.21      14768.60       302.04 o                         
  10   0   4      42358.68      41838.13       603.38 o                         
  11   0   4       1915.14       1911.84       148.87 o                         
  12   0   4       4471.79       5276.71       284.31 o                         
  13   0   4      17476.20      19056.18       408.44 o                         
  14   0   4       8050.47       7038.74       429.97 o                         
  15   0   4       3578.13       3275.17       353.24 o                         
 -16   1   4        497.53        695.58       318.73 o                         
 -15   1   4       3020.28       4006.05       239.50 o                         
 -14   1   4       4973.46       4836.01       225.02 o                         
 -13   1   4        134.35        -40.47       111.84 o                         
 -12   1   4      12800.73      13204.56       223.61 o                         
 -11   1   4       3798.48       4218.63       133.10 o                         
 -10   1   4       8711.65       8768.18       175.61 o                         
  -9   1   4      18163.71      18213.35       239.43 o                         
  -8   1   4      20264.88      20674.28       285.50 o                         
  -7   1   4       5784.46       5920.72       164.36 o                         
  -6   1   4      67728.70      68361.79       589.57 o                         
  -5   1   4       4660.66       3824.31       105.27 o                         
  -4   1   4      16728.42      16757.08       188.99 o                         
  -3   1   4      51234.54      51180.37       468.13 o                         
  -2   1   4      21656.33      21051.14       169.93 o                         
  -1   1   4      42252.01      42383.25       422.04 o                         
   0   1   4      79321.00      73556.33      1263.35 o                         
   1   1   4        114.81        126.06        16.85 o                         
   2   1   4      31445.69      34016.36       317.52 o                         
   3   1   4     129068.54     134036.66      1100.89 o                         
   4   1   4       9976.24      10426.89       152.36 o                         
   5   1   4      54413.53      52809.91       478.61 o                         
   6   1   4      43417.64      42669.07       446.34 o                         
   7   1   4       1037.45       1164.25       101.09 o                         
   8   1   4      11000.81      11767.66       214.65 o                         
   9   1   4      25695.72      26545.89       291.10 o                         
  10   1   4        306.12        255.75        77.52 o                         
  11   1   4      24936.99      25074.53       303.16 o                         
  12   1   4      12691.72      12972.72       307.73 o                         
  13   1   4        293.88         70.72       118.18 o                         
  14   1   4       4044.07       3900.55       222.31 o                         
  15   1   4       5788.13       5685.64       371.12 o                         
 -16   2   4       5884.86       6560.98       370.03 o                         
 -15   2   4        765.24        891.91       186.14 o                         
 -14   2   4       4379.96       4875.17       214.59 o                         
 -13   2   4      14445.62      14607.04       238.27 o                         
 -12   2   4       1166.41       1399.38       105.39 o                         
 -11   2   4       9758.63       9875.03       196.07 o                         
 -10   2   4      23405.67      23469.03       259.59 o                         
  -9   2   4       1412.34       1402.26        93.18 o                         
  -8   2   4      19439.52      19444.33       274.66 o                         
  -7   2   4      44049.54      42727.54       455.90 o                         
  -6   2   4        245.95        228.19        58.41 o                         
  -5   2   4      40241.67      39372.53       379.17 o                         
  -4   2   4      10774.36       9958.24       144.50 o                         
  -3   2   4       1497.21       1957.71        63.29 o                         
  -2   2   4     116390.99     115115.32       990.22 o                         
  -1   2   4       1785.62       1351.36        35.71 o                         
   0   2   4      20429.88      21163.75       231.94 o                         
   1   2   4      12305.01      11525.44       114.76 o                         
   2   2   4     147352.83     149052.39      1224.76 o                         
   3   2   4         84.81        193.66        32.71 o                         
   4   2   4      58284.76      57970.73       456.79 o                         
   5   2   4       8540.68       7088.65       154.79 o                         
   6   2   4      13758.77      13800.45       243.86 o                         
   7   2   4      24475.16      23681.50       338.13 o                         
   8   2   4      16724.09      17294.34       231.07 o                         
   9   2   4       4290.75       4652.60       130.72 o                         
  10   2   4      35394.59      35402.30       332.19 o                         
  11   2   4       2016.04       1781.06       113.91 o                         
  12   2   4       3432.43       3237.85       149.35 o                         
  13   2   4       6902.13       7200.80       254.19 o                         
  14   2   4       4272.85       4171.62       262.45 o                         
  15   2   4       2047.98       1988.50       304.63 o                         
 -16   3   4        909.10        529.85       432.01 o                         
 -15   3   4       6144.56       6830.09       335.54 o                         
 -14   3   4       4791.85       4738.74       299.41 o                         
 -13   3   4        241.55        229.18       117.83 o                         
 -12   3   4      18458.90      18268.58       242.19 o                         
 -11   3   4       5181.94       5037.78       153.32 o                         
 -10   3   4       5930.65       5598.92       154.06 o                         
  -9   3   4      16323.25      16561.85       214.39 o                         
  -8   3   4      14350.90      14416.86       219.21 o                         
  -7   3   4       1656.41       1162.11        98.12 o                         
  -6   3   4      35197.07      33499.67       354.32 o                         
  -5   3   4       2232.59       1837.26        96.96 o                         
  -4   3   4      28301.15      30711.71       292.53 o                         
  -3   3   4      72182.16      75003.77       560.33 o                         
  -2   3   4      44231.58      46942.73       416.90 o                         
  -1   3   4      46412.09      48642.13       390.39 o                         
   0   3   4     185768.50     175852.83      1526.21 o                         
   1   3   4        426.80        452.63        29.81 o                         
   2   3   4      15431.55      14809.33       206.13 o                         
   3   3   4      75111.59      77418.51       553.70 o                         
   4   3   4      31710.50      36443.18       336.09 o                         
   5   3   4      13933.08      12902.92       211.75 o                         
   6   3   4       5597.48       4774.13       160.55 o                         
   7   3   4        642.67        884.79        86.07 o                         
   8   3   4      11947.53      11663.31       185.01 o                         
   9   3   4      36209.54      37497.50       342.54 o                         
  10   3   4       2142.62       2086.29       107.89 o                         
  11   3   4       8099.36       8388.25       194.99 o                         
  12   3   4       2201.37       2063.88       133.92 o                         
  13   3   4        177.35        197.96       131.64 o                         
  14   3   4       4564.16       5193.33       322.44 o                         
  15   3   4       5186.42       5304.52       366.87 o                         
 -15   4   4        128.43         64.03       225.48 o                         
 -14   4   4       4466.15       4138.92       240.03 o                         
 -13   4   4       9471.69       9961.43       278.88 o                         
 -12   4   4         41.06        114.25        88.63 o                         
 -11   4   4      17530.69      17082.50       247.66 o                         
 -10   4   4      11655.21      11366.29       190.36 o                         
  -9   4   4        843.28        855.41        74.79 o                         
  -8   4   4      12686.85      12514.19       202.96 o                         
  -7   4   4      25321.52      25203.95       321.65 o                         
  -6   4   4        107.91        138.89        64.46 o                         
  -5   4   4      21965.42      20649.60       250.95 o                         
  -4   4   4      38976.61      38586.12       375.18 o                         
  -3   4   4        321.59        472.59        43.24 o                         
  -2   4   4      26771.11      26197.25       267.32 o                         
  -1   4   4      39633.18      39817.33       325.09 o                         
   0   4   4       1409.11       1816.27        69.43 o                         
   1   4   4      46646.63      44957.62       375.48 o                         
   2   4   4      33538.73      34212.54       285.64 o                         
   3   4   4       9945.48      10274.53       151.19 o                         
   4   4   4      39182.85      39295.52       384.95 o                         
   5   4   4        757.57        491.75        64.89 o                         
   6   4   4       4349.41       4614.99       161.94 o                         
   7   4   4      11919.38      11127.00       185.48 o                         
   8   4   4       4403.86       3978.53       126.03 o                         
   9   4   4       6480.92       5787.32       148.36 o                         
  10   4   4      13186.30      12887.03       197.50 o                         
  11   4   4       3330.63       3410.34       147.68 o                         
  12   4   4       1170.24       1127.74       127.17 o                         
  13   4   4       5285.27       5367.67       257.75 o                         
  14   4   4        200.63         32.44       164.51 o                         
  15   4   4       3629.39       3315.68       276.46 o                         
 -15   5   4       4370.60       3988.75       354.96 o                         
 -14   5   4       3263.51       3164.46       238.09 o                         
 -13   5   4        906.39        985.92       176.28 o                         
 -12   5   4      14168.76      14182.58       256.08 o                         
 -11   5   4       4164.22       4190.06       164.24 o                         
 -10   5   4       9017.15       8778.05       204.93 o                         
  -9   5   4      18528.67      18798.49       228.77 o                         
  -8   5   4       8384.43       8520.47       165.41 o                         
  -7   5   4       2121.49       2104.53       108.27 o                         
  -6   5   4      34973.99      34194.39       396.08 o                         
  -5   5   4       1616.36       1234.42        81.28 o                         
  -4   5   4      30271.77      30570.26       316.36 o                         
  -3   5   4      49587.13      50305.69       444.48 o                         
  -2   5   4      20906.36      22984.93       285.65 o                         
  -1   5   4       8241.80       8331.96       124.81 o                         
   0   5   4      31677.65      31826.95       309.43 o                         
   1   5   4        302.51        497.31        51.58 o                         
   2   5   4      17320.37      15607.34       226.01 o                         
   3   5   4      36216.03      36255.44       339.52 o                         
   4   5   4       6133.70       6209.90       141.06 o                         
   5   5   4      15193.21      15395.46       243.42 o                         
   6   5   4       9627.11       9045.99       218.93 o                         
   7   5   4        284.23        338.44        70.01 o                         
   8   5   4       9867.35       9866.28       161.98 o                         
   9   5   4      27349.46      27587.39       274.03 o                         
  10   5   4       1530.80       1450.90        96.36 o                         
  11   5   4       6040.80       5480.07       187.94 o                         
  12   5   4        350.61        568.74       129.39 o                         
  13   5   4       1913.14       1590.05       162.64 o                         
  14   5   4       7852.98       7896.21       350.03 o                         
  15   5   4       6289.21       6094.12       333.34 o                         
 -15   6   4        843.07        402.87       232.27 o                         
 -14   6   4       1358.57       1323.49       198.05 o                         
 -13   6   4       5578.18       5582.48       252.80 o                         
 -12   6   4         19.99         95.43       116.63 o                         
 -11   6   4       9925.39       9810.53       201.75 o                         
 -10   6   4      16723.04      16537.36       230.71 o                         
  -9   6   4        772.35        590.02        96.19 o                         
  -8   6   4       9418.46       9359.25       167.95 o                         
  -7   6   4       8226.33       7520.31       157.17 o                         
  -6   6   4        979.04        730.89        91.27 o                         
  -5   6   4      37657.04      37289.31       391.80 o                         
  -4   6   4      36748.95      39502.26       382.92 o                         
  -3   6   4        222.25        274.69        54.85 o                         
  -2   6   4      40072.46      41468.66       387.14 o                         
  -1   6   4       5794.83       5028.60       104.70 o                         
   0   6   4       9040.60       9942.80       169.52 o                         
   1   6   4      24153.32      22651.94       387.70 o                         
   2   6   4      22533.32      22403.05       296.56 o                         
   3   6   4       3547.82       3535.70        96.71 o                         
   4   6   4      19780.68      19835.36       253.40 o                         
   5   6   4       7055.39       6167.36       168.42 o                         
   6   6   4       3460.01       3156.10       118.75 o                         
   7   6   4      28106.59      27957.47       266.91 o                         
   8   6   4      12965.69      13456.12       192.14 o                         
   9   6   4       2064.38       2085.89       101.08 o                         
  10   6   4      10361.23      10292.87       201.07 o                         
  11   6   4        952.29        757.15       111.07 o                         
  12   6   4       3777.13       3570.80       188.67 o                         
  13   6   4       7439.56       8710.70       325.91 o                         
  14   6   4        630.85        354.46       221.27 o                         
 -14   7   4       2151.15       2363.56       217.69 o                         
 -13   7   4        110.69        226.53       163.28 o                         
 -12   7   4       4193.47       4215.39       196.57 o                         
 -11   7   4       2613.93       2570.16       146.92 o                         
 -10   7   4        558.24        598.06        94.83 o                         
  -9   7   4       7127.54       6915.68       168.85 o                         
  -8   7   4       2760.02       2656.61       115.76 o                         
  -7   7   4        718.92        736.83        75.80 o                         
  -6   7   4       9945.23       9615.41       163.25 o                         
  -5   7   4       1400.80       1468.37        81.72 o                         
  -4   7   4      20103.92      20740.54       289.70 o                         
  -3   7   4      33390.00      33932.20       366.47 o                         
  -2   7   4       2298.52       2092.09       126.34 o                         
  -1   7   4      10903.72      11057.22       178.96 o                         
   0   7   4      22873.45      20694.15       287.87 o                         
   1   7   4        600.21        584.73        78.95 o                         
   2   7   4      18907.84      18176.77       277.55 o                         
   3   7   4      37851.28      38381.48       446.70 o                         
   4   7   4       3081.50       3197.89       116.35 o                         
   5   7   4      14578.52      14907.06       189.73 o                         
   6   7   4      13601.43      14004.28       193.20 o                         
   7   7   4        563.09        664.63        75.67 o                         
   8   7   4      19955.41      19919.25       243.01 o                         
   9   7   4      18023.97      17571.52       234.32 o                         
  10   7   4        447.23        532.21        97.41 o                         
  11   7   4       4158.38       4217.34       197.53 o                         
  12   7   4       2667.13       3249.00       194.58 o                         
  13   7   4       1243.25       1284.89       191.73 o                         
  14   7   4       8289.03       9120.41       332.58 o                         
 -14   8   4        504.54        695.65       202.95 o                         
 -13   8   4       2294.65       2440.01       214.04 o                         
 -12   8   4        312.74        245.35       139.99 o                         
 -11   8   4       5384.04       5192.90       204.49 o                         
 -10   8   4       6697.36       6657.24       189.24 o                         
  -9   8   4        473.35        346.38        88.84 o                         
  -8   8   4       3550.03       3596.75       144.37 o                         
  -7   8   4       5868.26       5531.21       158.54 o                         
  -6   8   4        446.84        366.41        73.69 o                         
  -5   8   4       7511.57       7964.31       157.09 o                         
  -4   8   4      26069.09      25293.62       251.89 o                         
  -3   8   4        575.32        499.22        72.79 o                         
  -2   8   4      19222.42      19765.18       264.17 o                         
  -1   8   4      19306.45      19432.20       256.60 o                         
   0   8   4        138.56         71.79        70.44 o                         
   1   8   4      37299.50      37346.65       417.31 o                         
   2   8   4      15567.64      15190.59       242.01 o                         
   3   8   4       1287.19       1181.15        85.91 o                         
   4   8   4      18532.85      18340.02       215.61 o                         
   5   8   4       4217.16       4261.37       120.00 o                         
   6   8   4       3229.78       3629.21       120.29 o                         
   7   8   4      23453.74      23806.76       257.99 o                         
   8   8   4      10493.41      10001.80       186.16 o                         
   9   8   4       1019.98       1003.75        98.15 o                         
  10   8   4       9129.67       8699.28       208.37 o                         
  11   8   4       4494.79       4244.80       196.50 o                         
  12   8   4        917.08        969.50       157.75 o                         
  13   8   4       5892.30       6323.24       297.91 o                         
  14   8   4        634.44        411.33       192.60 o                         
 -14   9   4       2601.39       2531.49       244.58 o                         
 -13   9   4        112.76       -147.89       225.11 o                         
 -12   9   4       5155.28       5281.02       279.98 o                         
 -11   9   4       5040.16       5634.11       240.77 o                         
 -10   9   4        436.28        296.85       105.75 o                         
  -9   9   4      10196.88      10656.17       202.14 o                         
  -8   9   4       3652.92       3442.34       141.31 o                         
  -7   9   4       2093.36       2319.52       119.89 o                         
  -6   9   4      13550.47      12867.94       199.49 o                         
  -5   9   4       8303.21       8273.26       207.39 o                         
  -4   9   4         97.96        167.53        64.13 o                         
  -3   9   4      10134.16      10467.70       162.01 o                         
  -2   9   4       2284.41       2265.09        92.32 o                         
  -1   9   4       3038.19       2832.15       104.44 o                         
   0   9   4       7748.69       7662.49       170.46 o                         
   1   9   4      10221.13      10207.06       179.47 o                         
   2   9   4       6572.55       6862.91       146.61 o                         
   3   9   4      15186.43      15030.96       202.61 o                         
   4   9   4        117.32         82.58        68.97 o                         
   5   9   4       6584.35       6352.44       204.61 o                         
   6   9   4      13792.12      13881.21       197.28 o                         
   7   9   4        443.18        518.65        83.49 o                         
   8   9   4      10248.19      10317.68       214.03 o                         
   9   9   4       8214.45       8614.74       241.65 o                         
  10   9   4        420.57        332.95       116.41 o                         
  11   9   4       2986.28       3182.58       193.89 o                         
  12   9   4       6305.74       6607.32       308.32 o                         
  13   9   4        211.22        119.77       186.63 o                         
 -13  10   4       2171.87       1743.61       222.16 o                         
 -12  10   4        350.02         -8.18       183.12 o                         
 -11  10   4        370.38        128.95       144.97 o                         
 -10  10   4       4247.39       4246.69       191.10 o                         
  -9  10   4         68.49         58.56       100.24 o                         
  -8  10   4       4796.51       5474.01       207.48 o                         
  -7  10   4       6177.63       6182.36       183.70 o                         
  -6  10   4       1426.91       1185.74        93.65 o                         
  -5  10   4       6637.84       6791.47       147.07 o                         
  -4  10   4       9174.70       9453.76       179.83 o                         
  -3  10   4        435.24        588.21        73.57 o                         
  -2  10   4       8635.22       8577.50       156.44 o                         
  -1  10   4       7754.60       7682.04       180.85 o                         
   0  10   4       1059.16        982.81        79.48 o                         
   1  10   4       8086.51       8276.38       154.66 o                         
   2  10   4      12339.65      12490.56       188.80 o                         
   3  10   4         20.21        -25.99        67.18 o                         
   4  10   4       2437.79       2321.08       125.01 o                         
   5  10   4       1919.95       1754.78       113.74 o                         
   6  10   4         55.35        197.07        86.44 o                         
   7  10   4       5328.70       5212.60       172.26 o                         
   8  10   4       2508.06       2581.52       146.49 o                         
   9  10   4        241.53        391.23       114.78 o                         
  10  10   4       1838.19       2149.29       184.81 o                         
  11  10   4        843.48        601.13       211.38 o                         
  12  10   4        863.84       1768.69       326.87 o                         
  13  10   4       3480.72       4975.32       310.21 o                         
 -12  11   4       1058.64       1338.69       208.75 o                         
 -11  11   4       1591.76       1695.15       207.79 o                         
 -10  11   4         23.38        325.91       185.65 o                         
  -9  11   4       6677.71       6898.83       223.64 o                         
  -8  11   4       2105.90       1808.07       157.42 o                         
  -7  11   4        580.36        697.87       110.09 o                         
  -6  11   4       3500.47       3901.00       163.89 o                         
  -5  11   4       7671.00       7611.44       176.72 o                         
  -4  11   4        370.39        338.66        84.16 o                         
  -3  11   4       5623.22       5720.81       180.90 o                         
  -2  11   4        143.25        175.57        89.95 o                         
  -1  11   4        298.10        361.71        80.93 o                         
   0  11   4       5271.83       5244.82       140.67 o                         
   1  11   4       4758.24       4781.32       137.26 o                         
   2  11   4       1942.88       2004.13       103.24 o                         
   3  11   4       4237.52       4549.54       148.43 o                         
   4  11   4        184.89         20.49        81.57 o                         
   5  11   4       2117.43       2338.84       133.37 o                         
   6  11   4       6641.91       6781.80       191.70 o                         
   7  11   4        974.55       1014.18       118.51 o                         
   8  11   4       1474.00       1609.07       154.44 o                         
   9  11   4        294.33        265.93       158.58 o                         
  10  11   4        724.98       1365.20       244.99 o                         
  11  11   4       1573.78       1594.43       210.79 o                         
  12  11   4       1861.36       2235.84       248.08 o                         
 -12  12   4        201.94        808.34       277.00 o                         
 -11  12   4        121.71        277.75       221.48 o                         
 -10  12   4        551.90       1006.53       316.32 o                         
  -9  12   4        232.84         27.96       159.09 o                         
  -8  12   4       4308.23       4288.60       211.83 o                         
  -7  12   4       2921.90       3075.96       173.03 o                         
  -6  12   4        145.36        208.69       106.88 o                         
  -5  12   4        123.28        258.46       107.40 o                         
  -4  12   4       1292.00       1275.45       113.22 o                         
  -3  12   4       2494.09       2659.10       125.50 o                         
  -2  12   4       6525.91       7218.87       174.91 o                         
  -1  12   4       1098.16       1196.71        96.80 o                         
   0  12   4        399.87        451.33        83.77 o                         
   1  12   4       1331.48       1477.11        95.70 o                         
   2  12   4       1928.24       1830.01       106.34 o                         
   3  12   4       3401.27       3585.72       157.87 o                         
   4  12   4       5913.63       5849.59       179.02 o                         
   5  12   4       2299.95       2411.65       137.23 o                         
   6  12   4       1544.88       1310.82       125.10 o                         
   7  12   4        818.33       1014.56       135.15 o                         
   8  12   4         53.13        291.32       146.96 o                         
   9  12   4       1027.64       1418.95       271.71 o                         
  10  12   4        431.67        389.76       225.76 o                         
  11  12   4        333.78        183.92       209.00 o                         
 -11  13   4        127.85         29.91       230.99 o                         
 -10  13   4        584.28        139.65       283.89 o                         
  -9  13   4       3046.35       2736.05       215.04 o                         
  -8  13   4        128.70        239.94       168.11 o                         
  -7  13   4        335.83        512.14       154.60 o                         
  -6  13   4        532.78        675.57       130.95 o                         
  -5  13   4         53.11          8.90       119.03 o                         
  -4  13   4       2458.94       2181.99       137.58 o                         
  -3  13   4        533.37       1095.02       110.93 o                         
  -2  13   4       1911.32       1936.01       134.21 o                         
  -1  13   4        797.46        797.93        98.78 o                         
   0  13   4        803.99       1063.76       101.16 o                         
   1  13   4        477.49        475.70       106.79 o                         
   2  13   4       1888.16       1752.96       117.02 o                         
   3  13   4         99.46        385.12       109.92 o                         
   4  13   4        846.01        910.78       111.17 o                         
   5  13   4        485.82        492.40       115.68 o                         
   6  13   4        791.49       1011.76       124.30 o                         
   7  13   4         89.30        -26.78       175.18 o                         
   8  13   4       1031.77        815.98       248.68 o                         
   9  13   4         46.46        237.55       226.05 o                         
  10  13   4        661.16        909.39       243.69 o                         
 -10  14   4        261.11        275.96       216.71 o                         
  -9  14   4        342.45        279.76       208.57 o                         
  -8  14   4       1601.73       1808.73       211.24 o                         
  -7  14   4         28.29        696.22       219.15 o                         
  -6  14   4         21.93        201.98       197.69 o                         
  -5  14   4        218.37        520.45       137.68 o                         
  -4  14   4        839.00        945.68       136.63 o                         
  -3  14   4       1378.38       1565.36       131.74 o                         
  -2  14   4       2364.17       2429.44       174.42 o                         
  -1  14   4         28.77        228.30       107.07 o                         
   0  14   4        116.69        -22.39       112.87 o                         
   1  14   4       2137.12       2219.82       144.31 o                         
   2  14   4       1037.94        847.54       119.85 o                         
   3  14   4       1319.66       1134.29       141.05 o                         
   4  14   4        287.99        235.93       118.69 o                         
   5  14   4         10.01        -62.72       151.93 o                         
   6  14   4          5.77        204.02       151.65 o                         
   7  14   4        690.98        532.26       220.40 o                         
   8  14   4        194.25       -208.20       208.20 o                         
   9  14   4       2430.22       1531.22       256.16 o                         
  -8  15   4         26.78        -95.10       370.96 o                         
  -7  15   4        199.28        340.84       328.21 o                         
  -6  15   4        105.34        304.43       199.36 o                         
  -5  15   4        100.35        396.98       192.19 o                         
  -4  15   4        436.64        471.77       170.03 o                         
  -3  15   4       1283.25        842.15       142.34 o                         
  -2  15   4         46.31        -39.77       134.14 o                         
  -1  15   4        334.63        413.13       124.55 o                         
   0  15   4         26.59        428.58       124.59 o                         
   1  15   4         41.01        179.43       127.26 o                         
   2  15   4       1527.57       1709.37       161.42 o                         
   3  15   4        741.88        831.57       154.87 o                         
   4  15   4          2.75         69.18       161.27 o                         
   5  15   4        121.25        418.93       179.85 o                         
   6  15   4        332.10        620.25       189.40 o                         
   7  15   4       1781.59       1004.05       272.15 o                         
   8  15   4       2382.57       1746.78       236.46 o                         
  -7  16   4        414.54        410.53       222.71 o                         
  -6  16   4         96.35        129.02       228.42 o                         
  -5  16   4         73.71        137.48       213.87 o                         
  -4  16   4        703.66        395.67       207.07 o                         
  -3  16   4         30.21        176.93       175.65 o                         
  -2  16   4          7.92        237.90       166.55 o                         
  -1  16   4        316.91        265.79       158.19 o                         
   0  16   4          0.49         61.56       150.72 o                         
   1  16   4        412.65        121.16       187.11 o                         
   2  16   4        907.32        968.74       174.79 o                         
   3  16   4         59.37        132.70       166.80 o                         
   4  16   4        176.44        -12.19       219.25 o                         
   5  16   4          0.68        323.49       238.72 o                         
   6  16   4          0.69         91.99       202.71 o                         
  -4  17   4          2.66        457.83       217.71 o                         
  -3  17   4        307.50        330.87       208.64 o                         
  -2  17   4        861.14        943.08       197.72 o                         
  -1  17   4       1137.09       1153.45       193.64 o                         
   0  17   4         82.95        453.46       189.92 o                         
   1  17   4          0.51         14.84       228.10 o                         
   2  17   4        290.68        133.97       210.11 o                         
   3  17   4         45.72        368.13       195.14 o                         
   4  17   4        240.23        675.40       214.39 o                         
 -16   1   5         89.26        910.64       239.80 o                         
 -15   1   5        772.50        802.08       159.55 o                         
 -14   1   5        518.73        565.00       129.01 o                         
 -13   1   5        444.88        271.04       111.74 o                         
 -12   1   5         19.19        224.60        99.84 o                         
 -11   1   5        725.89        693.93        94.08 o                         
 -10   1   5        505.16        570.23        89.79 o                         
  -9   1   5          6.91        143.14        81.16 o                         
  -8   1   5        352.08        457.33        79.35 o                         
  -7   1   5       1634.73       1244.57        92.23 o                         
  -6   1   5       2601.41       3177.01       131.62 o                         
  -5   1   5        966.39        927.18        65.16 o                         
  -4   1   5       6781.85       7094.37       117.28 o                         
  -3   1   5       4159.61       5053.06        88.03 o                         
  -2   1   5      14454.61      16384.70       153.89 o                         
  -1   1   5      15831.16      18854.87       247.66 o                         
   0   1   5      12355.53      13310.85       172.81 o                         
   1   1   5       2313.87       2187.57        46.45 o                         
   2   1   5        566.35        528.84        38.65 o                         
   3   1   5       6478.94       7221.11       110.99 o                         
   4   1   5          4.32         53.20        34.89 o                         
   5   1   5        413.28        475.82        58.93 o                         
   6   1   5         13.58        146.38        72.44 o                         
   7   1   5        106.55         99.94        62.21 o                         
   8   1   5       3103.33       3080.92       123.16 o                         
   9   1   5        106.54        286.23        76.24 o                         
  10   1   5       2258.52       2346.40       136.95 o                         
  11   1   5       1899.81       1698.97       109.85 o                         
  12   1   5        926.00        993.75       104.88 o                         
  13   1   5        528.47        641.11       143.80 o                         
  14   1   5        339.42         23.88       175.51 o                         
  15   1   5         57.60        289.18       209.95 o                         
 -16   2   5         11.42        565.69       218.73 o                         
 -15   2   5         17.71         64.84       177.65 o                         
 -14   2   5       1254.69       1254.24       144.13 o                         
 -13   2   5       2031.26       2135.06       137.98 o                         
 -12   2   5         13.27        184.47        96.39 o                         
 -11   2   5       1200.11       1274.08        99.45 o                         
 -10   2   5        272.40        352.68        81.85 o                         
  -9   2   5       3458.40       3351.52       139.65 o                         
  -8   2   5       7709.60       7226.28       177.78 o                         
  -7   2   5        377.50        555.37        78.46 o                         
  -6   2   5        109.54         92.36        52.24 o                         
  -5   2   5        934.04       1166.27        76.28 o                         
  -4   2   5         46.84        163.54        40.58 o                         
  -3   2   5       9689.01      10642.78       133.83 o                         
  -2   2   5       3178.35       3383.60        62.57 o                         
  -1   2   5        245.53        192.88        18.89 o                         
   0   2   5        455.52        281.79        25.08 o                         
   1   2   5      28151.19      28449.02       222.56 o                         
   2   2   5       4959.02       5687.78        98.24 o                         
   3   2   5      16912.04      17807.11       204.84 o                         
   4   2   5       8846.03      10034.81       164.24 o                         
   5   2   5        489.13        520.37        74.90 o                         
   6   2   5       1851.01       1825.47       116.44 o                         
   7   2   5        251.66        159.69        76.15 o                         
   8   2   5       3148.71       2739.61       127.14 o                         
   9   2   5       2529.52       2367.63       103.58 o                         
  10   2   5        566.37        597.08        78.10 o                         
  11   2   5        121.87        -16.86        92.67 o                         
  12   2   5         17.35         95.45       120.66 o                         
  13   2   5        454.63        433.68       138.88 o                         
  14   2   5         43.24        203.01       193.92 o                         
  15   2   5        491.42         67.12       206.85 o                         
 -16   3   5         58.95         99.57       327.47 o                         
 -15   3   5       2102.64       2110.19       217.50 o                         
 -14   3   5       1347.29       1262.63       160.41 o                         
 -13   3   5        266.39        389.24       103.81 o                         
 -12   3   5        252.63        430.88        96.55 o                         
 -11   3   5         69.22         11.88        84.28 o                         
 -10   3   5        223.82        193.42        85.76 o                         
  -9   3   5       6596.80       7157.03       159.19 o                         
  -8   3   5        928.21       1079.89        95.55 o                         
  -7   3   5        235.19        176.39        73.12 o                         
  -6   3   5        345.68        308.43        56.71 o                         
  -5   3   5         97.95         93.24        48.32 o                         
  -4   3   5       3968.89       4026.16       101.32 o                         
  -3   3   5      29134.77      30790.42       268.85 o                         
  -2   3   5       3487.57       3866.05        76.47 o                         
  -1   3   5      41047.76      44960.05       366.65 o                         
   0   3   5       1802.95       2852.59        87.43 o                         
   1   3   5       3075.38       3191.35        60.99 o                         
   2   3   5       7145.26       7069.45       118.14 o                         
   3   3   5      11300.80      13124.80       177.78 o                         
   4   3   5       8661.04       9799.52       163.18 o                         
   5   3   5        345.94        405.64        60.35 o                         
   6   3   5        132.14        183.36        62.14 o                         
   7   3   5        114.91        109.62        60.40 o                         
   8   3   5       7462.66       7461.30       146.57 o                         
   9   3   5       4621.89       4788.31       131.21 o                         
  10   3   5         63.65         -4.21        75.11 o                         
  11   3   5        529.80        553.28        92.66 o                         
  12   3   5       2721.65       2854.14       162.87 o                         
  13   3   5         79.18        180.77       151.12 o                         
  14   3   5       1535.95       1438.60       198.05 o                         
  15   3   5         30.86        381.00       217.59 o                         
 -15   4   5        921.11       1339.52       243.09 o                         
 -14   4   5        401.29        500.97       188.67 o                         
 -13   4   5       2591.20       2918.19       157.69 o                         
 -12   4   5        468.93        744.16       122.77 o                         
 -11   4   5        488.47        400.31        97.04 o                         
 -10   4   5       5199.51       5609.25       147.92 o                         
  -9   4   5        215.77        208.30        78.80 o                         
  -8   4   5       6508.32       6344.69       144.48 o                         
  -7   4   5       1883.55       2051.68       126.03 o                         
  -6   4   5        506.99        406.76        65.66 o                         
  -5   4   5       1420.08       1353.92        86.02 o                         
  -4   4   5       3267.05       3503.19       108.48 o                         
  -3   4   5         13.32         29.60        32.54 o                         
  -2   4   5       5548.68       5698.84       101.56 o                         
  -1   4   5      42936.31      44349.26       342.84 o                         
   0   4   5      11837.70      12979.76       137.16 o                         
   1   4   5       2254.71       2054.25        56.51 o                         
   2   4   5      12390.00      12825.83       165.21 o                         
   3   4   5       2109.65       2445.64        90.62 o                         
   4   4   5      11166.15      11530.35       178.79 o                         
   5   4   5       1628.02       1347.86        91.12 o                         
   6   4   5          5.52        -32.05        63.98 o                         
   7   4   5       2646.72       2727.80       113.57 o                         
   8   4   5       1272.71       1249.57        79.60 o                         
   9   4   5        879.06        869.08        85.62 o                         
  10   4   5       2900.48       2629.58       124.92 o                         
  11   4   5       5409.32       5600.78       232.79 o                         
  12   4   5        786.70        556.77       118.87 o                         
  13   4   5        690.31        890.66       156.53 o                         
  14   4   5         48.63        634.01       194.09 o                         
  15   4   5        209.71        480.64       263.89 o                         
 -15   5   5       1208.18       1227.75       220.19 o                         
 -14   5   5       3238.50       3382.68       225.10 o                         
 -13   5   5         27.66        432.75       158.81 o                         
 -12   5   5        277.50        207.31       131.00 o                         
 -11   5   5       3212.21       3239.33       158.46 o                         
 -10   5   5       2554.41       2348.24       118.85 o                         
  -9   5   5       4222.62       4511.01       161.44 o                         
  -8   5   5      11928.60      11723.71       193.32 o                         
  -7   5   5        523.57        388.34        71.94 o                         
  -6   5   5        561.12        600.56        74.70 o                         
  -5   5   5      18689.43      19798.94       258.58 o                         
  -4   5   5       2565.55       2678.48       106.26 o                         
  -3   5   5      41641.82      43463.68       374.83 o                         
  -2   5   5       2547.72       2638.10        91.15 o                         
  -1   5   5         20.23         43.31        32.36 o                         
   0   5   5      10924.07      11006.46       128.48 o                         
   1   5   5      17933.44      18065.35       234.00 o                         
   2   5   5        911.64       1234.34        61.63 o                         
   3   5   5        607.91        401.65        49.73 o                         
   4   5   5       3068.64       2917.90       114.68 o                         
   5   5   5        960.94       1377.36        92.88 o                         
   6   5   5      10753.66      11163.85       192.59 o                         
   7   5   5      18986.26      19172.19       227.43 o                         
   8   5   5       2071.02       2323.38       105.62 o                         
   9   5   5       4148.20       4558.98       183.70 o                         
  10   5   5        260.55        249.61        88.98 o                         
  11   5   5        341.38        259.62       102.51 o                         
  12   5   5       5282.17       5206.09       211.54 o                         
  13   5   5        983.97        924.39       153.43 o                         
  14   5   5         64.06       -139.05       206.39 o                         
  15   5   5         84.59        327.25       246.66 o                         
 -15   6   5        989.37       1358.18       284.59 o                         
 -14   6   5        293.46        320.38       183.33 o                         
 -13   6   5       2108.52       2023.62       176.30 o                         
 -12   6   5       1325.22       1396.54       124.80 o                         
 -11   6   5        361.03        405.65       109.36 o                         
 -10   6   5       6856.19       6649.17       172.46 o                         
  -9   6   5       3748.13       3819.30       132.90 o                         
  -8   6   5       4179.59       3998.55       141.20 o                         
  -7   6   5      14924.27      15246.33       212.23 o                         
  -6   6   5       8254.57       8082.46       162.02 o                         
  -5   6   5        462.37        554.90        61.90 o                         
  -4   6   5      21539.10      21636.08       279.08 o                         
  -3   6   5       5773.58       5758.26       131.57 o                         
  -2   6   5      10697.10      11316.90       166.36 o                         
  -1   6   5      15530.50      16109.40       199.23 o                         
   0   6   5      16669.47      17976.84       235.36 o                         
   1   6   5       1421.36       1095.33        73.26 o                         
   2   6   5      44136.18      44781.99       461.17 o                         
   3   6   5       1343.37       1335.19        78.57 o                         
   4   6   5       1927.17       1834.09        99.08 o                         
   5   6   5      15470.64      15182.00       214.27 o                         
   6   6   5      10355.07      10507.47       175.67 o                         
   7   6   5       6026.41       5818.94       131.92 o                         
   8   6   5       6203.11       6416.19       143.76 o                         
   9   6   5          0.89        -75.05        75.05 o                         
  10   6   5       1241.95       1353.86       105.57 o                         
  11   6   5       5448.54       5380.09       182.13 o                         
  12   6   5       1347.95       1442.13       138.22 o                         
  13   6   5       2768.29       3131.55       227.29 o                         
  14   6   5        983.56        972.37       195.45 o                         
 -14   7   5       3051.80       3706.76       317.38 o                         
 -13   7   5        104.31        215.61       176.87 o                         
 -12   7   5       2249.86       2438.08       156.05 o                         
 -11   7   5       6301.00       6261.25       186.43 o                         
 -10   7   5       2889.97       3072.34       131.49 o                         
  -9   7   5       8007.77       7825.36       164.07 o                         
  -8   7   5       2951.25       3021.10       123.54 o                         
  -7   7   5       1018.22       1291.03       127.41 o                         
  -6   7   5       8007.19       8103.54       165.70 o                         
  -5   7   5      24388.96      24433.09       248.54 o                         
  -4   7   5       4005.68       4627.19       165.90 o                         
  -3   7   5      10115.04       9660.28       186.38 o                         
  -2   7   5       4437.68       3905.98       131.78 o                         
  -1   7   5         54.05        120.61        47.48 o                         
   0   7   5       7341.05       6978.84       168.00 o                         
   1   7   5      19209.79      18851.35       386.42 o                         
   2   7   5       3364.66       3504.79       144.45 o                         
   3   7   5      23768.70      24319.37       332.42 o                         
   4   7   5       4832.69       4560.00       135.69 o                         
   5   7   5        349.69        365.92        58.32 o                         
   6   7   5      11629.02      11275.12       174.54 o                         
   7   7   5       7281.38       7074.98       149.63 o                         
   8   7   5       1879.47       1764.48        99.54 o                         
   9   7   5       6110.54       6304.12       157.12 o                         
  10   7   5       2567.81       2873.05       150.32 o                         
  11   7   5        190.34        199.09       121.99 o                         
  12   7   5       6692.45       6910.53       248.70 o                         
  13   7   5       1660.95       1557.97       203.66 o                         
  14   7   5       1707.50       2189.68       221.94 o                         
 -14   8   5        132.25        514.74       211.14 o                         
 -13   8   5       2085.05       2266.80       204.03 o                         
 -12   8   5        401.49        360.56       144.31 o                         
 -11   8   5        345.43        235.61       124.09 o                         
 -10   8   5       6921.74       7074.10       195.60 o                         
  -9   8   5       2876.41       3112.50       135.07 o                         
  -8   8   5       5588.01       5296.50       172.35 o                         
  -7   8   5       4348.30       3971.14       166.45 o                         
  -6   8   5        392.22        523.89        81.74 o                         
  -5   8   5       5876.44       5895.52       145.50 o                         
  -4   8   5      32709.61      33106.25       297.61 o                         
  -3   8   5       3258.27       3175.29       119.66 o                         
  -2   8   5       4518.97       4407.28       145.05 o                         
  -1   8   5       2522.79       2093.93       119.85 o                         
   0   8   5         57.92         99.28        95.84 o                         
   1   8   5       9754.31       9496.66       225.73 o                         
   2   8   5      39272.59      38769.02       430.76 o                         
   3   8   5        679.88        698.74        75.84 o                         
   4   8   5       5305.27       4802.99       125.35 o                         
   5   8   5       3493.40       3619.95       123.98 o                         
   6   8   5         35.40         64.31        70.87 o                         
   7   8   5      16338.32      16766.17       221.90 o                         
   8   8   5      11058.71      11213.48       196.83 o                         
   9   8   5        902.28        628.75       103.33 o                         
  10   8   5       3156.79       3123.12       154.25 o                         
  11   8   5       2775.67       3060.42       185.44 o                         
  12   8   5        294.81        209.15       154.67 o                         
  13   8   5       6897.88       7091.09       307.06 o                         
  14   8   5       1562.88       1979.69       218.64 o                         
 -14   9   5       2304.17       2209.85       238.67 o                         
 -13   9   5        189.99        371.36       259.52 o                         
 -12   9   5       4156.92       4727.45       278.65 o                         
 -11   9   5       3724.93       4372.12       211.88 o                         
 -10   9   5         51.11        118.50       104.66 o                         
  -9   9   5       5213.42       5665.33       168.47 o                         
  -8   9   5       4924.17       4734.67       154.41 o                         
  -7   9   5       2735.85       2600.55       120.29 o                         
  -6   9   5      14104.27      14222.21       208.08 o                         
  -5   9   5       4692.81       4613.33       139.51 o                         
  -4   9   5       1435.47       1484.75        89.08 o                         
  -3   9   5      14948.77      14897.01       200.76 o                         
  -2   9   5        426.42        483.88        65.94 o                         
  -1   9   5       4860.92       5001.14       130.94 o                         
   0   9   5      14766.97      14775.91       272.24 o                         
   1   9   5       4318.32       4221.33       153.68 o                         
   2   9   5      11087.06      11460.28       182.90 o                         
   3   9   5      29016.54      29829.85       285.65 o                         
   4   9   5       1284.99        996.87        75.63 o                         
   5   9   5      13301.27      13109.37       203.65 o                         
   6   9   5      20415.14      20563.01       243.03 o                         
   7   9   5       1805.97       2128.00       112.76 o                         
   8   9   5       8323.45       8617.54       222.63 o                         
   9   9   5       7528.41       7681.40       194.31 o                         
  10   9   5        719.58        735.50       116.87 o                         
  11   9   5       2388.46       2520.43       172.92 o                         
  12   9   5       5602.85       5447.99       271.56 o                         
  13   9   5         78.54       -113.43       179.60 o                         
 -13  10   5       3915.14       3554.95       259.75 o                         
 -12  10   5        105.88       -100.88       174.71 o                         
 -11  10   5       1958.73       1995.85       218.20 o                         
 -10  10   5       7457.37       7860.64       257.30 o                         
  -9  10   5       1959.03       1892.61       127.14 o                         
  -8  10   5       5829.77       6659.46       177.85 o                         
  -7  10   5       7462.30       7310.76       172.42 o                         
  -6  10   5        437.02        340.37        84.24 o                         
  -5  10   5      10075.84      10256.72       171.26 o                         
  -4  10   5      26193.27      26494.47       271.37 o                         
  -3  10   5        632.52        571.54        70.94 o                         
  -2  10   5      20162.81      20147.70       220.89 o                         
  -1  10   5       5680.00       5542.44       148.35 o                         
   0  10   5         20.15          3.61        70.81 o                         
   1  10   5      15924.60      16030.28       207.97 o                         
   2  10   5       9947.79      10173.42       187.76 o                         
   3  10   5       3294.50       3350.23       132.61 o                         
   4  10   5       7209.72       7114.53       160.43 o                         
   5  10   5       8895.33       8731.76       189.67 o                         
   6  10   5        156.39        383.80        92.18 o                         
   7  10   5      13361.97      13839.28       226.42 o                         
   8  10   5       5384.36       6059.87       188.93 o                         
   9  10   5       1716.23       1847.61       150.17 o                         
  10  10   5       4969.45       5112.33       233.49 o                         
  11  10   5       1924.41       2017.95       209.82 o                         
  12  10   5        954.84        994.87       225.98 o                         
  13  10   5       7240.68       7448.96       398.07 o                         
 -12  11   5       5077.43       5843.66       351.04 o                         
 -11  11   5       3145.03       3244.61       243.75 o                         
 -10  11   5        220.83         23.05       142.07 o                         
  -9  11   5       9926.79       9341.17       262.47 o                         
  -8  11   5       4812.91       4515.50       202.63 o                         
  -7  11   5       1702.06       1656.93       111.18 o                         
  -6  11   5      12765.72      12886.14       212.86 o                         
  -5  11   5       2271.68       2340.61       123.60 o                         
  -4  11   5       3135.20       2874.06       137.55 o                         
  -3  11   5      19911.40      20644.76       249.40 o                         
  -2  11   5      10430.32      10304.96       175.11 o                         
  -1  11   5       6821.81       6935.33       172.13 o                         
   0  11   5      17139.50      16975.05       215.71 o                         
   1  11   5       4766.31       4404.52       133.31 o                         
   2  11   5       3428.42       3448.79       135.39 o                         
   3  11   5      23659.02      23563.60       278.47 o                         
   4  11   5       4543.65       4522.79       224.76 o                         
   5  11   5       2396.31       2575.09       142.19 o                         
   6  11   5       6968.58       6824.71       218.72 o                         
   7  11   5        782.49        907.68       122.18 o                         
   8  11   5       4575.62       4447.70       215.11 o                         
   9  11   5       7247.51       6526.12       288.89 o                         
  10  11   5        697.37       1153.06       237.07 o                         
  11  11   5       2171.76       2135.77       260.01 o                         
  12  11   5       3525.37       4259.80       341.68 o                         
 -12  12   5       1703.27       1622.08       354.03 o                         
 -11  12   5       2066.64       1645.51       251.48 o                         
 -10  12   5      11646.07      12130.80       735.85 o                         
  -9  12   5       1488.76       1154.67       164.54 o                         
  -8  12   5       7101.98       6985.88       430.17 o                         
  -7  12   5      13209.41      13690.71       267.41 o                         
  -6  12   5       3360.41       3580.04       186.72 o                         
  -5  12   5       5217.29       5304.79       216.44 o                         
  -4  12   5      22809.17      22851.70       293.32 o                         
  -3  12   5       2048.69       1900.16       118.23 o                         
  -2  12   5       7318.86       7358.88       178.47 o                         
  -1  12   5      13843.81      13844.14       216.95 o                         
   0  12   5       1304.51       1323.36        86.76 o                         
   1  12   5      10613.97      10635.97       196.29 o                         
   2  12   5      17127.91      17033.59       230.25 o                         
   3  12   5         53.90        183.87        87.39 o                         
   4  12   5      13830.18      13352.88       262.93 o                         
   5  12   5      10186.47      10366.71       229.08 o                         
   6  12   5        240.37        362.71       135.39 o                         
   7  12   5       5539.12       5613.44       241.51 o                         
   8  12   5       5127.82       4954.42       245.31 o                         
   9  12   5        407.49        434.54       254.24 o                         
  10  12   5       5997.22       5539.06       346.63 o                         
  11  12   5       3867.90       4203.03       301.25 o                         
 -11  13   5       3908.56       3115.32       258.60 o                         
 -10  13   5         63.50         45.08       218.40 o                         
  -9  13   5       7154.71       7646.35       316.75 o                         
  -8  13   5      11414.73      11588.50       420.10 o                         
  -7  13   5         16.35        352.15       147.47 o                         
  -6  13   5       7191.12       7160.21       271.33 o                         
  -5  13   5       9994.02       9842.76       248.59 o                         
  -4  13   5        164.14        173.91       105.63 o                         
  -3  13   5      14201.84      14463.20       249.31 o                         
  -2  13   5       9982.13       9486.56       205.70 o                         
  -1  13   5        396.05        358.01        89.81 o                         
   0  13   5      16726.40      16600.31       248.21 o                         
   1  13   5       8645.97       8676.63       224.55 o                         
   2  13   5       2057.27       2040.17       142.35 o                         
   3  13   5      16403.90      16774.45       267.57 o                         
   4  13   5       9807.70       9332.75       227.38 o                         
   5  13   5        604.45        710.47       130.94 o                         
   6  13   5      12205.07      12442.24       301.42 o                         
   7  13   5       4122.26       3900.68       223.24 o                         
   8  13   5       1307.32       1400.21       243.04 o                         
   9  13   5       6777.39       7439.27       411.87 o                         
  10  13   5       1608.19       1268.33       256.02 o                         
 -10  14   5       4808.64       4528.14       419.48 o                         
  -9  14   5        844.17        907.12       236.83 o                         
  -8  14   5       3053.98       3023.77       242.65 o                         
  -7  14   5      18414.33      18777.40       801.31 o                         
  -6  14   5       8958.81       8650.47       286.65 o                         
  -5  14   5        615.16        732.05       144.24 o                         
  -4  14   5       5650.87       6170.52       233.70 o                         
  -3  14   5       1689.38       1395.48       134.59 o                         
  -2  14   5       7662.57       7561.64       225.25 o                         
  -1  14   5      25026.62      24952.65       342.67 o                         
   0  14   5       4180.20       4099.33       189.03 o                         
   1  14   5       3165.09       3171.27       172.42 o                         
   2  14   5       8412.96       7677.13       275.50 o                         
   3  14   5        255.81        222.89       124.16 o                         
   4  14   5      10301.36      10544.14       264.35 o                         
   5  14   5      15152.19      15319.70       342.69 o                         
   6  14   5       1531.45       1159.23       179.13 o                         
   7  14   5       2537.06       2355.34       297.99 o                         
   8  14   5       3481.73       3123.42       264.90 o                         
   9  14   5        117.37       -278.34       278.34 o                         
  -8  15   5       6089.02       5458.46       344.83 o                         
  -7  15   5          5.65        202.04       230.19 o                         
  -6  15   5       7149.84       7493.88       403.55 o                         
  -5  15   5       4532.68       4699.12       294.21 o                         
  -4  15   5        647.75        638.52       176.98 o                         
  -3  15   5      10982.69      10530.70       285.16 o                         
  -2  15   5      10282.03       9838.05       260.39 o                         
  -1  15   5        966.52        976.15       136.33 o                         
   0  15   5      14022.39      13908.72       289.45 o                         
   1  15   5       7212.12       7234.13       245.02 o                         
   2  15   5        373.29        590.21       160.45 o                         
   3  15   5      12511.80      12152.56       317.09 o                         
   4  15   5       6093.18       5846.78       315.31 o                         
   5  15   5       2082.61       2122.37       227.59 o                         
   6  15   5       9496.93       9874.54       416.01 o                         
   7  15   5       2507.01       2395.87       253.53 o                         
   8  15   5        875.58       1028.96       217.22 o                         
  -7  16   5       7878.16       8703.74       387.77 o                         
  -6  16   5       1869.97       1937.80       238.30 o                         
  -5  16   5       1707.17       1801.86       238.66 o                         
  -4  16   5       4952.26       4335.05       298.89 o                         
  -3  16   5        329.41        388.33       174.65 o                         
  -2  16   5       5704.99       6162.32       283.49 o                         
  -1  16   5      13476.86      12458.90       332.26 o                         
   0  16   5       1526.91       1723.54       177.57 o                         
   1  16   5       3676.95       3786.67       247.81 o                         
   2  16   5       5372.67       5184.09       285.38 o                         
   3  16   5         36.66        319.01       174.65 o                         
   4  16   5       7972.12       7451.61       401.32 o                         
   5  16   5       6948.66       6487.91       380.24 o                         
   6  16   5         79.09         28.52       204.40 o                         
  -4  17   5       1213.70       1365.42       249.32 o                         
  -3  17   5       8083.81       8234.79       369.80 o                         
  -2  17   5       4102.14       3828.38       247.79 o                         
  -1  17   5       1602.91       1147.88       198.60 o                         
   0  17   5       8039.58       7926.38       328.91 o                         
   1  17   5       1129.82        906.76       211.14 o                         
   2  17   5       1920.41       2190.60       248.42 o                         
   3  17   5       8198.72       8001.28       341.34 o                         
   4  17   5       1355.11       1435.70       220.56 o                         
 -16   0   6       3840.90       4525.15       453.00 o                         
 -15   0   6       1337.41       1128.44       231.72 o                         
 -14   0   6          1.11         79.02       181.03 o                         
 -13   0   6       1719.63       1658.38       164.97 o                         
 -12   0   6      15311.22      15659.44       331.13 o                         
 -11   0   6         69.31        -41.57       112.47 o                         
 -10   0   6       4798.77       5377.98       209.13 o                         
  -9   0   6       1461.65       1475.64       143.95 o                         
  -8   0   6        652.46        587.72       104.90 o                         
  -7   0   6      51005.38      48308.22       689.77 o                         
  -6   0   6      29065.63      27980.88       532.23 o                         
  -5   0   6       7416.87       7428.37       183.82 o                         
  -4   0   6      57362.77      56851.28       800.75 o                         
  -3   0   6      18810.64      19706.66       281.29 o                         
  -2   0   6      28451.75      28933.00       337.90 o                         
  -1   0   6     218554.94     200789.56      1722.29 o                         
   0   0   6      33160.67      34252.18       567.52 o                         
   1   0   6        950.51       1347.86        80.46 o                         
   2   0   6       4263.84       3046.42        99.04 o                         
   3   0   6       4659.62       4293.55       118.73 o                         
   4   0   6      21479.42      19381.44       297.35 o                         
   5   0   6      55415.04      56500.40       717.42 o                         
   6   0   6       5739.69       4909.10       219.01 o                         
   7   0   6       2981.75       3021.02       208.59 o                         
   8   0   6       8041.11       7725.36       224.48 o                         
   9   0   6         58.41         14.78       106.36 o                         
  10   0   6      28578.08      28960.99       425.52 o                         
  11   0   6      24425.51      23875.09       404.23 o                         
  12   0   6       1380.79       1425.15       181.44 o                         
  13   0   6       2153.76       1822.02       235.28 o                         
  14   0   6       7004.61       7381.85       402.78 o                         
  15   0   6         16.04        181.08       328.58 o                         
 -16   1   6        918.27       1541.92       223.27 o                         
 -15   1   6       1429.70       1640.41       181.25 o                         
 -14   1   6       6223.70       7080.69       290.47 o                         
 -13   1   6       5034.25       4734.10       197.37 o                         
 -12   1   6       1850.14       1882.47       115.29 o                         
 -11   1   6      11875.70      11860.19       199.83 o                         
 -10   1   6       1087.98       1029.57        81.61 o                         
  -9   1   6       5935.31       5955.78       179.70 o                         
  -8   1   6      29228.15      27607.74       328.86 o                         
  -7   1   6       9046.44       9160.91       200.44 o                         
  -6   1   6      23274.23      22711.34       286.44 o                         
  -5   1   6      12841.47      11675.25       172.49 o                         
  -4   1   6         61.07         45.13        29.48 o                         
  -3   1   6      22720.52      22196.61       192.95 o                         
  -2   1   6     126445.98     124312.02       816.08 o                         
  -1   1   6       1500.36       1656.80        59.89 o                         
   0   1   6      38523.04      38821.74       430.49 o                         
   1   1   6       5897.98       4363.11        64.13 o                         
   2   1   6       1487.69       1639.69        69.63 o                         
   3   1   6      53890.14      51966.59       506.36 o                         
   4   1   6      73115.77      76352.15       582.93 o                         
   5   1   6       6897.42       7080.68       164.50 o                         
   6   1   6      39420.58      39800.96       514.69 o                         
   7   1   6      16136.22      15627.73       269.16 o                         
   8   1   6        524.80        578.59        74.35 o                         
   9   1   6      28187.47      28723.73       293.70 o                         
  10   1   6      21056.70      21268.90       255.72 o                         
  11   1   6       3266.75       3247.11       139.10 o                         
  12   1   6      13955.31      13790.22       235.22 o                         
  13   1   6       5450.53       5583.89       258.59 o                         
  14   1   6        148.77        704.31       159.88 o                         
  15   1   6       8238.76       8979.19       358.55 o                         
 -16   2   6       8301.04       8888.47       393.47 o                         
 -15   2   6       2065.49       2045.69       200.45 o                         
 -14   2   6          7.40        133.69       132.50 o                         
 -13   2   6      10884.90      10550.30       264.17 o                         
 -12   2   6      14276.45      14360.83       224.60 o                         
 -11   2   6       2840.19       2915.52       131.92 o                         
 -10   2   6      22264.68      22177.14       252.86 o                         
  -9   2   6      10060.82       9701.24       180.89 o                         
  -8   2   6        137.17        198.68        79.09 o                         
  -7   2   6      33714.95      33162.89       389.02 o                         
  -6   2   6      39382.82      40354.62       392.29 o                         
  -5   2   6      17575.53      18578.91       229.71 o                         
  -4   2   6      48352.64      49990.87       446.74 o                         
  -3   2   6      22529.69      21852.51       206.45 o                         
  -2   2   6       5304.14       7112.50        95.96 o                         
  -1   2   6      93583.09      92956.52      1211.93 o                         
   0   2   6       6613.98       6336.53        84.36 o                         
   1   2   6      16399.74      16203.33       143.06 o                         
   2   2   6      12586.83      10793.50       123.45 o                         
   3   2   6      44371.30      48816.59       410.22 o                         
   4   2   6      11513.54       9753.53       155.29 o                         
   5   2   6      88046.83      90269.27       721.17 o                         
   6   2   6       3061.97       2907.72       136.92 o                         
   7   2   6      13965.74      14362.46       231.22 o                         
   8   2   6      28865.69      28861.36       287.01 o                         
   9   2   6       5172.00       5210.50       156.34 o                         
  10   2   6      17177.86      16568.67       232.32 o                         
  11   2   6      10548.78      10497.52       204.63 o                         
  12   2   6         38.52        -58.40       105.92 o                         
  13   2   6       5062.95       5507.93       249.83 o                         
  14   2   6       6413.59       6091.96       312.46 o                         
  15   2   6         21.63         70.14       205.25 o                         
 -16   3   6        516.10       1310.60       356.96 o                         
 -15   3   6       3087.00       3146.48       254.42 o                         
 -14   3   6      10302.57      10089.55       321.94 o                         
 -13   3   6       4620.18       4408.03       199.30 o                         
 -12   3   6       6992.09       6773.32       190.02 o                         
 -11   3   6      25324.64      25237.19       266.26 o                         
 -10   3   6       1452.86       1582.19        92.55 o                         
  -9   3   6      11471.83      11049.84       224.43 o                         
  -8   3   6      22678.16      22388.38       257.53 o                         
  -7   3   6       1670.35       1317.28       109.52 o                         
  -6   3   6      36471.98      36362.60       366.35 o                         
  -5   3   6      53803.55      54253.16       484.88 o                         
  -4   3   6       2070.71       2134.92        85.72 o                         
  -3   3   6      47691.42      48480.00       374.38 o                         
  -2   3   6      38385.28      36612.38       312.60 o                         
  -1   3   6       1965.49       2171.80        56.86 o                         
   0   3   6      51129.40      51177.04       362.47 o                         
   1   3   6      53775.59      55012.62       395.93 o                         
   2   3   6         65.31        191.50        29.80 o                         
   3   3   6      36436.26      36524.39       342.51 o                         
   4   3   6      45931.21      44575.02       476.82 o                         
   5   3   6       7983.03       8877.01       173.05 o                         
   6   3   6      52636.39      52400.51       559.23 o                         
   7   3   6      18130.96      18782.50       240.90 o                         
   8   3   6        241.38        214.81        66.70 o                         
   9   3   6      19387.67      19141.00       231.09 o                         
  10   3   6       6559.17       6712.64       200.02 o                         
  11   3   6       3463.10       3363.36       154.02 o                         
  12   3   6       8013.71       8462.57       208.16 o                         
  13   3   6       3414.57       4289.33       241.06 o                         
  14   3   6        562.20        623.09       181.11 o                         
  15   3   6       7756.04       8373.58       445.78 o                         
 -15   4   6       4358.72       3966.42       310.45 o                         
 -14   4   6        443.29        490.89       201.89 o                         
 -13   4   6       9971.05      10147.63       233.38 o                         
 -12   4   6      18180.24      17704.83       255.43 o                         
 -11   4   6       2173.24       1978.23       107.76 o                         
 -10   4   6      28202.33      29455.19       306.51 o                         
  -9   4   6       7589.82       7519.19       167.32 o                         
  -8   4   6       1680.03       1447.70        91.62 o                         
  -7   4   6      52860.00      51596.30       490.99 o                         
  -6   4   6      22954.92      23805.56       290.69 o                         
  -5   4   6      12030.44      11825.36       202.11 o                         
  -4   4   6      62033.74      63075.80       494.84 o                         
  -3   4   6      40555.48      42058.82       353.67 o                         
  -2   4   6       6018.60       5930.96       124.06 o                         
  -1   4   6     122583.81     124125.98       847.50 o                         
   0   4   6      15655.24      16797.96       233.20 o                         
   1   4   6      23047.85      22576.17       220.81 o                         
   2   4   6      77477.26      80777.68       569.51 o                         
   3   4   6      23706.95      23590.97       323.58 o                         
   4   4   6      23778.27      24678.32       274.41 o                         
   5   4   6      38550.57      36486.21       369.20 o                         
   6   4   6         84.03         54.11        65.80 o                         
   7   4   6      11880.77      11583.43       184.53 o                         
   8   4   6      12861.11      13053.62       194.09 o                         
   9   4   6       7540.22       7096.94       168.97 o                         
  10   4   6       1758.90       1759.20       100.28 o                         
  11   4   6       8977.35       8772.60       201.71 o                         
  12   4   6        176.75         46.17       117.41 o                         
  13   4   6       8577.57       8144.06       294.79 o                         
  14   4   6       9519.92      10754.26       372.18 o                         
  15   4   6        480.05        326.60       213.01 o                         
 -15   5   6       1923.17       1552.20       230.35 o                         
 -14   5   6       7846.36       8792.22       451.64 o                         
 -13   5   6       1733.88       1461.70       165.79 o                         
 -12   5   6       7784.46       7693.23       208.97 o                         
 -11   5   6      17448.83      18115.81       260.77 o                         
 -10   5   6       2806.88       2716.08       132.25 o                         
  -9   5   6       9154.54       9093.02       169.90 o                         
  -8   5   6      17545.20      16690.82       209.74 o                         
  -7   5   6       1049.66        877.46        80.48 o                         
  -6   5   6      34711.37      35361.96       399.28 o                         
  -5   5   6      35920.84      36359.00       392.82 o                         
  -4   5   6       5285.84       5682.07       141.12 o                         
  -3   5   6      16466.05      14769.63       205.03 o                         
  -2   5   6      23610.93      21388.53       259.42 o                         
  -1   5   6       9136.78      10480.61       156.26 o                         
   0   5   6      83676.63      86974.55       598.86 o                         
   1   5   6      40952.21      42277.24       533.26 o                         
   2   5   6        403.66        570.91        50.14 o                         
   3   5   6      29747.59      28833.92       313.80 o                         
   4   5   6      51772.70      53966.32       472.22 o                         
   5   5   6       3877.19       4057.27       128.03 o                         
   6   5   6      31417.91      32699.85       324.85 o                         
   7   5   6       7495.34       7434.05       148.80 o                         
   8   5   6         71.48         72.03        67.82 o                         
   9   5   6      13667.71      13375.53       200.56 o                         
  10   5   6       3324.61       3609.02       148.95 o                         
  11   5   6       6062.52       5762.40       199.50 o                         
  12   5   6      11593.15      11731.87       259.61 o                         
  13   5   6       4401.01       4277.29       276.56 o                         
  14   5   6        427.74        162.74       190.55 o                         
  15   5   6       3140.82       3334.73       265.93 o                         
 -15   6   6       2436.72       2170.26       260.72 o                         
 -14   6   6         19.10       -166.03       195.01 o                         
 -13   6   6       5100.04       4629.52       290.73 o                         
 -12   6   6       3451.25       3335.97       177.01 o                         
 -11   6   6       3353.62       3281.38       148.91 o                         
 -10   6   6      17533.47      16973.45       239.90 o                         
  -9   6   6       7738.77       7736.89       166.56 o                         
  -8   6   6         92.90         66.61        72.84 o                         
  -7   6   6       8050.67       8567.91       165.13 o                         
  -6   6   6       4229.64       3910.41       118.76 o                         
  -5   6   6      10056.81      10335.25       205.83 o                         
  -4   6   6      27932.05      26639.54       314.25 o                         
  -3   6   6      18817.73      19817.85       275.84 o                         
  -2   6   6        406.32        248.95        55.55 o                         
  -1   6   6      22818.69      21058.47       249.60 o                         
   0   6   6       1830.69       2684.51        78.81 o                         
   1   6   6      40899.38      42982.30       444.76 o                         
   2   6   6      54581.89      55364.43       496.77 o                         
   3   6   6      15128.33      15162.23       225.15 o                         
   4   6   6       4889.25       4130.71       126.28 o                         
   5   6   6      15225.54      15207.82       218.49 o                         
   6   6   6        253.90        264.70        61.65 o                         
   7   6   6      10293.26      10302.03       165.01 o                         
   8   6   6      19320.72      18573.58       222.91 o                         
   9   6   6       2262.50       2155.05       108.82 o                         
  10   6   6       7190.20       7100.77       231.55 o                         
  11   6   6       6379.87       6030.44       188.59 o                         
  12   6   6        620.85        459.43       126.97 o                         
  13   6   6      10854.85      11341.22       330.33 o                         
  14   6   6       7359.91       6784.78       329.34 o                         
 -14   7   6       2207.71       2537.06       228.78 o                         
 -13   7   6        303.40        126.46       169.94 o                         
 -12   7   6        706.66       1114.58       128.60 o                         
 -11   7   6      11130.40      10467.21       220.68 o                         
 -10   7   6       3995.83       3764.00       147.84 o                         
  -9   7   6       2100.58       2234.46       112.32 o                         
  -8   7   6       5444.02       5327.76       166.26 o                         
  -7   7   6       1636.43       1751.02        95.85 o                         
  -6   7   6       7822.82       7638.90       164.76 o                         
  -5   7   6      27766.99      27758.24       307.69 o                         
  -4   7   6       2815.04       3540.06       157.86 o                         
  -3   7   6       7923.52       7361.40       162.75 o                         
  -2   7   6       9647.60       8689.27       203.60 o                         
  -1   7   6        353.78        391.25        52.44 o                         
   0   7   6      18971.33      18985.15       280.82 o                         
   1   7   6      23507.17      24178.83       332.09 o                         
   2   7   6        207.50        306.00        65.89 o                         
   3   7   6      21012.63      20224.32       316.53 o                         
   4   7   6       5330.62       4728.13       123.94 o                         
   5   7   6        651.02        606.80        63.80 o                         
   6   7   6      11636.40      11390.14       174.72 o                         
   7   7   6       7547.86       7517.84       160.48 o                         
   8   7   6       1072.40        774.07        83.59 o                         
   9   7   6       6820.13       6791.32       169.75 o                         
  10   7   6       2775.98       2751.10       141.29 o                         
  11   7   6       2562.42       2302.84       148.35 o                         
  12   7   6      10676.01      10440.59       271.65 o                         
  13   7   6       3942.20       4357.84       314.70 o                         
  14   7   6        173.86        331.51       209.03 o                         
 -14   8   6        140.21        281.62       207.51 o                         
 -13   8   6       1702.94       2181.99       206.31 o                         
 -12   8   6       3697.21       3881.04       220.95 o                         
 -11   8   6        418.50        142.08       117.79 o                         
 -10   8   6       1924.25       2161.06       124.94 o                         
  -9   8   6       4069.49       4292.64       157.13 o                         
  -8   8   6       1319.10       1388.36        92.60 o                         
  -7   8   6      10883.03      10893.02       195.52 o                         
  -6   8   6       1918.12       1981.89       122.13 o                         
  -5   8   6         62.98        105.93        78.49 o                         
  -4   8   6      10513.80      10536.00       177.67 o                         
  -3   8   6       7895.45       7987.19       152.61 o                         
  -2   8   6       2836.79       2822.17       108.15 o                         
  -1   8   6      10009.03       9896.37       259.29 o                         
   0   8   6       2461.60       2126.42       144.44 o                         
   1   8   6       6789.21       6882.09       194.24 o                         
   2   8   6      12498.51      12080.32       228.47 o                         
   3   8   6       2810.52       3021.40       127.71 o                         
   4   8   6       4884.54       5061.70       128.82 o                         
   5   8   6      14126.56      13711.18       183.97 o                         
   6   8   6        362.14        367.33        69.75 o                         
   7   8   6       5005.10       4970.69       146.96 o                         
   8   8   6       9520.30       9458.64       189.10 o                         
   9   8   6        926.99        806.83       101.27 o                         
  10   8   6       2748.66       2714.54       148.37 o                         
  11   8   6       5051.05       4835.63       212.75 o                         
  12   8   6        190.16        -32.05       160.12 o                         
  13   8   6       3731.41       3893.69       243.12 o                         
  14   8   6       3831.12       3453.06       365.95 o                         
 -14   9   6       2760.56       2167.00       302.45 o                         
 -13   9   6        371.49        -65.46       201.70 o                         
 -12   9   6        573.20        787.67       169.76 o                         
 -11   9   6       2749.68       2850.07       173.12 o                         
 -10   9   6       1065.36       1038.02       120.83 o                         
  -9   9   6       3724.12       3494.18       162.12 o                         
  -8   9   6       4662.72       4751.70       170.72 o                         
  -7   9   6         19.29         -6.71        85.48 o                         
  -6   9   6       1454.88       1708.44        96.44 o                         
  -5   9   6      10666.96      10292.63       177.90 o                         
  -4   9   6       3497.15       3597.19       122.35 o                         
  -3   9   6       4716.46       4054.87       134.35 o                         
  -2   9   6      10945.15      11232.38       180.91 o                         
  -1   9   6       1954.99       1904.30        95.71 o                         
   0   9   6       4005.14       3903.92       151.02 o                         
   1   9   6      12211.57      12036.33       216.48 o                         
   2   9   6        932.53       1017.88        86.91 o                         
   3   9   6       5670.49       5752.27       140.94 o                         
   4   9   6       4569.09       4518.86       135.09 o                         
   5   9   6        411.76        541.21        72.48 o                         
   6   9   6      13859.99      14140.62       203.36 o                         
   7   9   6       9314.65       9214.18       182.76 o                         
   8   9   6         17.11         34.96       102.96 o                         
   9   9   6       3010.69       3182.24       152.33 o                         
  10   9   6       2764.86       2759.78       160.16 o                         
  11   9   6        133.90        192.19       146.64 o                         
  12   9   6       4990.97       5217.11       265.84 o                         
  13   9   6       1187.40        841.68       205.87 o                         
 -13  10   6        966.10       1078.12       208.99 o                         
 -12  10   6       1978.03       2085.56       215.77 o                         
 -11  10   6       1100.00       1413.99       162.02 o                         
 -10  10   6       2671.33       2731.53       180.90 o                         
  -9  10   6       2385.69       2561.95       154.22 o                         
  -8  10   6        758.95       1192.86       106.11 o                         
  -7  10   6       5905.36       5357.28       165.86 o                         
  -6  10   6       5457.31       5924.60       180.44 o                         
  -5  10   6       2026.30       2268.97       119.97 o                         
  -4  10   6      11938.64      12133.25       188.82 o                         
  -3  10   6       2845.36       2674.59       117.97 o                         
  -2  10   6       2545.91       2972.76       128.64 o                         
  -1  10   6       7116.92       7332.50       174.22 o                         
   0  10   6       9135.59       8814.68       185.59 o                         
   1  10   6        351.86        229.43        65.81 o                         
   2  10   6      12655.82      12167.29       199.05 o                         
   3  10   6       6457.63       6628.00       183.39 o                         
   4  10   6        936.26        704.78        81.89 o                         
   5  10   6      12861.37      13237.96       226.05 o                         
   6  10   6       5652.18       5919.36       206.58 o                         
   7  10   6       2083.28       2627.24       126.74 o                         
   8  10   6       5411.97       5315.97       206.66 o                         
   9  10   6         76.16        -10.68       116.28 o                         
  10  10   6       2262.03       2438.47       179.89 o                         
  11  10   6       4888.40       5907.26       313.43 o                         
  12  10   6        920.82        740.58       229.32 o                         
 -12  11   6        845.56        702.29       204.26 o                         
 -11  11   6       1856.61       1858.93       189.02 o                         
 -10  11   6        506.46        429.68       149.33 o                         
  -9  11   6       3923.87       3833.23       197.35 o                         
  -8  11   6       6991.85       6970.95       318.21 o                         
  -7  11   6        925.72        861.16       112.80 o                         
  -6  11   6         78.02        246.47        94.34 o                         
  -5  11   6      11732.92      12021.54       193.15 o                         
  -4  11   6       1876.41       1782.68       103.72 o                         
  -3  11   6      17323.45      18095.10       214.61 o                         
  -2  11   6       7531.29       7604.18       149.64 o                         
  -1  11   6         13.32        -58.15        81.71 o                         
   0  11   6       2234.11       2329.72       149.57 o                         
   1  11   6       6617.24       6361.38       152.39 o                         
   2  11   6        751.23        564.22        75.13 o                         
   3  11   6       7584.00       7758.94       171.45 o                         
   4  11   6        912.86       1028.23        94.51 o                         
   5  11   6        875.49        909.88       108.74 o                         
   6  11   6       1840.12       1912.45       129.77 o                         
   7  11   6       4075.17       4381.03       192.76 o                         
   8  11   6        854.15        718.27       130.99 o                         
   9  11   6       1111.42       1257.98       168.70 o                         
  10  11   6        415.92        807.94       207.10 o                         
  11  11   6         16.80        516.13       286.26 o                         
  12  11   6       2830.78       2970.66       284.03 o                         
 -12  12   6       1220.85       1062.48       397.33 o                         
 -11  12   6         14.39         59.90       337.09 o                         
 -10  12   6       3458.43       3714.92       283.59 o                         
  -9  12   6       3026.97       3068.81       229.90 o                         
  -8  12   6        235.41        430.03       151.94 o                         
  -7  12   6       4006.90       4221.26       224.03 o                         
  -6  12   6       2540.16       2780.67       173.02 o                         
  -5  12   6        102.25        -54.67       100.06 o                         
  -4  12   6       4633.76       5178.01       180.83 o                         
  -3  12   6        173.69        413.86        86.42 o                         
  -2  12   6       4599.48       4074.28       151.31 o                         
  -1  12   6       4552.82       4668.79       170.34 o                         
   0  12   6       1209.01       1107.25        83.52 o                         
   1  12   6       1152.80       1298.57       100.94 o                         
   2  12   6       2640.66       2905.52       133.62 o                         
   3  12   6         30.57         49.92        93.43 o                         
   4  12   6       4341.39       4065.46       162.48 o                         
   5  12   6       7321.95       7561.39       209.85 o                         
   6  12   6       1111.10       1075.31       121.07 o                         
   7  12   6        938.81        995.70       145.98 o                         
   8  12   6       1041.24       1184.85       173.02 o                         
   9  12   6        125.02        426.80       224.33 o                         
  10  12   6       1158.55       1127.12       245.22 o                         
  11  12   6       2139.71       2306.14       280.38 o                         
 -11  13   6        408.34        581.98       226.17 o                         
 -10  13   6        286.00        636.15       193.08 o                         
  -9  13   6       2941.67       2886.98       226.06 o                         
  -8  13   6       1937.27       1945.79       247.39 o                         
  -7  13   6        991.24       1060.98       152.03 o                         
  -6  13   6        419.25        121.16       128.79 o                         
  -5  13   6       1504.15       1304.21       126.17 o                         
  -4  13   6         55.60        129.76       119.62 o                         
  -3  13   6       4523.58       4420.58       187.32 o                         
  -2  13   6        782.08        770.79       103.76 o                         
  -1  13   6         21.03         58.39        93.33 o                         
   0  13   6        710.20        764.55       100.19 o                         
   1  13   6       3661.84       3810.67       159.90 o                         
   2  13   6         50.65        -84.44        99.96 o                         
   3  13   6       2222.52       2359.96       194.34 o                         
   4  13   6         33.53        309.52       114.53 o                         
   5  13   6        204.01        408.16       127.45 o                         
   6  13   6       2238.58       2367.00       193.37 o                         
   7  13   6        729.54        557.80       157.29 o                         
   8  13   6        756.90        669.81       211.66 o                         
   9  13   6        467.68        609.28       270.48 o                         
  10  13   6         25.77        167.45       205.10 o                         
 -10  14   6        595.91         69.86       345.27 o                         
  -9  14   6         26.41        -73.92       302.62 o                         
  -8  14   6        319.40         20.46       230.77 o                         
  -7  14   6        376.40        319.85       215.79 o                         
  -6  14   6        260.97        127.45       157.62 o                         
  -5  14   6        328.57        301.84       152.33 o                         
  -4  14   6       1767.56       2043.40       162.23 o                         
  -3  14   6         50.47         54.21       112.07 o                         
  -2  14   6       1625.97       1446.23       131.78 o                         
  -1  14   6        101.85        479.34       120.81 o                         
   0  14   6         15.31        -75.73       111.52 o                         
   1  14   6        894.97        985.91       118.29 o                         
   2  14   6       1133.85       1040.50       128.49 o                         
   3  14   6       1703.79       1575.53       146.91 o                         
   4  14   6        949.83        864.14       136.62 o                         
   5  14   6         61.12        239.06       145.71 o                         
   6  14   6         20.91         61.14       195.45 o                         
   7  14   6       3585.89       2790.87       251.74 o                         
   8  14   6       1417.16        973.94       225.47 o                         
   9  14   6         99.72       -235.06       240.86 o                         
  -8  15   6          6.89        432.29       265.77 o                         
  -7  15   6        251.43        473.00       228.99 o                         
  -6  15   6        159.13        450.59       219.47 o                         
  -5  15   6        603.88       1006.76       183.82 o                         
  -4  15   6          0.52        -65.29       173.73 o                         
  -3  15   6        275.62         66.04       126.59 o                         
  -2  15   6        368.58        510.29       134.11 o                         
  -1  15   6        239.99        164.93       129.12 o                         
   0  15   6         63.21        181.30       130.50 o                         
   1  15   6        425.85        661.45       140.93 o                         
   2  15   6         15.62        -44.08       146.19 o                         
   3  15   6        104.29        247.26       149.43 o                         
   4  15   6        168.27        483.43       177.97 o                         
   5  15   6         65.03        122.73       192.62 o                         
   6  15   6        440.33       1139.40       240.38 o                         
   7  15   6        139.08         22.14       211.25 o                         
   8  15   6        291.39        106.31       217.93 o                         
  -7  16   6        464.55        808.40       244.11 o                         
  -6  16   6         37.30        496.73       219.75 o                         
  -5  16   6       1650.76       1227.48       228.27 o                         
  -4  16   6         10.86       -160.38       214.65 o                         
  -3  16   6        232.72        -68.38       159.93 o                         
  -2  16   6        341.20        731.25       161.74 o                         
  -1  16   6       1520.55       1676.81       187.19 o                         
   0  16   6         22.76        294.03       148.62 o                         
   1  16   6        307.16        183.39       186.15 o                         
   2  16   6        761.80        926.31       186.90 o                         
   3  16   6         19.60         27.94       174.62 o                         
   4  16   6         26.24        407.79       205.07 o                         
   5  16   6        409.25        510.32       200.09 o                         
   6  16   6         61.48        -83.79       201.88 o                         
  -4  17   6        258.28        293.35       202.39 o                         
  -3  17   6        526.88        615.03       215.99 o                         
  -2  17   6        114.13       -126.16       193.78 o                         
  -1  17   6        175.45       -186.94       186.94 o                         
   0  17   6        400.01        701.17       185.58 o                         
   1  17   6        157.72         29.46       195.32 o                         
   2  17   6       1046.14       1137.50       226.29 o                         
   3  17   6        460.79        957.16       193.94 o                         
   4  17   6          5.51        105.03       218.47 o                         
 -16   1   7        120.35        526.13       281.99 o                         
 -15   1   7         77.81        187.40       170.50 o                         
 -14   1   7        543.64        824.30       137.20 o                         
 -13   1   7        605.50        814.64       123.08 o                         
 -12   1   7        521.97        377.25        97.64 o                         
 -11   1   7        475.20        337.76        83.90 o                         
 -10   1   7          4.52        135.90        75.74 o                         
  -9   1   7       1391.23       1180.34        90.64 o                         
  -8   1   7       1115.80       1293.08        93.82 o                         
  -7   1   7        824.88       1220.33        96.75 o                         
  -6   1   7       1601.42       1789.72       100.28 o                         
  -5   1   7       2154.22       2631.24        88.58 o                         
  -4   1   7        983.07       1324.19        66.45 o                         
  -3   1   7       1337.94       1309.41        52.26 o                         
  -2   1   7       3079.20       4209.83        72.73 o                         
  -1   1   7      15927.41      17417.40       188.17 o                         
   0   1   7        231.74        428.79        31.99 o                         
   1   1   7        828.11        822.44        39.02 o                         
   2   1   7        465.09        568.95        36.89 o                         
   3   1   7          7.29         42.22        32.44 o                         
   4   1   7        475.39        348.95        41.98 o                         
   5   1   7        152.91         87.03        47.94 o                         
   6   1   7       3463.24       3467.75       162.24 o                         
   7   1   7          8.61         82.99        67.83 o                         
   8   1   7       1589.78       1721.51        90.74 o                         
   9   1   7        348.80        533.44        74.86 o                         
  10   1   7         51.42        301.54        80.25 o                         
  11   1   7        749.58        731.44        94.52 o                         
  12   1   7        619.45        461.89       107.60 o                         
  13   1   7        110.69        153.48       129.69 o                         
  14   1   7         81.57        -97.24       236.51 o                         
  15   1   7          3.89         21.91       216.51 o                         
 -16   2   7        410.07        681.53       231.52 o                         
 -15   2   7        454.77        178.63       171.12 o                         
 -14   2   7         32.07        -62.21       145.38 o                         
 -13   2   7        496.97        407.45       105.58 o                         
 -12   2   7        218.89        432.97        98.43 o                         
 -11   2   7        243.40         43.95        76.06 o                         
 -10   2   7       1364.28       1457.52        92.42 o                         
  -9   2   7        971.57        953.63        79.24 o                         
  -8   2   7        281.74        236.07        68.31 o                         
  -7   2   7       1197.29       1078.57        83.08 o                         
  -6   2   7       1295.17       1531.54        97.08 o                         
  -5   2   7        519.98        592.68        58.66 o                         
  -4   2   7        518.62        481.64        40.52 o                         
  -3   2   7       2745.28       3308.55        75.36 o                         
  -2   2   7      17511.88      19243.76       185.02 o                         
  -1   2   7      27422.73      29617.38       307.61 o                         
   0   2   7       2594.39       2954.13        83.77 o                         
   1   2   7      26292.77      28156.67       230.49 o                         
   2   2   7         63.05         50.21        26.72 o                         
   3   2   7       1244.91       1627.23        70.98 o                         
   4   2   7      11782.87      12354.27       181.99 o                         
   5   2   7      12919.67      13727.47       209.50 o                         
   6   2   7       1021.57        984.34        99.38 o                         
   7   2   7       1272.61       1523.26        97.00 o                         
   8   2   7       1951.30       2363.17       116.75 o                         
   9   2   7        137.39        132.08        75.84 o                         
  10   2   7       2718.09       2525.54       143.40 o                         
  11   2   7        797.01       1062.64       100.72 o                         
  12   2   7          4.86         96.27       110.55 o                         
  13   2   7        275.95        175.15       142.16 o                         
  14   2   7        107.39        346.92       185.46 o                         
  15   2   7        504.32        562.89       199.02 o                         
 -15   3   7        101.59        360.39       177.91 o                         
 -14   3   7       1927.62       1932.77       171.30 o                         
 -13   3   7        806.94       1094.32       121.51 o                         
 -12   3   7          5.93          6.89       100.48 o                         
 -11   3   7       1772.14       2135.71       112.96 o                         
 -10   3   7       2727.92       2632.47       116.87 o                         
  -9   3   7       7549.62       7132.45       154.03 o                         
  -8   3   7       3424.82       3875.83       150.32 o                         
  -7   3   7         28.96        -31.81        68.16 o                         
  -6   3   7         21.05         30.49        49.74 o                         
  -5   3   7       4278.01       4229.76       132.68 o                         
  -4   3   7        802.09        929.77        64.89 o                         
  -3   3   7       2747.75       2459.38        74.45 o                         
  -2   3   7       1391.11       1261.85        60.54 o                         
  -1   3   7      17702.87      19771.47       258.38 o                         
   0   3   7       2457.75       3438.99        65.98 o                         
   1   3   7      17952.94      20310.42       203.24 o                         
   2   3   7       5852.22       7133.80       113.06 o                         
   3   3   7      31454.84      33721.61       326.99 o                         
   4   3   7       2357.29       2382.44       100.23 o                         
   5   3   7          5.81         38.59        65.48 o                         
   6   3   7       5105.88       5498.72       183.84 o                         
   7   3   7       1016.03       1082.06        79.02 o                         
   8   3   7       7421.99       7812.85       145.66 o                         
   9   3   7        691.56        820.92        90.06 o                         
  10   3   7        680.05        897.47       102.76 o                         
  11   3   7         66.34        264.01        91.86 o                         
  12   3   7       2516.51       2817.38       156.83 o                         
  13   3   7        316.26        846.86       153.46 o                         
  14   3   7       1048.09        937.30       193.43 o                         
  15   3   7        516.17        244.12       233.42 o                         
 -15   4   7       1775.21       2623.30       271.82 o                         
 -14   4   7         55.82         10.61       155.74 o                         
 -13   4   7        932.68       1177.51       141.09 o                         
 -12   4   7        526.85        550.97       103.98 o                         
 -11   4   7         83.98         81.86        81.14 o                         
 -10   4   7       1679.42       1831.41       101.11 o                         
  -9   4   7       4425.59       4290.00       167.24 o                         
  -8   4   7        207.85        251.65        68.35 o                         
  -7   4   7       3925.33       4583.44       136.87 o                         
  -6   4   7       1698.32       1593.58       106.16 o                         
  -5   4   7        227.39        466.71        68.17 o                         
  -4   4   7      16655.68      17168.71       220.18 o                         
  -3   4   7      15636.85      17268.08       215.58 o                         
  -2   4   7        108.57        265.48        35.15 o                         
  -1   4   7       4197.54       3608.52        85.84 o                         
   0   4   7       3815.05       4112.52        87.47 o                         
   1   4   7       1053.16       1333.17        62.23 o                         
   2   4   7       6733.85       6810.77       133.13 o                         
   3   4   7       1488.29       1281.64        71.59 o                         
   4   4   7       2349.44       2270.07       124.15 o                         
   5   4   7       8380.39       8248.18       164.02 o                         
   6   4   7       4784.81       4435.98       145.27 o                         
   7   4   7         35.98          8.14        65.88 o                         
   8   4   7        345.42        234.23        69.68 o                         
   9   4   7       1177.52       1135.08        92.11 o                         
  10   4   7         15.37        -27.82        86.10 o                         
  11   4   7       4321.81       4077.66       177.37 o                         
  12   4   7        627.18        582.23       128.69 o                         
  13   4   7        800.50       1023.58       161.11 o                         
  14   4   7       1144.04       1688.23       218.04 o                         
  15   4   7         27.27         22.38       249.63 o                         
 -15   5   7        207.79        -24.22       193.25 o                         
 -14   5   7       2805.21       3429.94       271.73 o                         
 -13   5   7        674.56        479.14       142.09 o                         
 -12   5   7        519.97        330.24       101.95 o                         
 -11   5   7       6320.90       6205.55       164.49 o                         
 -10   5   7       3347.51       3761.61       145.48 o                         
  -9   5   7       2309.10       1868.56       103.06 o                         
  -8   5   7      10108.78      10282.58       170.35 o                         
  -7   5   7       1460.18       1184.23        81.33 o                         
  -6   5   7        967.54        979.86        95.93 o                         
  -5   5   7      12660.14      12650.00       209.48 o                         
  -4   5   7      14543.73      15461.65       232.78 o                         
  -3   5   7       6148.54       6326.21       135.96 o                         
  -2   5   7      16297.90      16152.99       205.94 o                         
  -1   5   7       6872.18       7645.32       145.75 o                         
   0   5   7       1201.94       1714.66        72.81 o                         
   1   5   7      17984.57      17069.61       189.76 o                         
   2   5   7        522.56        427.68        47.40 o                         
   3   5   7       3513.46       3384.46       105.31 o                         
   4   5   7      11002.20      12169.41       204.59 o                         
   5   5   7       8647.11       8094.79       187.69 o                         
   6   5   7       2756.98       2787.94       114.38 o                         
   7   5   7      11641.92      12022.86       186.46 o                         
   8   5   7       1868.98       2103.08       101.57 o                         
   9   5   7       1439.70       1502.63        93.03 o                         
  10   5   7       4534.42       4378.73       149.97 o                         
  11   5   7        822.25        897.64       120.62 o                         
  12   5   7       1757.63       1976.63       150.19 o                         
  13   5   7       1614.64       1735.13       191.60 o                         
  14   5   7          9.11        -25.31       210.95 o                         
 -15   6   7       1728.59       1919.05       232.39 o                         
 -14   6   7         29.58        -18.25       178.39 o                         
 -13   6   7       1191.94        969.32       158.18 o                         
 -12   6   7        647.40        611.32       115.66 o                         
 -11   6   7       2793.27       2726.92       136.83 o                         
 -10   6   7        923.98       1163.98        98.91 o                         
  -9   6   7       6120.33       6676.89       175.91 o                         
  -8   6   7         55.86         61.41        71.72 o                         
  -7   6   7       1305.54       1156.92        75.50 o                         
  -6   6   7       7842.95       8044.41       155.77 o                         
  -5   6   7       1059.40        953.17        82.23 o                         
  -4   6   7      17437.21      17854.16       265.99 o                         
  -3   6   7       9812.57       9809.31       178.15 o                         
  -2   6   7       1624.10       1913.09        87.87 o                         
  -1   6   7       4658.42       4885.05       126.03 o                         
   0   6   7      17137.16      16675.68       191.32 o                         
   1   6   7         31.53         -9.89        47.30 o                         
   2   6   7      27371.96      28711.19       336.55 o                         
   3   6   7      17216.85      16825.66       228.20 o                         
   4   6   7         12.24         53.28        60.53 o                         
   5   6   7       3802.00       3643.21       121.70 o                         
   6   6   7      15094.68      15478.65       192.72 o                         
   7   6   7         30.22         21.34        62.06 o                         
   8   6   7       7392.90       7806.95       156.49 o                         
   9   6   7       5126.95       4984.93       154.94 o                         
  10   6   7       2052.25       1774.56       122.48 o                         
  11   6   7       3562.67       3645.21       176.58 o                         
  12   6   7       2550.76       2697.52       167.40 o                         
  13   6   7        651.59        716.65       166.65 o                         
  14   6   7        773.07        640.51       265.58 o                         
 -14   7   7       1718.29       1847.77       227.95 o                         
 -13   7   7        562.83        344.07       175.96 o                         
 -12   7   7        265.09        237.88       125.79 o                         
 -11   7   7       2590.90       2749.42       144.78 o                         
 -10   7   7       5286.96       5279.51       167.46 o                         
  -9   7   7        503.78        618.74        95.01 o                         
  -8   7   7       4876.58       4669.95       135.09 o                         
  -7   7   7       4747.23       5078.13       142.90 o                         
  -6   7   7         64.11        167.35        63.99 o                         
  -5   7   7      19676.94      19841.26       251.07 o                         
  -4   7   7       7366.54       6810.56       147.12 o                         
  -3   7   7       3370.31       3193.30       118.05 o                         
  -2   7   7      13838.61      13900.65       217.80 o                         
  -1   7   7       4622.96       4798.73       129.08 o                         
   0   7   7       3156.07       3176.72       139.27 o                         
   1   7   7      28561.70      28470.38       366.79 o                         
   2   7   7       4131.93       3864.13       153.59 o                         
   3   7   7        720.23        587.07        79.33 o                         
   4   7   7       4657.11       4390.09       126.45 o                         
   5   7   7       2773.49       2982.52       104.85 o                         
   6   7   7       5222.40       5467.22       130.91 o                         
   7   7   7      10500.91      10537.85       181.87 o                         
   8   7   7        248.92        183.47        78.25 o                         
   9   7   7       4614.76       4131.05       162.49 o                         
  10   7   7       6948.42       6338.76       188.30 o                         
  11   7   7       1245.99       1440.55       137.86 o                         
  12   7   7       2493.38       2884.25       185.63 o                         
  13   7   7       2752.26       2844.28       254.25 o                         
  14   7   7          0.22         33.63       221.68 o                         
 -14   8   7        854.11       1120.59       228.66 o                         
 -13   8   7       1327.32       1385.48       196.83 o                         
 -12   8   7       5307.26       5260.50       258.47 o                         
 -11   8   7        487.14        281.45       136.26 o                         
 -10   8   7       3533.12       3818.27       172.09 o                         
  -9   8   7       5706.26       5439.73       171.30 o                         
  -8   8   7        170.82         81.82        76.17 o                         
  -7   8   7       7141.54       7226.04       160.05 o                         
  -6   8   7       1469.12       1385.31        86.95 o                         
  -5   8   7       1426.33       1390.45        96.90 o                         
  -4   8   7      21391.31      20946.65       250.98 o                         
  -3   8   7      11774.57      11397.87       185.66 o                         
  -2   8   7         54.73         66.77        69.31 o                         
  -1   8   7       6665.05       6528.15       154.15 o                         
   0   8   7      13299.76      13361.66       247.14 o                         
   1   8   7        352.78        191.26        67.22 o                         
   2   8   7      19420.06      20135.02       250.18 o                         
   3   8   7      13315.66      12910.15       206.65 o                         
   4   8   7       2585.73       2539.66       121.97 o                         
   5   8   7       3345.49       3075.91       114.07 o                         
   6   8   7       3363.95       3402.18       125.58 o                         
   7   8   7      11835.21      11537.90       201.32 o                         
   8   8   7      14102.47      13950.96       220.34 o                         
   9   8   7       1779.53       1778.43       119.80 o                         
  10   8   7        128.45        112.18       114.14 o                         
  11   8   7       4947.03       4863.65       223.63 o                         
  12   8   7        827.15        726.00       170.35 o                         
  13   8   7       3104.76       2987.67       245.65 o                         
 -13   9   7        138.29        352.66       203.16 o                         
 -12   9   7        731.38        656.42       189.05 o                         
 -11   9   7       6594.51       6489.19       240.67 o                         
 -10   9   7       6378.57       6876.58       230.35 o                         
  -9   9   7        822.85        599.01       100.72 o                         
  -8   9   7       4958.19       4880.21       179.30 o                         
  -7   9   7       1718.46       1665.86       107.12 o                         
  -6   9   7       1322.16       1319.04       109.35 o                         
  -5   9   7      20335.21      20131.46       256.60 o                         
  -4   9   7       5440.89       5645.89       136.58 o                         
  -3   9   7       5971.98       5944.32       172.74 o                         
  -2   9   7       5467.38       5494.83       146.29 o                         
  -1   9   7        435.43        478.41        72.20 o                         
   0   9   7       7865.89       7844.95       180.04 o                         
   1   9   7      13453.25      12900.47       202.94 o                         
   2   9   7         78.72         82.48        69.76 o                         
   3   9   7       4799.99       4282.87       138.86 o                         
   4   9   7       2882.33       2851.82       125.30 o                         
   5   9   7         23.30        213.53        87.55 o                         
   6   9   7       8866.12       9087.57       174.04 o                         
   7   9   7      12202.99      12306.24       208.21 o                         
   8   9   7         33.18        104.92       101.72 o                         
   9   9   7       5813.73       5853.30       182.79 o                         
  10   9   7       4281.26       4413.09       204.86 o                         
  11   9   7        121.28         65.21       181.15 o                         
  12   9   7       7176.51       6883.71       346.83 o                         
  13   9   7       1945.44       1729.18       214.12 o                         
 -13  10   7       3364.38       3642.81       244.10 o                         
 -12  10   7       3997.08       3408.87       270.86 o                         
 -11  10   7        178.45        253.06       160.47 o                         
 -10  10   7       6576.95       6367.43       231.48 o                         
  -9  10   7       8220.14       8496.66       205.41 o                         
  -8  10   7        149.50        216.24        95.36 o                         
  -7  10   7       5973.06       5505.03       173.57 o                         
  -6  10   7       7985.35       7969.36       172.38 o                         
  -5  10   7        147.01        170.95        94.20 o                         
  -4  10   7      19908.25      20414.61       243.75 o                         
  -3  10   7       9084.66       9048.62       159.14 o                         
  -2  10   7       3274.05       3527.02       118.96 o                         
  -1  10   7      15164.93      15027.48       210.90 o                         
   0  10   7       7670.18       7493.30       169.79 o                         
   1  10   7       4988.82       4856.85       131.60 o                         
   2  10   7      25302.44      25057.45       295.33 o                         
   3  10   7       4260.42       4424.33       140.83 o                         
   4  10   7       4290.06       4051.92       151.41 o                         
   5  10   7      16823.46      17519.23       255.88 o                         
   6  10   7       5432.36       5796.93       184.73 o                         
   7  10   7       5935.14       5812.46       171.90 o                         
   8  10   7      13263.92      13467.58       256.66 o                         
   9  10   7       1269.95        910.99       134.95 o                         
  10  10   7       1193.80       1125.90       164.80 o                         
  11  10   7       3794.40       3849.57       250.96 o                         
  12  10   7        379.32        717.05       216.41 o                         
 -12  11   7       1180.58        697.34       232.62 o                         
 -11  11   7       8053.53       7504.79       330.08 o                         
 -10  11   7       4756.73       4582.43       216.66 o                         
  -9  11   7       2005.46       2200.10       199.02 o                         
  -8  11   7       9565.83      11225.19       281.18 o                         
  -7  11   7       1944.12       1634.49       131.42 o                         
  -6  11   7       3534.86       3946.40       174.90 o                         
  -5  11   7      17480.54      17718.60       233.79 o                         
  -4  11   7       3528.23       3707.82       154.67 o                         
  -3  11   7       9973.79       9841.30       171.36 o                         
  -2  11   7      24064.85      23789.39       241.11 o                         
  -1  11   7       1733.04       1896.90       107.87 o                         
   0  11   7      10004.91      10180.48       185.75 o                         
   1  11   7      20535.64      21593.36       277.55 o                         
   2  11   7         55.20         40.32        88.75 o                         
   3  11   7      18908.86      19372.99       247.13 o                         
   4  11   7      15439.43      14974.20       233.62 o                         
   5  11   7        379.72        334.53       100.44 o                         
   6  11   7      10647.46      10016.89       233.66 o                         
   7  11   7       8795.14       8981.64       229.58 o                         
   8  11   7        223.46        -23.21       125.01 o                         
   9  11   7       6305.13       6566.43       265.95 o                         
  10  11   7       6210.66       6881.80       334.55 o                         
  11  11   7          3.10        192.17       210.65 o                         
  12  11   7       6179.63       7297.69       403.04 o                         
 -11  12   7         19.10         73.24       304.51 o                         
 -10  12   7       9799.42       9388.17       367.60 o                         
  -9  12   7      11244.38      11144.67       375.46 o                         
  -8  12   7         66.45         78.96       140.93 o                         
  -7  12   7      11456.58      11645.83       247.72 o                         
  -6  12   7      12029.74      11257.59       245.17 o                         
  -5  12   7        384.19        268.83       117.16 o                         
  -4  12   7      13467.37      14070.73       227.81 o                         
  -3  12   7       7920.71       8199.53       187.57 o                         
  -2  12   7         61.77        -38.01        79.20 o                         
  -1  12   7      17128.55      17311.67       249.30 o                         
   0  12   7      20854.27      20785.22       252.07 o                         
   1  12   7        206.65        269.92        91.69 o                         
   2  12   7      16143.46      16153.79       230.45 o                         
   3  12   7       7692.61       7320.70       207.98 o                         
   4  12   7        545.30        551.75        96.92 o                         
   5  12   7      14264.80      13922.12       236.44 o                         
   6  12   7       7626.76       7247.92       226.31 o                         
   7  12   7       1265.96        983.56       148.31 o                         
   8  12   7       7229.62       6954.58       279.34 o                         
   9  12   7       3047.98       2660.68       261.42 o                         
  10  12   7        629.73        443.16       366.83 o                         
  11  12   7       7409.83       7205.99       378.84 o                         
 -11  13   7       6794.78       6311.98       393.01 o                         
 -10  13   7       3801.99       4569.78       352.05 o                         
  -9  13   7       2566.27       2441.38       244.31 o                         
  -8  13   7      15926.42      15674.01       441.56 o                         
  -7  13   7       3795.59       3535.71       215.64 o                         
  -6  13   7       1482.05       1204.11       156.93 o                         
  -5  13   7      11759.14      11279.90       257.78 o                         
  -4  13   7       3461.98       3662.04       202.75 o                         
  -3  13   7       7894.91       8170.72       201.18 o                         
  -2  13   7      20208.93      20054.28       275.60 o                         
  -1  13   7       6216.47       6306.28       172.09 o                         
   0  13   7       3266.77       2855.40       143.51 o                         
   1  13   7      19229.08      19059.21       297.40 o                         
   2  13   7       3975.89       3698.59       166.00 o                         
   3  13   7       7575.46       7742.81       211.24 o                         
   4  13   7      16743.37      16428.08       301.14 o                         
   5  13   7       1481.39       1465.06       137.90 o                         
   6  13   7       4251.20       4249.00       216.71 o                         
   7  13   7      10565.96      10147.82       296.22 o                         
   8  13   7        188.64        309.78       200.26 o                         
   9  13   7       6681.55       6486.16       407.40 o                         
  10  13   7       6074.84       7033.50       337.90 o                         
  -9  14   7       4440.34       4189.20       332.47 o                         
  -8  14   7        188.52       -183.83       251.16 o                         
  -7  14   7       6422.70       6776.43       354.47 o                         
  -6  14   7      15828.85      15340.30       346.65 o                         
  -5  14   7        595.67        620.10       161.71 o                         
  -4  14   7       8064.38       8600.34       252.71 o                         
  -3  14   7      11371.08      11873.44       246.39 o                         
  -2  14   7         10.34        142.09       113.44 o                         
  -1  14   7      16660.25      16024.03       277.24 o                         
   0  14   7      15499.46      15408.60       277.79 o                         
   1  14   7        274.35        321.01       112.88 o                         
   2  14   7       6053.89       6071.79       225.58 o                         
   3  14   7       6283.80       6208.39       222.99 o                         
   4  14   7        282.66         87.43       139.60 o                         
   5  14   7      13433.88      13829.57       306.42 o                         
   6  14   7       8264.61       7865.69       340.79 o                         
   7  14   7        155.73       -116.68       226.62 o                         
   8  14   7       5268.33       5177.74       318.27 o                         
   9  14   7       3148.21       2983.93       282.79 o                         
  -8  15   7       7414.64       6409.90       375.08 o                         
  -7  15   7       2896.88       3064.39       257.96 o                         
  -6  15   7        476.60       1202.93       251.01 o                         
  -5  15   7       2974.87       3270.78       232.98 o                         
  -4  15   7        837.72        824.23       217.91 o                         
  -3  15   7       3167.04       3098.15       179.21 o                         
  -2  15   7      13777.74      14492.82       352.64 o                         
  -1  15   7       5304.94       5226.01       232.41 o                         
   0  15   7        488.22        654.76       136.42 o                         
   1  15   7       5371.34       5640.83       249.28 o                         
   2  15   7        546.51        255.23       146.67 o                         
   3  15   7       7712.00       7601.74       277.82 o                         
   4  15   7      14559.18      13958.07       358.76 o                         
   5  15   7        993.24       1093.39       224.56 o                         
   6  15   7       3705.34       3144.08       256.67 o                         
   7  15   7       4839.01       4413.53       347.32 o                         
   8  15   7        285.03        249.82       231.40 o                         
  -7  16   7       2851.84       3366.75       604.52 o                         
  -6  16   7       3299.25       3540.24       280.15 o                         
  -5  16   7        549.38        201.75       216.23 o                         
  -4  16   7       6930.36       6775.19       427.97 o                         
  -3  16   7       7649.37       7694.75       306.51 o                         
  -2  16   7        351.94        487.20       162.83 o                         
  -1  16   7       5552.28       5124.06       261.45 o                         
   0  16   7       3158.43       3030.89       236.10 o                         
   1  16   7        996.51       1032.97       190.36 o                         
   2  16   7       5890.61       5990.87       287.59 o                         
   3  16   7       4107.28       4038.07       263.03 o                         
   4  16   7        576.21        307.30       201.28 o                         
   5  16   7       9383.37       9294.08       360.61 o                         
   6  16   7       3642.84       3499.20       269.69 o                         
  -4  17   7        890.67        730.12       225.58 o                         
  -3  17   7       2145.96       2194.88       270.73 o                         
  -2  17   7       7864.26       7738.98       334.36 o                         
  -1  17   7       1072.01        592.74       203.62 o                         
   0  17   7       3416.88       3190.39       249.12 o                         
   1  17   7       3877.87       3630.79       264.20 o                         
   2  17   7         55.93          8.11       204.90 o                         
   3  17   7       5227.57       5216.04       305.13 o                         
   4  17   7       6690.67       4051.38       884.62 o                         
 -16   0   8        350.05       -268.99       268.99 o                         
 -15   0   8       4891.48       5851.42       426.36 o                         
 -14   0   8       3733.31       4091.53       403.27 o                         
 -13   0   8        119.51        397.03       163.59 o                         
 -12   0   8      14144.84      13955.85       335.65 o                         
 -11   0   8       3771.15       2944.80       186.99 o                         
 -10   0   8       2709.83       2741.65       169.70 o                         
  -9   0   8       5365.13       4728.74       184.96 o                         
  -8   0   8       5742.58       5694.05       228.90 o                         
  -7   0   8       1461.44       1074.44       121.12 o                         
  -6   0   8      12642.53      12198.14       258.63 o                         
  -5   0   8       3058.38       2704.77       118.49 o                         
  -4   0   8      12902.32      13401.64       248.82 o                         
  -3   0   8      48385.14      45536.38       704.51 o                         
  -2   0   8      17117.29      17849.39       213.89 o                         
  -1   0   8      47642.03      45510.26       467.82 o                         
   0   0   8     162695.75     153142.25      1222.78 o                         
   1   0   8        385.71        342.40        37.24 o                         
   2   0   8       2133.78       1246.82        71.68 o                         
   3   0   8      32410.94      33924.91       551.38 o                         
   4   0   8       4487.75       4919.43       157.68 o                         
   5   0   8      30970.01      30492.84       564.34 o                         
   6   0   8       7204.72       5986.68       282.89 o                         
   7   0   8        599.23        623.38       103.88 o                         
   8   0   8       3560.31       3749.71       188.31 o                         
   9   0   8      18096.77      18585.45       328.50 o                         
  10   0   8        706.24        592.43       110.49 o                         
  11   0   8      15048.59      15678.95       306.69 o                         
  12   0   8      10082.75      10949.79       433.06 o                         
  13   0   8       1093.12        841.07       183.84 o                         
  14   0   8       8838.99       8129.29       381.12 o                         
  15   0   8       3242.02       2853.75       337.93 o                         
 -16   1   8       4058.36       4045.64       315.95 o                         
 -15   1   8         21.69       -114.19       191.50 o                         
 -14   1   8       6638.83       6764.29       235.10 o                         
 -13   1   8       8329.96       9065.69       247.49 o                         
 -12   1   8        203.87         74.52        96.55 o                         
 -11   1   8       4537.11       4793.29       167.93 o                         
 -10   1   8      10079.43      10043.18       177.66 o                         
  -9   1   8        282.41        239.01        69.72 o                         
  -8   1   8      23141.19      22248.25       293.86 o                         
  -7   1   8      27075.37      26731.62       323.66 o                         
  -6   1   8        461.26        419.61        59.92 o                         
  -5   1   8      11830.47      10712.91       175.35 o                         
  -4   1   8      13408.73      12923.94       156.31 o                         
  -3   1   8       1599.81       1425.98        52.43 o                         
  -2   1   8      54712.59      53665.72       417.89 o                         
  -1   1   8       3251.17       2659.36        81.58 o                         
   0   1   8        499.53        713.04        39.16 o                         
   1   1   8      20260.25      17186.85       168.14 o                         
   2   1   8      32536.42      33299.72       272.41 o                         
   3   1   8      18944.79      19009.33       205.91 o                         
   4   1   8      43686.27      43592.69       375.68 o                         
   5   1   8       7741.39       6761.19       144.14 o                         
   6   1   8       3732.53       3278.39       143.73 o                         
   7   1   8      19904.06      19200.68       239.68 o                         
   8   1   8       3195.74       3188.80       118.40 o                         
   9   1   8      16329.24      16286.46       225.61 o                         
  10   1   8      20447.29      20809.67       253.37 o                         
  11   1   8       2548.92       2590.74       133.08 o                         
  12   1   8       1927.60       1777.29       119.97 o                         
  13   1   8       9204.61       9112.86       257.31 o                         
  14   1   8        546.21        405.19       173.82 o                         
  15   1   8       4936.21       4458.72       285.51 o                         
 -16   2   8        818.13        875.37       251.11 o                         
 -15   2   8       6021.43       5329.58       272.49 o                         
 -14   2   8       3454.26       3575.17       241.99 o                         
 -13   2   8       1825.34       1612.90       118.53 o                         
 -12   2   8      11278.03      10907.64       288.49 o                         
 -11   2   8       1727.89       1834.65        99.29 o                         
 -10   2   8       7668.77       7903.91       165.88 o                         
  -9   2   8      23507.83      23584.83       274.03 o                         
  -8   2   8      11328.93      10656.74       197.46 o                         
  -7   2   8      14903.26      14275.57       226.08 o                         
  -6   2   8      56672.50      57534.48       522.29 o                         
  -5   2   8       1576.81       1360.24        84.65 o                         
  -4   2   8      14874.80      14093.82       166.33 o                         
  -3   2   8      58114.34      58268.66       429.82 o                         
  -2   2   8      13448.49      14882.09       150.61 o                         
  -1   2   8     109970.36     114916.80      1619.52 o                         
   0   2   8      94275.03      92791.95       939.89 o                         
   1   2   8        765.64        989.28        44.69 o                         
   2   2   8       9217.69       8368.95       112.54 o                         
   3   2   8      48491.04      46813.01       363.26 o                         
   4   2   8       1329.72       1757.18       108.71 o                         
   5   2   8      52135.46      52571.94       469.53 o                         
   6   2   8      36633.15      37053.14       473.73 o                         
   7   2   8       1843.15       2079.06       104.96 o                         
   8   2   8       9306.55       9238.25       171.52 o                         
   9   2   8      16494.43      16667.79       221.94 o                         
  10   2   8        329.85        514.80        83.55 o                         
  11   2   8      19831.21      20197.26       269.46 o                         
  12   2   8       4876.74       4316.74       199.08 o                         
  13   2   8        203.22       -101.06       164.78 o                         
  14   2   8       4877.48       4663.15       265.91 o                         
  15   2   8       2453.69       2149.57       243.67 o                         
 -15   3   8         12.01        164.99       198.42 o                         
 -14   3   8       5531.52       5710.46       266.31 o                         
 -13   3   8      10285.81      10299.59       234.91 o                         
 -12   3   8          6.56        103.12        95.93 o                         
 -11   3   8      19842.89      19985.71       238.57 o                         
 -10   3   8      20933.87      21045.35       233.46 o                         
  -9   3   8        200.27        158.70        74.48 o                         
  -8   3   8      46536.80      46283.29       382.30 o                         
  -7   3   8      31308.64      31002.90       354.01 o                         
  -6   3   8       1753.23       1682.14       109.16 o                         
  -5   3   8      43575.98      44263.21       417.29 o                         
  -4   3   8      47540.59      47012.67       421.56 o                         
  -3   3   8       1417.62       1361.52        67.14 o                         
  -2   3   8     122622.75     123448.74       922.27 o                         
  -1   3   8      45429.00      46691.38       356.35 o                         
   0   3   8       9958.19       9390.77       110.62 o                         
   1   3   8      42362.52      42755.15       333.72 o                         
   2   3   8      24793.31      22911.40       239.42 o                         
   3   3   8       2498.17       1845.73        80.12 o                         
   4   3   8      68531.77      66761.62       563.30 o                         
   5   3   8      21683.76      23073.51       284.14 o                         
   6   3   8      11855.92      12420.15       245.08 o                         
   7   3   8      39280.66      39068.23       337.38 o                         
   8   3   8      11476.96      11268.17       171.70 o                         
   9   3   8      12746.76      12523.37       196.21 o                         
  10   3   8      18146.13      18056.47       247.26 o                         
  11   3   8        402.08        414.33        93.38 o                         
  12   3   8       3776.42       4383.78       189.30 o                         
  13   3   8      13592.91      13193.92       333.12 o                         
  14   3   8       1478.30        905.61       172.62 o                         
  15   3   8       4987.61       4605.95       297.45 o                         
 -15   4   8       7415.92       7573.27       319.32 o                         
 -14   4   8       1796.72       2114.55       188.71 o                         
 -13   4   8       2907.91       2734.61       172.20 o                         
 -12   4   8      15613.44      15877.06       269.93 o                         
 -11   4   8       5608.28       5628.48       175.35 o                         
 -10   4   8       8407.96       7918.08       169.18 o                         
  -9   4   8      32645.02      32450.96       323.86 o                         
  -8   4   8       4691.09       5219.33       137.87 o                         
  -7   4   8      33248.44      34911.43       343.41 o                         
  -6   4   8      58764.64      60180.04       595.80 o                         
  -5   4   8       3548.40       3410.96       137.49 o                         
  -4   4   8      18694.41      17571.07       229.23 o                         
  -3   4   8      47961.99      45071.52       445.57 o                         
  -2   4   8        314.88        190.99        35.37 o                         
  -1   4   8      88041.97      89718.76       808.49 o                         
   0   4   8      93367.10      95652.07       681.65 o                         
   1   4   8       1492.08       1562.16        70.30 o                         
   2   4   8      41569.26      39307.41       376.66 o                         
   3   4   8      58875.84      58015.20       488.84 o                         
   4   4   8        435.50        278.52        55.12 o                         
   5   4   8      45910.99      47188.52       443.08 o                         
   6   4   8      36580.02      37654.34       339.48 o                         
   7   4   8          5.94        109.50        68.44 o                         
   8   4   8      28841.94      27020.74       270.97 o                         
   9   4   8      18879.15      17869.62       244.31 o                         
  10   4   8        630.45        336.90       113.31 o                         
  11   4   8      13435.34      13334.32       238.93 o                         
  12   4   8       7665.45       7030.30       213.04 o                         
  13   4   8        217.90        239.60       155.88 o                         
  14   4   8       8539.12       8807.75       375.52 o                         
  15   4   8       2231.78       2331.05       246.87 o                         
 -15   5   8        535.81        798.56       189.43 o                         
 -14   5   8       3240.86       3728.72       234.36 o                         
 -13   5   8       7585.94       7375.48       387.83 o                         
 -12   5   8         31.20         16.01       105.75 o                         
 -11   5   8      26085.25      25607.51       280.92 o                         
 -10   5   8      23377.03      24004.61       266.70 o                         
  -9   5   8          0.44        -70.75        70.75 o                         
  -8   5   8      17576.63      18076.29       226.94 o                         
  -7   5   8      15715.26      15842.76       214.77 o                         
  -6   5   8       3139.23       3296.78       138.98 o                         
  -5   5   8      37985.46      35550.59       416.52 o                         
  -4   5   8      14390.71      12838.87       219.19 o                         
  -3   5   8        812.77        753.78        66.64 o                         
  -2   5   8      48835.34      49030.04       426.27 o                         
  -1   5   8      38454.62      41861.65       378.87 o                         
   0   5   8       7996.74       8148.97       139.90 o                         
   1   5   8      70219.38      69631.30       553.81 o                         
   2   5   8      18652.10      17971.82       226.82 o                         
   3   5   8       9353.73       9771.03       177.74 o                         
   4   5   8      44610.11      44945.31       446.46 o                         
   5   5   8       5052.23       5068.74       148.51 o                         
   6   5   8      21560.37      21798.76       228.89 o                         
   7   5   8      29146.26      30007.08       291.35 o                         
   8   5   8       3299.91       3148.83       125.44 o                         
   9   5   8       6615.84       6701.04       168.84 o                         
  10   5   8      16489.81      16830.75       235.70 o                         
  11   5   8       1830.37       1646.07       124.40 o                         
  12   5   8       3213.14       3433.73       177.79 o                         
  13   5   8       7611.15       7565.17       314.95 o                         
  14   5   8        645.74        141.27       209.72 o                         
 -15   6   8       4779.58       4940.38       449.75 o                         
 -14   6   8       3094.51       2991.95       214.67 o                         
 -13   6   8       1399.41       1374.57       181.96 o                         
 -12   6   8       6148.60       6115.11       207.52 o                         
 -11   6   8       2567.11       2948.47       130.29 o                         
 -10   6   8       1687.71       1921.49       113.33 o                         
  -9   6   8      18196.13      18174.60       226.97 o                         
  -8   6   8       4475.98       4042.37       129.77 o                         
  -7   6   8       6944.32       6759.60       151.66 o                         
  -6   6   8      21962.18      21291.21       279.52 o                         
  -5   6   8       3873.96       3809.07       139.91 o                         
  -4   6   8       8925.55       8984.27       197.40 o                         
  -3   6   8      25926.25      25097.48       295.79 o                         
  -2   6   8        697.66        596.46        55.66 o                         
  -1   6   8      24330.51      25372.53       285.42 o                         
   0   6   8      22957.58      23232.14       262.63 o                         
   1   6   8        771.57        798.68        56.20 o                         
   2   6   8      10736.90       9895.60       178.76 o                         
   3   6   8      20505.98      19602.51       263.54 o                         
   4   6   8        128.52         70.69        63.60 o                         
   5   6   8      26165.56      26779.07       268.38 o                         
   6   6   8      17201.57      17373.29       207.75 o                         
   7   6   8       2336.57       2179.92       111.89 o                         
   8   6   8      18990.10      19291.18       235.08 o                         
   9   6   8       8630.02       8527.54       177.13 o                         
  10   6   8         57.46        -42.66       100.78 o                         
  11   6   8       6345.73       6301.62       219.95 o                         
  12   6   8       3885.81       3612.78       208.79 o                         
  13   6   8         24.79       -206.75       206.75 o                         
  14   6   8       1799.31       1987.51       210.26 o                         
 -14   7   8        770.18        715.43       210.00 o                         
 -13   7   8       1165.53        932.19       181.36 o                         
 -12   7   8         83.05        -28.40       133.07 o                         
 -11   7   8       3885.50       3893.37       174.46 o                         
 -10   7   8       5526.11       6073.48       181.15 o                         
  -9   7   8         82.56         12.94        77.22 o                         
  -8   7   8       5349.85       5491.87       140.42 o                         
  -7   7   8       3375.10       3085.48       113.98 o                         
  -6   7   8       1092.30        972.36        84.64 o                         
  -5   7   8      13913.05      13304.92       196.76 o                         
  -4   7   8      11602.87      11006.94       184.26 o                         
  -3   7   8        101.77        117.26        56.67 o                         
  -2   7   8      12497.12      12320.70       204.14 o                         
  -1   7   8      13556.36      13600.44       206.89 o                         
   0   7   8       1327.32       1189.98        77.05 o                         
   1   7   8      21351.39      21244.96       309.80 o                         
   2   7   8       7340.03       6944.24       186.60 o                         
   3   7   8        801.08        726.87        66.43 o                         
   4   7   8       4753.09       4460.03       118.68 o                         
   5   7   8        160.97        185.41        59.66 o                         
   6   7   8       5264.36       5650.62       131.13 o                         
   7   7   8      11086.38      11441.88       188.44 o                         
   8   7   8       1308.10       1336.24       103.79 o                         
   9   7   8       1687.01       1582.74       112.89 o                         
  10   7   8       5043.06       5034.39       183.16 o                         
  11   7   8       1941.49       1619.81       143.38 o                         
  12   7   8       3150.93       3166.93       198.67 o                         
  13   7   8       6000.08       5808.67       331.01 o                         
  14   7   8         34.19        159.35       199.34 o                         
 -14   8   8       1063.43       1287.42       254.57 o                         
 -13   8   8         78.91        227.67       212.41 o                         
 -12   8   8       2710.48       2386.39       196.87 o                         
 -11   8   8       2301.42       1943.15       135.62 o                         
 -10   8   8        365.64        404.28        99.61 o                         
  -9   8   8       4508.62       4766.31       223.05 o                         
  -8   8   8       1996.81       2099.86       140.40 o                         
  -7   8   8        641.53        637.89        80.38 o                         
  -6   8   8       4376.54       4555.51       157.66 o                         
  -5   8   8        969.98        925.16        83.27 o                         
  -4   8   8       2499.16       2363.09       100.68 o                         
  -3   8   8       6069.59       5611.51       131.28 o                         
  -2   8   8       1310.50       1344.82        97.07 o                         
  -1   8   8       1711.17       1498.76        84.71 o                         
   0   8   8      11365.79      11705.90       223.34 o                         
   1   8   8       1684.06       1740.60       104.84 o                         
   2   8   8       3887.94       3728.14       149.76 o                         
   3   8   8       6740.75       6217.47       144.92 o                         
   4   8   8       1100.38        992.57        72.81 o                         
   5   8   8       6510.13       6735.66       144.38 o                         
   6   8   8       7729.88       7996.90       150.35 o                         
   7   8   8        196.30        146.84        82.35 o                         
   8   8   8       3117.36       3223.41       138.87 o                         
   9   8   8       3325.47       3397.08       157.52 o                         
  10   8   8         10.81         76.07       109.52 o                         
  11   8   8       2708.60       2828.32       175.15 o                         
  12   8   8       1878.20       1756.31       198.71 o                         
  13   8   8         65.25        213.40       193.62 o                         
 -13   9   8       1909.88       2281.53       235.46 o                         
 -12   9   8       1069.04       1484.06       224.10 o                         
 -11   9   8        805.29        696.98       142.49 o                         
 -10   9   8       3070.59       3036.17       173.84 o                         
  -9   9   8          6.04       -103.57       103.57 o                         
  -8   9   8       4004.83       4202.11       168.02 o                         
  -7   9   8       7092.64       7124.66       181.18 o                         
  -6   9   8        622.63        832.85        87.92 o                         
  -5   9   8       3769.74       3538.63       182.67 o                         
  -4   9   8       4079.18       4134.13       125.41 o                         
  -3   9   8        795.79        774.87        78.70 o                         
  -2   9   8       8586.73       8474.33       163.75 o                         
  -1   9   8       3678.38       3536.88       114.51 o                         
   0   9   8        450.22        624.03        89.45 o                         
   1   9   8      10477.60      10457.15       191.18 o                         
   2   9   8       5178.42       4836.86       144.10 o                         
   3   9   8        660.35        658.69        77.02 o                         
   4   9   8       4014.31       3371.75       135.46 o                         
   5   9   8       6101.13       6260.82       154.59 o                         
   6   9   8         85.16         79.89        79.91 o                         
   7   9   8      10070.69      10289.68       202.79 o                         
   8   9   8        992.71        979.32       115.04 o                         
   9   9   8        531.29        479.36       109.43 o                         
  10   9   8       2637.31       2333.98       232.14 o                         
  11   9   8       1884.64       2078.90       206.95 o                         
  12   9   8       1870.08       1810.51       246.34 o                         
  13   9   8       2135.88       2472.87       239.33 o                         
 -13  10   8        205.36        300.58       194.03 o                         
 -12  10   8       1230.20       1495.14       181.38 o                         
 -11  10   8        960.50       1016.38       180.75 o                         
 -10  10   8        954.30       1014.52       171.26 o                         
  -9  10   8       7650.39       7619.79       210.70 o                         
  -8  10   8        638.56        836.37       115.62 o                         
  -7  10   8        386.62        386.10        95.00 o                         
  -6  10   8       2783.91       3105.02       141.18 o                         
  -5  10   8        375.13        420.21        90.76 o                         
  -4  10   8       6689.78       6532.84       154.72 o                         
  -3  10   8       9111.02       9114.22       167.64 o                         
  -2  10   8       1395.71       1613.12       101.03 o                         
  -1  10   8       4485.97       4258.35       134.69 o                         
   0  10   8      14701.88      14489.93       210.41 o                         
   1  10   8        539.88        629.71        74.29 o                         
   2  10   8       5581.41       5609.97       149.61 o                         
   3  10   8       3308.82       3868.83       155.48 o                         
   4  10   8        164.36        103.27        77.97 o                         
   5  10   8       5560.20       5448.00       158.83 o                         
   6  10   8       7027.08       6910.21       201.65 o                         
   7  10   8         26.96         92.57       101.63 o                         
   8  10   8       3431.03       3489.35       165.12 o                         
   9  10   8       1971.69       2482.79       182.12 o                         
  10  10   8        127.66        274.31       154.77 o                         
  11  10   8       4467.87       4524.40       279.13 o                         
  12  10   8       3377.55       3302.47       263.96 o                         
 -12  11   8         31.53       -203.16       220.56 o                         
 -11  11   8       1037.05       1374.22       224.51 o                         
 -10  11   8       2102.44       2052.60       228.08 o                         
  -9  11   8        233.00        129.66       153.31 o                         
  -8  11   8       8635.51       9106.43       239.73 o                         
  -7  11   8       5438.40       6346.98       205.41 o                         
  -6  11   8        315.29        439.68       106.17 o                         
  -5  11   8       6354.33       6341.70       175.36 o                         
  -4  11   8       9966.54      10345.83       176.02 o                         
  -3  11   8       4036.88       4099.85       127.33 o                         
  -2  11   8      15149.05      15536.92       196.09 o                         
  -1  11   8       6762.19       7335.93       158.10 o                         
   0  11   8        329.83        290.83        77.56 o                         
   1  11   8       9227.75       9143.05       174.71 o                         
   2  11   8        755.71        817.52        85.59 o                         
   3  11   8        864.89        886.20        96.52 o                         
   4  11   8       5142.49       5902.42       171.07 o                         
   5  11   8       9856.66       9208.20       203.86 o                         
   6  11   8        112.63        129.38        96.31 o                         
   7  11   8       9085.12       9007.58       228.01 o                         
   8  11   8        496.52        319.03       132.76 o                         
   9  11   8       1610.90       1593.94       176.91 o                         
  10  11   8       3694.35       4146.54       281.04 o                         
  11  11   8       2209.21       2280.05       245.77 o                         
  12  11   8        505.23        927.40       240.37 o                         
 -11  12   8        539.03        229.86       205.41 o                         
 -10  12   8       2743.30       2448.43       239.05 o                         
  -9  12   8       5391.18       5760.18       291.45 o                         
  -8  12   8        271.09        333.59       129.08 o                         
  -7  12   8       1302.85       1299.39       132.70 o                         
  -6  12   8       4098.32       4760.49       180.20 o                         
  -5  12   8        531.08        174.66        99.25 o                         
  -4  12   8       2908.20       3540.58       157.62 o                         
  -3  12   8       6475.55       6089.53       159.74 o                         
  -2  12   8       1117.65       1067.38        93.51 o                         
  -1  12   8       3172.77       3599.55       161.91 o                         
   0  12   8       6715.86       7039.93       159.60 o                         
   1  12   8         30.67        192.14        87.81 o                         
   2  12   8       9542.60       9513.72       191.05 o                         
   3  12   8       3565.60       3583.69       165.14 o                         
   4  12   8         29.44        215.95       122.35 o                         
   5  12   8       2920.57       3118.35       165.62 o                         
   6  12   8       4476.44       4483.83       221.02 o                         
   7  12   8        603.50        510.11       142.52 o                         
   8  12   8       2871.58       2522.51       207.52 o                         
   9  12   8        471.28        659.65       200.89 o                         
  10  12   8         24.49        103.77       233.71 o                         
  11  12   8       2773.32       2459.22       252.99 o                         
 -11  13   8        695.32        525.30      1103.64 o                         
 -10  13   8       2003.84       2475.26       242.37 o                         
  -9  13   8        238.31         89.58       180.47 o                         
  -8  13   8       2644.30       2249.50       230.01 o                         
  -7  13   8        321.40        290.16       135.56 o                         
  -6  13   8         96.15        -45.45       125.63 o                         
  -5  13   8       2133.32       2309.46       155.79 o                         
  -4  13   8       1048.17       1248.74       130.56 o                         
  -3  13   8       3002.23       2851.51       151.03 o                         
  -2  13   8       3472.50       4038.39       167.09 o                         
  -1  13   8       1661.67       1927.82       132.98 o                         
   0  13   8         18.12         26.04        86.32 o                         
   1  13   8       4396.94       4275.82       198.52 o                         
   2  13   8         93.30        114.97       108.22 o                         
   3  13   8       5075.39       5241.69       190.35 o                         
   4  13   8       4092.25       3612.78       186.55 o                         
   5  13   8       1511.45       1723.93       137.21 o                         
   6  13   8        370.29        306.47       161.39 o                         
   7  13   8       1268.88       1543.65       195.84 o                         
   8  13   8        695.94        442.43       185.89 o                         
   9  13   8       1562.41       1713.28       300.93 o                         
  10  13   8        682.24       1359.39       246.02 o                         
  -9  14   8        882.85        873.49       215.30 o                         
  -8  14   8         77.51       -201.99       201.99 o                         
  -7  14   8          5.23         32.82       177.07 o                         
  -6  14   8        897.38       1269.97       205.60 o                         
  -5  14   8       1907.51       1726.06       170.44 o                         
  -4  14   8        193.05        291.60       137.97 o                         
  -3  14   8         93.53        184.63       117.91 o                         
  -2  14   8        469.94        574.97       121.63 o                         
  -1  14   8        138.73        144.28       113.03 o                         
   0  14   8        392.26        579.28       112.34 o                         
   1  14   8         93.81        163.31       111.58 o                         
   2  14   8        981.63       1053.05       129.37 o                         
   3  14   8        202.11        271.85       123.68 o                         
   4  14   8        116.49        469.95       144.29 o                         
   5  14   8        459.54        433.77       147.86 o                         
   6  14   8       1094.48        995.21       240.35 o                         
   7  14   8        128.57        318.63       333.51 o                         
   8  14   8        447.45        416.08       204.25 o                         
   9  14   8        211.58        297.73       297.61 o                         
  -8  15   8         15.35        -85.64       228.08 o                         
  -7  15   8        135.91        322.45       209.81 o                         
  -6  15   8          9.16         -4.74       197.97 o                         
  -5  15   8        167.89          6.72       170.12 o                         
  -4  15   8          9.63        118.57       204.46 o                         
  -3  15   8          3.75         76.87       141.30 o                         
  -2  15   8        211.83        516.50       136.63 o                         
  -1  15   8        321.91        272.05       137.96 o                         
   0  15   8         27.66        114.37       128.67 o                         
   1  15   8         50.46        268.11       137.78 o                         
   2  15   8          3.40       -142.60       142.60 o                         
   3  15   8        188.92        194.16       154.06 o                         
   4  15   8          5.19         52.05       159.07 o                         
   5  15   8          2.16        160.94       214.58 o                         
   6  15   8        108.31        278.43       216.78 o                         
   7  15   8        346.21        620.31       239.15 o                         
  -6  16   8         16.54        220.93       213.84 o                         
  -5  16   8        413.63        413.74       312.65 o                         
  -4  16   8        226.20       -155.35       202.39 o                         
  -3  16   8        486.73        870.43       210.51 o                         
  -2  16   8         97.97         51.27       156.21 o                         
  -1  16   8        545.37        472.84       161.90 o                         
   0  16   8         64.13        344.48       152.26 o                         
   1  16   8         20.87        135.60       165.82 o                         
   2  16   8        254.75        194.13       161.74 o                         
   3  16   8        741.62        385.75       199.29 o                         
   4  16   8        195.43         34.92       206.86 o                         
   5  16   8        202.45         11.92       198.20 o                         
   6  16   8         92.36         28.90       215.45 o                         
  -4  17   8        132.82        358.85       214.19 o                         
  -3  17   8        365.84        194.17       206.16 o                         
  -2  17   8        338.98        253.11       182.39 o                         
  -1  17   8          3.20       -138.48       180.98 o                         
   0  17   8        194.44        273.05       181.07 o                         
   1  17   8        226.52        177.19       204.22 o                         
   2  17   8       1257.71       1139.80       217.50 o                         
   3  17   8        671.24        680.24       191.99 o                         
 -16   1   9        434.68        149.75       211.23 o                         
 -15   1   9        243.00        496.90       194.15 o                         
 -14   1   9         61.37        184.74       147.41 o                         
 -13   1   9        192.64        278.70       107.29 o                         
 -12   1   9         21.72        -26.78        95.91 o                         
 -11   1   9         15.09         40.27        79.82 o                         
 -10   1   9         25.69        115.41        71.51 o                         
  -9   1   9         62.48         45.86        65.19 o                         
  -8   1   9        695.50        611.11        78.66 o                         
  -7   1   9       3493.54       3685.86       132.21 o                         
  -6   1   9       1455.75       1641.66        92.03 o                         
  -5   1   9        572.49        547.53        54.91 o                         
  -4   1   9        411.00        312.58        40.72 o                         
  -3   1   9        416.58        401.79        37.46 o                         
  -2   1   9        405.04        360.87        29.94 o                         
  -1   1   9      27097.80      28177.28       259.15 o                         
   0   1   9       9117.52      10216.26       130.12 o                         
   1   1   9       1751.06       2014.78        55.55 o                         
   2   1   9       1433.32       1978.56        60.63 o                         
   3   1   9       4867.60       4627.40       101.08 o                         
   4   1   9        489.92        456.66        55.12 o                         
   5   1   9         12.48         70.50        52.81 o                         
   6   1   9          1.78         36.29        74.89 o                         
   7   1   9       2549.93       2572.25       115.11 o                         
   8   1   9         87.16        -28.99        61.68 o                         
   9   1   9       2582.62       2448.08       113.32 o                         
  10   1   9       2153.43       2319.34       117.60 o                         
  11   1   9        885.86        498.14        97.51 o                         
  12   1   9        401.44         79.42        99.32 o                         
  13   1   9        139.30        177.40       137.21 o                         
  14   1   9       1027.66        791.59       182.00 o                         
  15   1   9        200.16        555.77       231.93 o                         
 -16   2   9          7.65       -202.16       247.35 o                         
 -15   2   9       1283.78       1603.65       203.38 o                         
 -14   2   9        676.82        576.76       182.73 o                         
 -13   2   9        652.10        296.76       124.64 o                         
 -12   2   9        132.96        261.58        93.76 o                         
 -11   2   9       1698.50       1712.53       110.40 o                         
 -10   2   9         42.33        107.85        79.72 o                         
  -9   2   9       4605.54       4795.95       137.63 o                         
  -8   2   9       3665.56       3674.87       133.97 o                         
  -7   2   9        502.48        482.71        65.84 o                         
  -6   2   9        749.71        650.61        72.50 o                         
  -5   2   9       5213.09       5452.60       121.34 o                         
  -4   2   9       1286.51       1158.95        70.55 o                         
  -3   2   9       3583.60       3618.85        81.20 o                         
  -2   2   9       9499.28      11137.32       131.53 o                         
  -1   2   9       6386.35       7207.91       154.06 o                         
   0   2   9       7775.70       8843.46       176.78 o                         
   1   2   9       2168.57       3131.87        63.70 o                         
   2   2   9       9403.24       9272.77       128.40 o                         
   3   2   9        651.61       1058.97        62.44 o                         
   4   2   9        289.67        440.19        51.88 o                         
   5   2   9         35.31        132.76        60.76 o                         
   6   2   9       3340.06       3297.77       148.70 o                         
   7   2   9       1141.58       1145.09        83.06 o                         
   8   2   9       5995.31       5896.34       167.79 o                         
   9   2   9        965.15       1055.03        80.70 o                         
  10   2   9        149.14        -32.75        84.97 o                         
  11   2   9        874.90        811.31       112.09 o                         
  12   2   9         69.06         58.39       109.15 o                         
  13   2   9        247.26        -39.49       142.58 o                         
  14   2   9        202.31        248.96       174.02 o                         
  15   2   9         19.17         93.23       204.71 o                         
 -15   3   9        106.34        478.01       216.74 o                         
 -14   3   9        566.93        363.07       175.77 o                         
 -13   3   9       1324.59       1458.19       160.38 o                         
 -12   3   9       1218.05       1111.52       105.88 o                         
 -11   3   9         66.55        270.59        87.12 o                         
 -10   3   9       3455.63       3804.44       134.18 o                         
  -9   3   9          5.24        -19.15        79.02 o                         
  -8   3   9       7006.10       7563.93       168.33 o                         
  -7   3   9       3567.13       3739.77       134.05 o                         
  -6   3   9       1011.15        980.31        90.96 o                         
  -5   3   9        999.52        922.07        79.23 o                         
  -4   3   9       3228.89       3418.97       103.59 o                         
  -3   3   9       1635.36       1876.05        71.95 o                         
  -2   3   9      16726.49      17629.67       179.67 o                         
  -1   3   9      16107.05      17217.75       204.88 o                         
   0   3   9       1899.34       1735.53        95.34 o                         
   1   3   9      16062.56      16219.68       170.78 o                         
   2   3   9       7578.63       8566.67       130.45 o                         
   3   3   9       5263.52       5322.82       129.41 o                         
   4   3   9       3674.99       3760.71       134.48 o                         
   5   3   9       1891.41       1659.02       104.71 o                         
   6   3   9          1.05         23.49        60.39 o                         
   7   3   9       1023.61       1046.70        74.21 o                         
   8   3   9        531.84        591.57        67.04 o                         
   9   3   9        200.20        256.25        93.46 o                         
  10   3   9        743.68        793.32        92.96 o                         
  11   3   9       2464.50       2314.27       130.62 o                         
  12   3   9        218.45        303.83       108.94 o                         
  13   3   9       1028.09       1178.19       175.92 o                         
  14   3   9         14.89        -87.30       176.49 o                         
  15   3   9        184.99        408.54       230.88 o                         
 -15   4   9       2164.27       2156.54       191.79 o                         
 -14   4   9       1515.79       1370.58       185.50 o                         
 -13   4   9          1.72         15.36       125.02 o                         
 -12   4   9        386.57        551.01       103.37 o                         
 -11   4   9       4006.25       4571.70       156.80 o                         
 -10   4   9         46.71         77.40        82.11 o                         
  -9   4   9       8425.60       9140.56       171.50 o                         
  -8   4   9        993.76        763.87        75.74 o                         
  -7   4   9        339.60        349.93        65.48 o                         
  -6   4   9       5224.98       4798.55       154.06 o                         
  -5   4   9       1071.59       1302.64        96.35 o                         
  -4   4   9       7739.65       8556.96       163.67 o                         
  -3   4   9       4918.38       4116.60       106.35 o                         
  -2   4   9        575.40        520.35        49.74 o                         
  -1   4   9       1150.72       1471.01        67.29 o                         
   0   4   9       9680.91       9547.21       143.11 o                         
   1   4   9        456.14        444.32        39.60 o                         
   2   4   9      11837.38      13023.66       183.48 o                         
   3   4   9      19855.76      21268.35       259.12 o                         
   4   4   9      16066.12      17002.78       330.95 o                         
   5   4   9        460.95        272.95        60.54 o                         
   6   4   9       8836.62       9384.25       153.94 o                         
   7   4   9         60.90        245.84        62.40 o                         
   8   4   9       8023.63       8704.34       160.82 o                         
   9   4   9       1564.29       1621.97       104.91 o                         
  10   4   9        356.35        371.73        89.76 o                         
  11   4   9       1640.55       1629.18       119.72 o                         
  12   4   9       3979.24       3866.69       177.54 o                         
  13   4   9          1.57         27.12       154.62 o                         
  14   4   9        124.86        436.92       189.79 o                         
  15   4   9        537.38        315.80       335.60 o                         
 -15   5   9         26.30        335.43       219.08 o                         
 -14   5   9       1850.03       1262.03       174.46 o                         
 -13   5   9       1817.70       1861.29       157.15 o                         
 -12   5   9        119.52        143.83       111.11 o                         
 -11   5   9       2452.68       2692.67       136.60 o                         
 -10   5   9       2055.86       2263.45       112.67 o                         
  -9   5   9       1388.88       1158.68        86.43 o                         
  -8   5   9       2597.04       2549.90       113.57 o                         
  -7   5   9       1177.72       1229.87        86.53 o                         
  -6   5   9       3709.64       3573.24       125.81 o                         
  -5   5   9       8581.04       8787.54       187.43 o                         
  -4   5   9      15299.80      14852.44       237.46 o                         
  -3   5   9       1013.16       1000.49        73.55 o                         
  -2   5   9        870.86        525.38        45.48 o                         
  -1   5   9      17687.92      17667.27       212.32 o                         
   0   5   9       5423.94       5897.62       125.67 o                         
   1   5   9      21890.21      22379.50       265.07 o                         
   2   5   9      10938.47      11095.67       186.09 o                         
   3   5   9         25.26         68.20        60.18 o                         
   4   5   9        754.50        611.04        66.36 o                         
   5   5   9      25312.30      26670.66       284.25 o                         
   6   5   9        475.93        527.72        65.78 o                         
   7   5   9       7990.85       9097.86       170.81 o                         
   8   5   9        221.53        371.49        69.78 o                         
   9   5   9        410.19        416.71        85.99 o                         
  10   5   9       2380.21       2354.28       136.21 o                         
  11   5   9       6449.47       6603.33       211.02 o                         
  12   5   9         24.47        -18.28       154.31 o                         
  13   5   9       1728.87       2028.88       185.31 o                         
  14   5   9         60.22        345.78       205.25 o                         
 -15   6   9       2832.32       2472.43       236.66 o                         
 -14   6   9        833.89        878.28       237.07 o                         
 -13   6   9        304.58        266.86       158.84 o                         
 -12   6   9       1076.84       1280.89       130.22 o                         
 -11   6   9       3382.51       3692.77       164.10 o                         
 -10   6   9        311.57        423.45        94.26 o                         
  -9   6   9       7857.17       7397.22       172.97 o                         
  -8   6   9       2321.53       2338.60       108.55 o                         
  -7   6   9         18.83        135.35        75.35 o                         
  -6   6   9       5280.47       5484.38       136.07 o                         
  -5   6   9       8574.42       8197.38       170.75 o                         
  -4   6   9       2851.97       2779.69       123.32 o                         
  -3   6   9      19857.24      20140.84       275.65 o                         
  -2   6   9        145.60        175.41        42.92 o                         
  -1   6   9       1540.44       1824.31        85.60 o                         
   0   6   9      12404.87      12098.34       237.77 o                         
   1   6   9       9673.42      10320.71       183.67 o                         
   2   6   9       9424.43       9597.58       173.29 o                         
   3   6   9       7125.71       7058.42       160.27 o                         
   4   6   9        516.77        479.85        71.14 o                         
   5   6   9        411.21        461.17        84.52 o                         
   6   6   9      14657.42      14719.68       186.71 o                         
   7   6   9       2504.86       2497.86       115.57 o                         
   8   6   9       4275.75       4151.97       151.98 o                         
   9   6   9       3874.77       3417.77       137.45 o                         
  10   6   9       3272.17       2815.35       138.22 o                         
  11   6   9        809.40        711.27       129.93 o                         
  12   6   9       6991.72       6910.74       279.96 o                         
  13   6   9        378.74        436.33       181.05 o                         
  14   6   9        759.59       1232.56       226.62 o                         
 -14   7   9       1149.93        822.48       219.26 o                         
 -13   7   9       1297.48       1208.64       199.28 o                         
 -12   7   9        503.68        496.89       138.81 o                         
 -11   7   9        711.88        728.07       114.63 o                         
 -10   7   9       7383.53       7413.69       184.28 o                         
  -9   7   9         63.17        -63.75        80.99 o                         
  -8   7   9       6070.14       5981.22       156.04 o                         
  -7   7   9       3202.75       3023.07       119.54 o                         
  -6   7   9       1807.36       1646.39        92.62 o                         
  -5   7   9      10187.58      10123.53       176.37 o                         
  -4   7   9      18415.55      18702.89       239.85 o                         
  -3   7   9        136.08        223.86        55.11 o                         
  -2   7   9       3253.48       3133.41       116.81 o                         
  -1   7   9       8845.03       9270.58       174.76 o                         
   0   7   9        288.47        402.70        63.53 o                         
   1   7   9      27081.12      27830.60       387.03 o                         
   2   7   9      10542.84      10410.82       218.35 o                         
   3   7   9         74.85         62.84        53.92 o                         
   4   7   9        330.00        249.75        58.05 o                         
   5   7   9       6839.52       6697.21       142.33 o                         
   6   7   9        457.34        536.64        74.77 o                         
   7   7   9      11998.05      11935.18       223.00 o                         
   8   7   9       3710.65       4163.01       140.32 o                         
   9   7   9       2289.80       2075.33       123.98 o                         
  10   7   9        431.21        544.34       110.79 o                         
  11   7   9       3716.76       3802.32       198.30 o                         
  12   7   9       1155.74       1163.27       181.32 o                         
  13   7   9       4717.78       5398.36       296.14 o                         
  14   7   9       1207.16       1476.33       209.81 o                         
 -14   8   9       2244.67       2268.97       255.88 o                         
 -13   8   9        208.43         33.53       186.39 o                         
 -12   8   9       1129.85       1029.56       155.00 o                         
 -11   8   9       3053.84       3231.63       165.68 o                         
 -10   8   9         47.99        231.93       123.26 o                         
  -9   8   9       4688.33       4865.37       163.26 o                         
  -8   8   9        516.69        526.59        84.41 o                         
  -7   8   9        156.53         33.65        72.91 o                         
  -6   8   9       2960.79       2861.61       121.25 o                         
  -5   8   9       7537.88       7895.80       166.48 o                         
  -4   8   9        685.53        736.73        66.66 o                         
  -3   8   9       9176.85       9326.08       160.98 o                         
  -2   8   9        738.60        557.29        66.92 o                         
  -1   8   9       3014.14       3065.29       113.24 o                         
   0   8   9      26435.71      27227.76       359.52 o                         
   1   8   9       9370.40       9389.49       179.18 o                         
   2   8   9       1944.86       1760.60        97.11 o                         
   3   8   9       3092.00       2892.89       123.92 o                         
   4   8   9        462.56        263.04        61.36 o                         
   5   8   9       2374.05       2555.86       118.97 o                         
   6   8   9      14900.93      14514.10       201.05 o                         
   7   8   9       1655.01       1557.84       100.04 o                         
   8   8   9       3569.26       3185.64       143.95 o                         
   9   8   9       2495.59       2790.77       143.92 o                         
  10   8   9       1249.30       1413.64       127.98 o                         
  11   8   9       2822.25       2734.54       170.97 o                         
  12   8   9       5401.74       5375.37       304.58 o                         
  13   8   9        424.79        444.64       214.37 o                         
 -13   9   9       1846.50       1852.99       259.61 o                         
 -12   9   9        793.82        694.94       186.74 o                         
 -11   9   9       3013.01       3250.51       176.08 o                         
 -10   9   9      12237.98      12418.82       240.89 o                         
  -9   9   9        872.81        582.22       112.45 o                         
  -8   9   9       3672.20       3622.85       145.13 o                         
  -7   9   9       7192.03       7162.20       179.60 o                         
  -6   9   9       1602.94       1475.22       107.07 o                         
  -5   9   9      11144.47      11273.12       194.02 o                         
  -4   9   9      18516.33      18269.42       227.04 o                         
  -3   9   9        346.14        417.31        77.18 o                         
  -2   9   9       2683.81       2168.14       107.16 o                         
  -1   9   9       8200.73       9038.08       169.13 o                         
   0   9   9         66.12         85.40        73.30 o                         
   1   9   9      24002.51      24241.83       274.97 o                         
   2   9   9      16189.25      16010.97       224.13 o                         
   3   9   9        212.30        244.28        74.88 o                         
   4   9   9       3379.85       3240.51       132.00 o                         
   5   9   9       8150.25       8300.78       171.26 o                         
   6   9   9        190.16         -0.99        83.93 o                         
   7   9   9      16994.91      16646.08       248.58 o                         
   8   9   9       5206.36       5280.38       195.91 o                         
   9   9   9        119.65        195.82       106.86 o                         
  10   9   9       3475.90       3449.94       181.47 o                         
  11   9   9       1349.97       1321.93       189.81 o                         
  12   9   9       3001.73       2814.24       214.44 o                         
  13   9   9       5432.42       5370.94       319.52 o                         
 -13  10   9        478.47        283.36       210.11 o                         
 -12  10   9       5793.53       5587.08       277.04 o                         
 -11  10   9       6675.61       7046.13       329.45 o                         
 -10  10   9         38.66          4.63       147.22 o                         
  -9  10   9       8324.05       8422.89       208.62 o                         
  -8  10   9       3934.04       4435.18       180.53 o                         
  -7  10   9        851.29        863.53       114.20 o                         
  -6  10   9      12782.54      12733.51       218.41 o                         
  -5  10   9      16395.53      16597.94       250.07 o                         
  -4  10   9        904.90        759.37        94.88 o                         
  -3  10   9      19226.92      19131.01       232.12 o                         
  -2  10   9       2487.12       2363.69       104.95 o                         
  -1  10   9       1915.97       1873.90       110.32 o                         
   0  10   9      18890.07      18955.06       242.16 o                         
   1  10   9       1914.33       2251.62       108.60 o                         
   2  10   9      18215.24      18155.72       232.96 o                         
   3  10   9       9180.20       9422.15       183.38 o                         
   4  10   9        929.91        626.18        91.27 o                         
   5  10   9       2948.92       2779.38       125.17 o                         
   6  10   9      15485.11      15486.53       257.06 o                         
   7  10   9        151.92        103.26        93.62 o                         
   8  10   9       7211.88       7036.19       226.46 o                         
   9  10   9       5738.92       6117.08       263.88 o                         
  10  10   9        625.72        675.25       198.98 o                         
  11  10   9       4076.83       3583.03       294.41 o                         
  12  10   9       5585.37       5615.16       340.29 o                         
 -12  11   9        891.12       1648.38       280.89 o                         
 -11  11   9       3221.92       3039.18       275.52 o                         
 -10  11   9      12668.05      12815.27       369.50 o                         
  -9  11   9        506.00        472.05       123.75 o                         
  -8  11   9       9848.74       9619.31       213.17 o                         
  -7  11   9      13952.50      14218.54       252.01 o                         
  -6  11   9       1146.65       1079.27        97.34 o                         
  -5  11   9      14237.72      13214.77       214.59 o                         
  -4  11   9      20107.01      21187.53       257.77 o                         
  -3  11   9        240.13        135.95        75.15 o                         
  -2  11   9      10649.33      10988.50       188.94 o                         
  -1  11   9      16512.85      16210.89       214.99 o                         
   0  11   9        112.15        -57.88        74.28 o                         
   1  11   9      15715.88      15618.30       218.15 o                         
   2  11   9      12428.10      12653.53       195.90 o                         
   3  11   9        147.18        154.47        85.87 o                         
   4  11   9      10504.74      11104.29       296.35 o                         
   5  11   9       6821.90       6813.26       186.19 o                         
   6  11   9       1678.48       1956.60       124.08 o                         
   7  11   9      16868.49      16484.26       307.71 o                         
   8  11   9       3665.53       3691.74       217.85 o                         
   9  11   9       1637.38       1642.77       182.49 o                         
  10  11   9       5346.16       5384.32       315.21 o                         
  11  11   9       3193.28       3285.65       288.68 o                         
 -11  12   9       4561.40       4362.43       276.46 o                         
 -10  12   9        578.79        810.64       386.51 o                         
  -9  12   9      14257.24      14401.10       336.37 o                         
  -8  12   9       4750.41       5213.81       251.14 o                         
  -7  12   9       2915.19       2557.86       193.34 o                         
  -6  12   9      15675.08      15942.04       253.00 o                         
  -5  12   9       6536.74       6493.66       200.43 o                         
  -4  12   9       2518.35       2908.16       155.89 o                         
  -3  12   9      16907.10      17166.62       260.34 o                         
  -2  12   9       6348.71       6577.26       167.11 o                         
  -1  12   9       3651.51       3388.14       135.70 o                         
   0  12   9      23959.30      24185.32       319.38 o                         
   1  12   9       6603.85       6544.99       179.23 o                         
   2  12   9       8544.69       8264.59       182.97 o                         
   3  12   9      31320.57      30374.46       333.97 o                         
   4  12   9       5104.34       5146.58       196.58 o                         
   5  12   9       9870.25       9960.79       296.65 o                         
   6  12   9      19703.64      19390.95       313.85 o                         
   7  12   9       1193.37       1028.97       151.47 o                         
   8  12   9       5300.17       5034.97       264.36 o                         
   9  12   9      10064.43      10320.12       585.66 o                         
  10  12   9       1527.82       1476.05       215.77 o                         
  11  12   9       3788.75       3791.85       292.36 o                         
 -10  13   9       5787.90       5805.25       556.99 o                         
  -9  13   9        254.18        305.62       186.99 o                         
  -8  13   9       7463.19       6893.49       357.40 o                         
  -7  13   9      10809.31      11043.87       308.21 o                         
  -6  13   9       1287.91       1390.13       144.59 o                         
  -5  13   9       5026.03       5126.80       248.56 o                         
  -4  13   9      14853.22      14829.45       273.78 o                         
  -3  13   9        549.54        275.85       110.74 o                         
  -2  13   9      17435.20      17300.37       250.75 o                         
  -1  13   9      12074.20      12625.02       226.70 o                         
   0  13   9        777.60        657.40       100.33 o                         
   1  13   9      12189.77      12145.26       239.61 o                         
   2  13   9      11654.06      11203.65       244.69 o                         
   3  13   9        239.06        171.12       123.42 o                         
   4  13   9      10130.03       9404.13       239.64 o                         
   5  13   9      14350.59      14002.80       270.20 o                         
   6  13   9         29.11        172.41       172.69 o                         
   7  13   9      11167.70      11253.54       356.83 o                         
   8  13   9       5132.05       5240.24       324.19 o                         
   9  13   9        465.58        566.82       217.56 o                         
  10  13   9       6069.43       6906.64       425.16 o                         
  -9  14   9       6401.21       6427.79       396.74 o                         
  -8  14   9       5360.84       5212.29       296.08 o                         
  -7  14   9        604.68        417.13       171.07 o                         
  -6  14   9      11729.31      12089.92       342.20 o                         
  -5  14   9       2783.94       2512.77       192.92 o                         
  -4  14   9       2457.59       2223.74       171.95 o                         
  -3  14   9      12924.73      12689.79       270.57 o                         
  -2  14   9       5490.96       5950.08       205.37 o                         
  -1  14   9       4844.53       4349.77       196.03 o                         
   0  14   9      12550.02      12555.73       252.62 o                         
   1  14   9       2267.15       2319.37       141.84 o                         
   2  14   9       2043.77       1948.16       147.20 o                         
   3  14   9      13110.83      12396.98       284.28 o                         
   4  14   9       2801.55       2521.15       171.22 o                         
   5  14   9       2881.38       2615.67       186.99 o                         
   6  14   9       8003.07       7481.91       344.31 o                         
   7  14   9       2104.06       2244.44       253.05 o                         
   8  14   9       2056.97       2393.06       238.10 o                         
   9  14   9       6767.44       7078.11       397.85 o                         
  -8  15   9       4321.89       3359.87       424.45 o                         
  -7  15   9       7943.49       8276.61       478.76 o                         
  -6  15   9        846.01        581.25       183.18 o                         
  -5  15   9       3110.05       3284.55       250.95 o                         
  -4  15   9       6018.95       6276.82       301.98 o                         
  -3  15   9        180.56          7.63       151.49 o                         
  -2  15   9       4432.53       4409.76       209.03 o                         
  -1  15   9       7611.99       7516.57       242.77 o                         
   0  15   9        273.51        338.21       132.79 o                         
   1  15   9       5335.35       5487.98       233.66 o                         
   2  15   9       5158.46       4842.80       230.75 o                         
   3  15   9         11.44         43.27       165.42 o                         
   4  15   9       5731.13       5581.57       299.67 o                         
   5  15   9       5384.27       5297.08       292.25 o                         
   6  15   9          8.23         14.37       210.62 o                         
   7  15   9       3944.07       4295.89       339.10 o                         
  -6  16   9       3066.43       3372.62       255.72 o                         
  -5  16   9       1409.90       1151.49       237.77 o                         
  -4  16   9         59.79         51.50       215.37 o                         
  -3  16   9       3848.88       3638.19       260.86 o                         
  -2  16   9       2347.68       2074.37       204.34 o                         
  -1  16   9       1937.23       1759.38       172.99 o                         
   0  16   9       6651.84       7342.11       284.98 o                         
   1  16   9       3334.23       3614.12       226.81 o                         
   2  16   9        407.42        375.53       161.97 o                         
   3  16   9       9192.84       9416.92       329.43 o                         
   4  16   9       1889.00       1442.80       204.97 o                         
   5  16   9       2801.02       2368.89       241.12 o                         
   6  16   9       3753.62       3406.88       536.32 o                         
  -4  17   9       5360.42       4715.06       354.75 o                         
  -3  17   9        937.08        317.99       205.55 o                         
  -2  17   9       2997.06       3136.14       294.70 o                         
  -1  17   9       3332.09       2864.31       216.47 o                         
   0  17   9        543.29        494.05       199.59 o                         
   1  17   9       7084.77       7383.91       337.27 o                         
   2  17   9       7269.91       7427.03       391.93 o                         
   3  17   9         33.32          0.02       197.11 o                         
 -16   0  10        218.94       -336.80       488.97 o                         
 -15   0  10       1208.83       1294.01       256.52 o                         
 -14   0  10      12035.15      13144.92       452.09 o                         
 -13   0  10       2527.73       2515.53       210.06 o                         
 -12   0  10       4031.02       3746.12       240.85 o                         
 -11   0  10       4823.68       5042.47       237.76 o                         
 -10   0  10        364.15        108.94        93.54 o                         
  -9   0  10      10186.62      10311.79       251.65 o                         
  -8   0  10      35721.16      35045.77       494.11 o                         
  -7   0  10         97.47         16.93        98.74 o                         
  -6   0  10      16493.14      15296.41       293.62 o                         
  -5   0  10       1798.35       1413.49       123.46 o                         
  -4   0  10       5406.30       7185.98       176.93 o                         
  -3   0  10      22457.73      21421.03       272.65 o                         
  -2   0  10      69246.09      72149.55       732.60 o                         
  -1   0  10       4140.93       4983.75       112.28 o                         
   0   0  10       6333.65       5078.11       187.02 o                         
   1   0  10      27295.19      27708.07       351.95 o                         
   2   0  10         32.23         48.06        32.78 o                         
   3   0  10      67905.07      68320.48       766.75 o                         
   4   0  10      21410.35      20609.44       350.31 o                         
   5   0  10       3832.41       4072.01       173.84 o                         
   6   0  10       9468.27       8577.23       282.78 o                         
   7   0  10       2867.76       2588.54       164.36 o                         
   8   0  10       6916.86       6612.47       209.56 o                         
   9   0  10      21807.88      22066.57       360.52 o                         
  10   0  10       1883.56       1374.50       135.25 o                         
  11   0  10        227.93        393.47       126.67 o                         
  12   0  10       1812.36       1705.36       179.55 o                         
  13   0  10       3660.62       3302.44       276.42 o                         
  14   0  10       2420.50       1843.08       317.00 o                         
  15   0  10       8830.75       9058.83       585.52 o                         
 -16   1  10       3605.93       3685.75       270.46 o                         
 -15   1  10       3436.38       3899.51       248.60 o                         
 -14   1  10         77.47        -86.24       191.71 o                         
 -13   1  10      12214.22      11535.30       255.13 o                         
 -12   1  10       5487.28       5211.85       228.85 o                         
 -11   1  10       3316.63       3247.40       147.91 o                         
 -10   1  10      10747.93      10482.40       170.89 o                         
  -9   1  10      11512.78      11223.48       176.67 o                         
  -8   1  10        830.40        839.14        77.23 o                         
  -7   1  10      35041.80      35309.93       376.64 o                         
  -6   1  10       8258.50       7349.13       149.60 o                         
  -5   1  10       3698.37       3408.94       102.18 o                         
  -4   1  10      24342.06      22244.42       271.98 o                         
  -3   1  10      39958.03      42951.12       358.84 o                         
  -2   1  10       3283.05       2549.73        58.96 o                         
  -1   1  10      84563.16      84892.43       636.75 o                         
   0   1  10        167.62        441.00        61.14 o                         
   1   1  10       7356.91       6889.74        97.33 o                         
   2   1  10      19661.48      18163.89       202.75 o                         
   3   1  10       4343.21       4299.80        99.51 o                         
   4   1  10      25164.25      23679.81       293.58 o                         
   5   1  10      26313.54      25800.32       300.46 o                         
   6   1  10       5956.92       6386.40       178.38 o                         
   7   1  10       2115.95       2171.31        98.69 o                         
   8   1  10      12950.41      12789.12       184.34 o                         
   9   1  10         31.82         50.44        82.15 o                         
  10   1  10      12880.06      12735.17       215.25 o                         
  11   1  10       8104.06       7954.71       199.12 o                         
  12   1  10        799.14        734.11       106.60 o                         
  13   1  10       3542.84       3303.75       230.43 o                         
  14   1  10       3833.66       4380.27       269.68 o                         
  15   1  10       1222.98        877.30       296.51 o                         
 -16   2  10        476.05        500.39       436.73 o                         
 -15   2  10       2509.95       2506.60       300.24 o                         
 -14   2  10      13934.56      14150.66       319.39 o                         
 -13   2  10       1843.47       1824.17       141.37 o                         
 -12   2  10      10535.60      10618.98       198.23 o                         
 -11   2  10       9235.61       8563.25       185.57 o                         
 -10   2  10       1229.18       1236.86        87.15 o                         
  -9   2  10      10009.86       9041.78       167.95 o                         
  -8   2  10      25110.70      24861.29       271.55 o                         
  -7   2  10       1406.70       1809.72       115.17 o                         
  -6   2  10      36101.60      36395.68       416.38 o                         
  -5   2  10      17084.91      15969.50       211.24 o                         
  -4   2  10       1646.16       1879.14        80.87 o                         
  -3   2  10      38726.34      37592.81       313.94 o                         
  -2   2  10      28191.60      26966.33       238.77 o                         
  -1   2  10       5969.07       6122.05       144.85 o                         
   0   2  10      61484.83      60156.44       612.45 o                         
   1   2  10      35419.36      34245.92       290.67 o                         
   2   2  10        395.07        208.32        38.19 o                         
   3   2  10      48371.17      47386.97       423.50 o                         
   4   2  10      41139.91      42448.16       411.02 o                         
   5   2  10       8678.59       8972.72       178.18 o                         
   6   2  10      25140.49      24071.19       318.73 o                         
   7   2  10      20457.95      19964.65       225.72 o                         
   8   2  10       1703.90       1581.92        92.59 o                         
   9   2  10      40849.79      41464.56       347.61 o                         
  10   2  10       4753.46       4535.53       143.96 o                         
  11   2  10       3542.99       3149.73       152.28 o                         
  12   2  10       9054.18       8976.51       249.44 o                         
  13   2  10       4878.90       4555.25       239.98 o                         
  14   2  10       2074.55       2089.27       231.21 o                         
  15   2  10       7252.66       8970.24       453.70 o                         
 -15   3  10       4411.42       4026.84       349.16 o                         
 -14   3  10        686.40        686.53       154.28 o                         
 -13   3  10      13713.85      13349.01       365.50 o                         
 -12   3  10       4376.85       4381.32       177.09 o                         
 -11   3  10       3154.68       3221.89       140.06 o                         
 -10   3  10       9922.25       9776.46       184.12 o                         
  -9   3  10       7809.26       8028.52       151.99 o                         
  -8   3  10       6307.16       6438.25       150.96 o                         
  -7   3  10      58424.70      58499.40       472.88 o                         
  -6   3  10       7842.47       7420.85       167.07 o                         
  -5   3  10      25350.80      25490.07       300.54 o                         
  -4   3  10      82551.44      85469.15       661.22 o                         
  -3   3  10      18318.74      18772.61       283.07 o                         
  -2   3  10      45255.21      48098.73       366.16 o                         
  -1   3  10     110965.44     112421.08      1236.64 o                         
   0   3  10       3709.32       3138.19       122.27 o                         
   1   3  10      37144.52      36071.63       299.73 o                         
   2   3  10      82462.45      83272.76       723.65 o                         
   3   3  10       3593.58       3873.19       114.30 o                         
   4   3  10      38489.17      40467.48       378.15 o                         
   5   3  10      29562.87      28019.40       325.14 o                         
   6   3  10        721.68        751.16        75.45 o                         
   7   3  10      20301.41      19520.62       229.93 o                         
   8   3  10      35046.25      34907.88       314.62 o                         
   9   3  10         18.04        -43.99        77.28 o                         
  10   3  10      22935.64      22609.63       267.33 o                         
  11   3  10      11813.93      11401.00       222.92 o                         
  12   3  10         39.18         40.97       120.90 o                         
  13   3  10      10229.20       9868.28       337.28 o                         
  14   3  10      10864.22      10161.44       350.24 o                         
  15   3  10        163.55        600.79       200.12 o                         
 -15   4  10       2180.67       2009.70       209.91 o                         
 -14   4  10       7406.11       7358.44       308.35 o                         
 -13   4  10         31.40        -87.63       149.16 o                         
 -12   4  10       8963.34       8891.35       199.12 o                         
 -11   4  10      18620.92      18736.76       243.58 o                         
 -10   4  10       4077.72       3902.30       130.46 o                         
  -9   4  10      12849.22      13041.67       202.59 o                         
  -8   4  10      34633.85      33554.72       307.44 o                         
  -7   4  10          9.46          7.68        68.21 o                         
  -6   4  10      53468.77      53987.46       523.40 o                         
  -5   4  10      36776.67      36549.05       384.88 o                         
  -4   4  10         17.56         81.54        48.65 o                         
  -3   4  10      51698.08      51118.46       495.92 o                         
  -2   4  10      69769.04      72617.69       602.17 o                         
  -1   4  10       3390.18       3270.10        86.10 o                         
   0   4  10      51318.83      49995.87       476.95 o                         
   1   4  10      40193.12      39399.66       382.02 o                         
   2   4  10       9278.50       9588.69       161.93 o                         
   3   4  10     108486.20     113119.93       845.83 o                         
   4   4  10      18572.54      17877.61       255.01 o                         
   5   4  10       8360.04       8240.84       201.42 o                         
   6   4  10      36548.54      35565.01       299.61 o                         
   7   4  10      20521.13      21757.99       239.14 o                         
   8   4  10       4678.72       4673.58       139.77 o                         
   9   4  10      29237.42      30024.65       326.90 o                         
  10   4  10       4950.40       4800.00       158.13 o                         
  11   4  10       4180.71       3899.24       167.08 o                         
  12   4  10      14243.15      13822.07       311.99 o                         
  13   4  10       4254.24       4209.97       293.71 o                         
  14   4  10       3052.46       3373.90       257.63 o                         
 -15   5  10       1921.57       2248.86       237.10 o                         
 -14   5  10        248.10        203.11       207.63 o                         
 -13   5  10      15002.05      15131.13       305.99 o                         
 -12   5  10       6618.37       7405.18       212.02 o                         
 -11   5  10       3350.37       3186.16       132.47 o                         
 -10   5  10      12891.23      13217.69       193.11 o                         
  -9   5  10      11381.21      10658.44       188.57 o                         
  -8   5  10       6439.43       6342.32       152.46 o                         
  -7   5  10      53943.71      53846.71       450.96 o                         
  -6   5  10       4119.73       4264.87       130.22 o                         
  -5   5  10      17510.69      17956.59       260.69 o                         
  -4   5  10      33847.65      32833.26       375.91 o                         
  -3   5  10      14573.99      14446.61       203.58 o                         
  -2   5  10       7975.89       7619.70       136.52 o                         
  -1   5  10      55448.00      54739.55       494.03 o                         
   0   5  10       2322.58       1917.49        86.15 o                         
   1   5  10      28868.94      28020.11       292.89 o                         
   2   5  10      49118.04      48079.34       438.18 o                         
   3   5  10      16859.92      17248.57       240.42 o                         
   4   5  10      19933.79      19618.36       278.21 o                         
   5   5  10      42959.37      44087.86       384.57 o                         
   6   5  10         20.61        -15.46        57.61 o                         
   7   5  10      22376.62      22444.91       247.97 o                         
   8   5  10      26743.07      26023.70       269.89 o                         
   9   5  10        199.72        623.88        96.33 o                         
  10   5  10      11895.28      12138.62       253.83 o                         
  11   5  10       4002.88       4757.00       185.50 o                         
  12   5  10        321.34        404.64       139.20 o                         
  13   5  10       9345.89       9674.13       343.09 o                         
  14   5  10       6344.76       6546.25       396.92 o                         
 -15   6  10        572.34        649.09       221.35 o                         
 -14   6  10       3257.80       3289.66       236.17 o                         
 -13   6  10        124.49        328.88       172.96 o                         
 -12   6  10      10555.37      10003.63       275.93 o                         
 -11   6  10      16416.67      16497.60       247.81 o                         
 -10   6  10       3731.32       3522.60       134.25 o                         
  -9   6  10       4894.58       4830.66       146.31 o                         
  -8   6  10       6996.54       7105.76       150.03 o                         
  -7   6  10        749.07        905.90        78.40 o                         
  -6   6  10      21717.78      22267.66       273.41 o                         
  -5   6  10      35771.26      34123.67       338.30 o                         
  -4   6  10       1853.12       1870.41       134.50 o                         
  -3   6  10      16591.54      16433.62       232.73 o                         
  -2   6  10       7669.01       6639.77       143.53 o                         
  -1   6  10        433.65        288.23        50.62 o                         
   0   6  10      17463.05      14927.82       223.20 o                         
   1   6  10      15216.05      14796.16       247.13 o                         
   2   6  10       1550.72       1596.36        90.21 o                         
   3   6  10      20560.14      20408.22       275.29 o                         
   4   6  10       8504.17       8808.66       158.49 o                         
   5   6  10       1564.75       1326.30        83.59 o                         
   6   6  10      24496.26      25096.85       251.28 o                         
   7   6  10      15678.16      15012.70       200.46 o                         
   8   6  10       3949.96       3705.48       136.78 o                         
   9   6  10      14154.29      13620.20       224.20 o                         
  10   6  10        914.77        925.78       112.14 o                         
  11   6  10       2258.00       2294.14       146.60 o                         
  12   6  10       5989.77       6398.46       278.32 o                         
  13   6  10        878.73       1126.92       213.15 o                         
  14   6  10       3150.59       3131.64       227.03 o                         
 -14   7  10          8.24       -100.47       202.32 o                         
 -13   7  10       2027.33       1879.58       219.38 o                         
 -12   7  10       4953.31       4826.50       198.54 o                         
 -11   7  10        112.34        117.72       106.82 o                         
 -10   7  10       6229.32       6255.03       166.34 o                         
  -9   7  10       3904.19       3452.71       148.45 o                         
  -8   7  10         66.19         83.49        74.31 o                         
  -7   7  10      10123.08      10233.14       172.60 o                         
  -6   7  10       3518.27       3674.34       122.78 o                         
  -5   7  10       7631.03       7569.19       146.07 o                         
  -4   7  10      14595.26      14276.17       223.48 o                         
  -3   7  10       9894.38       9530.85       203.95 o                         
  -2   7  10        534.33        418.93        60.50 o                         
  -1   7  10      13847.77      13438.06       211.99 o                         
   0   7  10       1705.60       1245.43       112.82 o                         
   1   7  10       3352.72       3306.92       113.74 o                         
   2   7  10      17341.58      16350.31       216.93 o                         
   3   7  10       5186.41       5162.26       122.68 o                         
   4   7  10       3984.04       3936.33       115.17 o                         
   5   7  10       7233.15       7421.40       151.82 o                         
   6   7  10        287.86        215.92        72.23 o                         
   7   7  10       5514.28       5396.45       149.07 o                         
   8   7  10       8670.61       8317.35       174.92 o                         
   9   7  10        117.64        257.40        91.25 o                         
  10   7  10       2605.66       2598.46       138.08 o                         
  11   7  10       1410.48       1463.83       151.04 o                         
  12   7  10        112.79        191.45       165.02 o                         
  13   7  10       1660.82       1822.17       210.76 o                         
 -14   8  10       2356.05       2361.93       241.44 o                         
 -13   8  10        114.43        -37.87       208.22 o                         
 -12   8  10       1022.08        971.94       146.79 o                         
 -11   8  10       2895.70       3064.65       182.03 o                         
 -10   8  10       1215.58       1027.18       110.78 o                         
  -9   8  10       1945.22       1883.86       106.63 o                         
  -8   8  10       5138.92       5181.37       162.02 o                         
  -7   8  10        587.63        705.56        79.47 o                         
  -6   8  10        459.14        416.43        73.32 o                         
  -5   8  10      10032.15       9767.75       171.43 o                         
  -4   8  10        544.45        601.63        64.14 o                         
  -3   8  10       9595.62       9294.00       163.00 o                         
  -2   8  10       3934.40       3547.91       116.56 o                         
  -1   8  10         16.18         62.07        63.04 o                         
   0   8  10       6308.83       6304.17       148.79 o                         
   1   8  10       6228.65       6234.09       152.35 o                         
   2   8  10       4079.99       3798.75       121.46 o                         
   3   8  10       8102.56       8366.93       166.53 o                         
   4   8  10       2655.90       2339.83       103.77 o                         
   5   8  10        669.62        617.38        79.14 o                         
   6   8  10       4629.77       4334.94       136.23 o                         
   7   8  10       1240.82       1542.78       106.91 o                         
   8   8  10       1874.10       1596.82       102.63 o                         
   9   8  10       1608.39       1725.91       114.66 o                         
  10   8  10        591.19        730.17       122.45 o                         
  11   8  10         78.15        -50.52       154.11 o                         
  12   8  10       3257.67       3345.63       292.97 o                         
  13   8  10       1067.59       1039.93       203.68 o                         
 -13   9  10       2686.72       2930.74       241.66 o                         
 -12   9  10       1404.56       1207.05       188.86 o                         
 -11   9  10        776.65        621.00       157.35 o                         
 -10   9  10       4913.87       4784.23       194.92 o                         
  -9   9  10       1851.38       1711.97       121.29 o                         
  -8   9  10        350.48        339.08        97.20 o                         
  -7   9  10       5788.31       5829.51       187.73 o                         
  -6   9  10       1417.06       1469.95       105.56 o                         
  -5   9  10       1755.80       1790.71        99.67 o                         
  -4   9  10       1076.04       1244.04        93.01 o                         
  -3   9  10         73.74        184.44        79.58 o                         
  -2   9  10        975.33        905.34        77.08 o                         
  -1   9  10      10405.05      10883.30       197.52 o                         
   0   9  10       3371.82       3503.16       123.04 o                         
   1   9  10       4191.44       4075.09       125.92 o                         
   2   9  10       2779.77       3093.84       121.39 o                         
   3   9  10        153.39        268.38        80.42 o                         
   4   9  10       4903.45       5010.98       148.61 o                         
   5   9  10      20250.19      19853.55       239.00 o                         
   6   9  10       3332.34       2964.52       136.32 o                         
   7   9  10        629.60        662.67       100.01 o                         
   8   9  10        693.06        496.07       107.82 o                         
   9   9  10         22.10          4.22       119.91 o                         
  10   9  10       2247.84       2258.64       160.85 o                         
  11   9  10       4246.57       4249.97       306.16 o                         
  12   9  10        131.35        382.51       214.98 o                         
  13   9  10       1342.32       1693.03       243.43 o                         
 -13  10  10         10.33        374.26       225.49 o                         
 -12  10  10        327.92        212.70       183.18 o                         
 -11  10  10       1463.71       2058.37       250.57 o                         
 -10  10  10         24.17         70.42       145.99 o                         
  -9  10  10       6411.06       6128.51       284.34 o                         
  -8  10  10       3129.56       3796.19       166.90 o                         
  -7  10  10        220.46        216.76       101.41 o                         
  -6  10  10       2122.05       1807.51       121.98 o                         
  -5  10  10       7512.27       7598.47       244.98 o                         
  -4  10  10        474.28        342.66        88.18 o                         
  -3  10  10      10071.02      10449.44       190.99 o                         
  -2  10  10       6803.68       6595.70       172.96 o                         
  -1  10  10        767.89        672.33        78.93 o                         
   0  10  10       7309.30       7224.87       159.38 o                         
   1  10  10       8143.22       7858.31       175.38 o                         
   2  10  10       1888.74       1838.54        95.77 o                         
   3  10  10       6504.52       6424.16       170.70 o                         
   4  10  10       1387.47       1418.57       112.13 o                         
   5  10  10        535.20        529.55        86.12 o                         
   6  10  10       2247.32       2314.37       134.43 o                         
   7  10  10       1977.95       1702.35       120.04 o                         
   8  10  10       1554.01       1421.92       145.21 o                         
   9  10  10       3887.15       3556.41       211.04 o                         
  10  10  10       2312.28       2182.20       192.08 o                         
  11  10  10        493.14        330.86       189.41 o                         
  12  10  10       3884.58       4370.83       304.66 o                         
 -12  11  10        367.50        395.13       252.51 o                         
 -11  11  10        372.30        822.90       204.63 o                         
 -10  11  10       3422.13       4021.89       260.33 o                         
  -9  11  10        338.78        210.35       121.75 o                         
  -8  11  10       1572.67       1565.37       130.99 o                         
  -7  11  10       3953.38       3805.58       172.83 o                         
  -6  11  10       2041.06       2022.31       120.47 o                         
  -5  11  10       2616.61       2320.29       124.29 o                         
  -4  11  10      13179.50      13527.19       229.95 o                         
  -3  11  10        403.32        370.79        81.89 o                         
  -2  11  10       7109.67       7071.52       163.50 o                         
  -1  11  10       9184.04       9296.09       175.27 o                         
   0  11  10       2145.79       2066.99       102.76 o                         
   1  11  10       9192.66       9238.16       175.80 o                         
   2  11  10       9226.29       8973.45       176.09 o                         
   3  11  10        871.24        724.63        91.09 o                         
   4  11  10       5884.93       5777.25       201.07 o                         
   5  11  10       9328.36       8675.22       209.97 o                         
   6  11  10        938.73        904.12       111.61 o                         
   7  11  10       5500.16       5956.50       225.52 o                         
   8  11  10       3454.56       3321.96       231.56 o                         
   9  11  10         51.54        442.93       177.17 o                         
  10  11  10       2718.23       2734.32       240.06 o                         
  11  11  10       4583.57       4476.58       337.32 o                         
 -11  12  10       1960.39       1538.07       265.84 o                         
 -10  12  10         19.74        225.84       295.11 o                         
  -9  12  10       3866.08       4357.88       461.05 o                         
  -8  12  10       3565.09       3845.34       259.15 o                         
  -7  12  10        319.91        342.22       159.96 o                         
  -6  12  10       2680.65       2802.26       141.91 o                         
  -5  12  10       3477.02       3733.18       186.41 o                         
  -4  12  10       2244.92       2225.60       118.77 o                         
  -3  12  10       6441.58       7322.88       177.62 o                         
  -2  12  10       6547.09       6997.88       172.75 o                         
  -1  12  10       1121.39       1041.13        96.26 o                         
   0  12  10       6825.75       6961.10       204.48 o                         
   1  12  10       1900.52       2357.97       123.52 o                         
   2  12  10       4814.34       4785.91       165.58 o                         
   3  12  10       8726.48       9382.34       206.37 o                         
   4  12  10       4997.29       4787.34       191.84 o                         
   5  12  10         30.62        252.38       108.28 o                         
   6  12  10       6222.30       6255.48       275.56 o                         
   7  12  10        249.69        460.00       141.23 o                         
   8  12  10       2811.21       2758.50       232.67 o                         
   9  12  10       3724.28       4437.36       331.81 o                         
  10  12  10       1982.77       2177.36       278.73 o                         
 -10  13  10       1429.77       1693.88       268.52 o                         
  -9  13  10        218.78        289.67       222.59 o                         
  -8  13  10       1596.35       1425.05       177.74 o                         
  -7  13  10       2373.41       2300.70       207.51 o                         
  -6  13  10       1650.65       1889.92       165.15 o                         
  -5  13  10         86.19        144.76       126.64 o                         
  -4  13  10       1576.06       2102.54       157.18 o                         
  -3  13  10         16.97         42.31       103.25 o                         
  -2  13  10        306.94        504.04       118.24 o                         
  -1  13  10       2783.49       2941.31       171.04 o                         
   0  13  10       3245.08       3484.43       155.94 o                         
   1  13  10       2529.16       2582.06       151.21 o                         
   2  13  10       2536.95       2495.61       148.86 o                         
   3  13  10        172.44        212.39       105.50 o                         
   4  13  10        763.97        733.00       125.64 o                         
   5  13  10       3802.37       3713.64       210.25 o                         
   6  13  10        237.33        219.89       145.98 o                         
   7  13  10       2909.64       2788.57       250.54 o                         
   8  13  10        540.91        629.76       220.94 o                         
   9  13  10        111.86        227.03       228.61 o                         
  10  13  10       1087.30       1486.64       284.38 o                         
  -9  14  10        464.40        495.15       296.24 o                         
  -8  14  10        295.94        127.27       243.50 o                         
  -7  14  10         42.92        392.36       165.68 o                         
  -6  14  10        617.86        686.15       175.26 o                         
  -5  14  10       2415.27       2296.92       185.25 o                         
  -4  14  10          6.09        156.92       142.36 o                         
  -3  14  10        667.60        649.99       130.87 o                         
  -2  14  10        277.52        534.83       125.11 o                         
  -1  14  10        279.89        325.45       122.65 o                         
   0  14  10        177.23        304.32       112.95 o                         
   1  14  10        361.56        309.97       118.46 o                         
   2  14  10         98.93         37.96       125.89 o                         
   3  14  10         25.75        150.88       130.83 o                         
   4  14  10        112.05        321.68       133.50 o                         
   5  14  10         75.45       -113.79       164.05 o                         
   6  14  10       1343.37       1341.17       252.61 o                         
   7  14  10         10.93        516.80       210.83 o                         
   8  14  10       1156.93       1754.32       225.72 o                         
  -8  15  10        258.30        639.09       276.53 o                         
  -7  15  10         27.89        426.29       221.61 o                         
  -6  15  10       1803.20       1767.00       228.37 o                         
  -5  15  10        161.67       -117.01       163.61 o                         
  -4  15  10        369.89        578.96       172.29 o                         
  -3  15  10         99.30        119.55       165.72 o                         
  -2  15  10        192.69         74.64       133.42 o                         
  -1  15  10         36.07         79.00       132.16 o                         
   0  15  10        103.41        178.72       142.27 o                         
   1  15  10        320.45        283.44       136.60 o                         
   2  15  10         15.58        134.26       144.89 o                         
   3  15  10         31.17         65.55       164.10 o                         
   4  15  10       1019.07       1478.76       270.46 o                         
   5  15  10        756.48        950.48       202.99 o                         
   6  15  10        159.02         62.32       244.39 o                         
   7  15  10        248.00        480.46       244.79 o                         
  -6  16  10         34.28        109.46       228.02 o                         
  -5  16  10         21.24        206.57       203.77 o                         
  -4  16  10         35.47        417.83       187.99 o                         
  -3  16  10        277.08        445.41       180.44 o                         
  -2  16  10        894.50        525.64       181.15 o                         
  -1  16  10        174.56        -83.65       168.72 o                         
   0  16  10         29.71        167.13       189.87 o                         
   1  16  10        151.65        100.82       167.31 o                         
   2  16  10         15.90        -53.26       168.01 o                         
   3  16  10        961.82       1067.04       197.09 o                         
   4  16  10         74.61        -36.81       191.50 o                         
   5  16  10        170.91        167.31       213.31 o                         
  -3  17  10        326.41       -197.40       197.40 o                         
  -2  17  10        405.95        381.20       178.78 o                         
  -1  17  10        570.26        496.09       189.99 o                         
   0  17  10        105.28         -0.74       200.15 o                         
   1  17  10         46.43        -32.98       190.14 o                         
   2  17  10        403.62        495.32       214.95 o                         
   3  17  10         22.87       -115.65       635.06 o                         
 -16   1  11         27.19          3.28       236.25 o                         
 -15   1  11       1459.44       1547.38       227.20 o                         
 -14   1  11        270.32        245.63       153.73 o                         
 -13   1  11         93.75        159.18       120.56 o                         
 -12   1  11         31.04        138.28        99.98 o                         
 -11   1  11        208.57        323.21        88.46 o                         
 -10   1  11         19.05        -17.29        68.84 o                         
  -9   1  11        343.73        488.49        71.76 o                         
  -8   1  11        259.22        182.71        61.76 o                         
  -7   1  11        352.70        479.90        64.18 o                         
  -6   1  11       2859.43       2672.00       111.55 o                         
  -5   1  11        110.50        148.18        47.87 o                         
  -4   1  11       2045.72       1962.91        92.35 o                         
  -3   1  11       2740.22       2937.37        76.62 o                         
  -2   1  11          7.32         -0.44        22.41 o                         
  -1   1  11      10634.77      12401.07       166.65 o                         
   0   1  11       9118.30       9531.19       117.74 o                         
   1   1  11      10491.76      12310.46       141.90 o                         
   2   1  11        399.77        519.80        49.18 o                         
   3   1  11        128.08        213.81        42.76 o                         
   4   1  11          1.35        146.12        49.70 o                         
   5   1  11        195.08         87.92        55.87 o                         
   6   1  11       1111.97       1146.45        93.59 o                         
   7   1  11         59.60        114.30        62.10 o                         
   8   1  11       1523.63       1428.89        87.02 o                         
   9   1  11          3.82         40.16        79.58 o                         
  10   1  11        298.69        302.75        91.02 o                         
  11   1  11       1828.41       1784.43       129.29 o                         
  12   1  11          3.93        189.10       113.48 o                         
  13   1  11        100.85        130.99       153.62 o                         
  14   1  11         93.31        754.46       235.71 o                         
  15   1  11         12.66         81.58       234.80 o                         
 -15   2  11        213.56        267.54       238.58 o                         
 -14   2  11       2039.38       1857.46       185.80 o                         
 -13   2  11       1572.50       1696.43       136.82 o                         
 -12   2  11         31.50        159.14       100.05 o                         
 -11   2  11        597.49        514.59        84.60 o                         
 -10   2  11        282.34        342.67        74.94 o                         
  -9   2  11       1356.52       1480.60       101.81 o                         
  -8   2  11       9297.42       9431.07       178.32 o                         
  -7   2  11      18700.75      19703.65       250.27 o                         
  -6   2  11       4042.00       4488.85       135.54 o                         
  -5   2  11       2600.23       2477.90       106.14 o                         
  -4   2  11        336.32        309.01        46.76 o                         
  -3   2  11       8599.98       9612.21       141.66 o                         
  -2   2  11      23331.57      24104.68       222.16 o                         
  -1   2  11      14629.93      15645.63       250.37 o                         
   0   2  11       3417.31       4769.92       140.06 o                         
   1   2  11        253.39        296.55        33.82 o                         
   2   2  11         75.90        110.62        32.22 o                         
   3   2  11        318.68        233.66        40.41 o                         
   4   2  11       6754.76       6399.65       143.05 o                         
   5   2  11       1638.55       1593.94        97.28 o                         
   6   2  11       1522.53       1543.10        88.87 o                         
   7   2  11       1711.59       2135.22       106.97 o                         
   8   2  11        178.26        342.50        86.67 o                         
   9   2  11        630.90       1038.52        88.42 o                         
  10   2  11        357.66        438.07        83.69 o                         
  11   2  11         15.04        -34.22        95.29 o                         
  12   2  11        563.46        506.21       130.05 o                         
  13   2  11        124.18        358.46       158.72 o                         
  14   2  11        399.64        581.16       189.03 o                         
  15   2  11        642.42       1445.66       229.30 o                         
 -15   3  11       2234.52       1803.35       238.96 o                         
 -14   3  11        485.94        590.56       149.72 o                         
 -13   3  11         46.63         81.29       139.52 o                         
 -12   3  11        148.39        282.96       108.34 o                         
 -11   3  11       1193.08        913.65        98.91 o                         
 -10   3  11       1639.47       1898.43       104.45 o                         
  -9   3  11       5489.27       5007.71       135.45 o                         
  -8   3  11         50.70        163.18        64.89 o                         
  -7   3  11        719.52        650.18        72.57 o                         
  -6   3  11       4319.09       4682.24       140.85 o                         
  -5   3  11        299.92        252.09        64.61 o                         
  -4   3  11      11834.27      11812.50       182.01 o                         
  -3   3  11        308.61        215.39        36.48 o                         
  -2   3  11        337.64        297.09        34.13 o                         
  -1   3  11        198.33        192.17        51.46 o                         
   0   3  11       9328.01       8957.60       184.97 o                         
   1   3  11       1291.22       1289.14        62.68 o                         
   2   3  11       9439.57       9523.15       150.63 o                         
   3   3  11       2390.83       2380.87       121.84 o                         
   4   3  11       1185.30       1159.17        88.56 o                         
   5   3  11       2713.85       2670.89       124.39 o                         
   6   3  11       3254.96       3285.60       110.06 o                         
   7   3  11       1173.05       1297.62        82.31 o                         
   8   3  11       3841.60       4109.59       155.57 o                         
   9   3  11        204.39        292.00        78.72 o                         
  10   3  11         25.18        214.10        84.25 o                         
  11   3  11       3243.18       3313.71       176.71 o                         
  12   3  11        569.26        806.45       147.67 o                         
  13   3  11        521.72        796.37       222.67 o                         
  14   3  11        191.99        696.78       198.93 o                         
 -15   4  11        877.10        994.31       211.25 o                         
 -14   4  11       1272.13       1308.39       191.84 o                         
 -13   4  11       1139.68        866.53       165.63 o                         
 -12   4  11         65.34        171.70       101.98 o                         
 -11   4  11       2725.15       2795.48       129.84 o                         
 -10   4  11        102.17        107.15        74.87 o                         
  -9   4  11       5869.47       5636.88       140.94 o                         
  -8   4  11       5880.72       6057.26       140.43 o                         
  -7   4  11       3688.83       3703.61       162.76 o                         
  -6   4  11        808.02        850.45        72.95 o                         
  -5   4  11       7493.28       7372.27       161.23 o                         
  -4   4  11         34.02        -25.26        39.72 o                         
  -3   4  11       4739.03       4243.82       112.98 o                         
  -2   4  11       2473.82       2314.94        86.52 o                         
  -1   4  11       2604.14       2642.64        71.24 o                         
   0   4  11        400.65        702.23        64.64 o                         
   1   4  11       9193.18       9432.54       147.20 o                         
   2   4  11       2831.11       2772.42        96.38 o                         
   3   4  11       3924.48       3627.73       121.96 o                         
   4   4  11       2100.71       2007.67       107.88 o                         
   5   4  11       1212.90       1313.10       106.87 o                         
   6   4  11       8329.71       8719.38       171.29 o                         
   7   4  11       3613.80       4203.69       128.48 o                         
   8   4  11       2127.68       2031.71       113.05 o                         
   9   4  11       4745.33       5258.32       159.93 o                         
  10   4  11       3663.40       4285.87       157.66 o                         
  11   4  11         12.24        154.96       117.35 o                         
  12   4  11       1504.77       1677.03       143.46 o                         
  13   4  11        101.02        364.38       184.30 o                         
  14   4  11        142.96        554.79       214.80 o                         
 -15   5  11       1495.64       1911.05       225.07 o                         
 -14   5  11         14.76         -9.25       166.02 o                         
 -13   5  11        627.95        735.74       140.11 o                         
 -12   5  11        502.77        768.76       108.11 o                         
 -11   5  11         12.41        -94.14        94.14 o                         
 -10   5  11       1937.30       2075.97       129.16 o                         
  -9   5  11       1908.88       2255.11       109.88 o                         
  -8   5  11       2140.58       2271.09       117.44 o                         
  -7   5  11       8725.20       8812.67       157.09 o                         
  -6   5  11        867.56        729.05        73.58 o                         
  -5   5  11        956.39        765.43        73.17 o                         
  -4   5  11      15217.11      15374.57       223.85 o                         
  -3   5  11       2170.53       2163.49       124.31 o                         
  -2   5  11      16349.64      18651.39       225.41 o                         
  -1   5  11      24500.50      26843.35       277.97 o                         
   0   5  11       3627.14       3594.83       125.70 o                         
   1   5  11        886.47        914.16        65.76 o                         
   2   5  11       7114.67       6521.05       144.00 o                         
   3   5  11       1782.02       1967.37       102.86 o                         
   4   5  11       1611.38       1871.17       115.36 o                         
   5   5  11      15752.69      15920.81       217.36 o                         
   6   5  11       8132.29       7776.07       145.80 o                         
   7   5  11       3803.70       3602.81       120.84 o                         
   8   5  11       4349.74       4912.03       149.86 o                         
   9   5  11        897.74        989.85       100.41 o                         
  10   5  11       1410.05       1480.46       112.45 o                         
  11   5  11       5097.63       5671.20       207.03 o                         
  12   5  11        675.48        787.19       147.66 o                         
  13   5  11        110.24        116.04       177.52 o                         
  14   5  11        310.38        641.97       234.74 o                         
 -15   6  11       1670.51       1322.06       360.18 o                         
 -14   6  11       2039.61       1984.55       239.82 o                         
 -13   6  11        467.00        784.11       161.36 o                         
 -12   6  11        545.05        677.74       129.43 o                         
 -11   6  11       2843.22       2756.24       147.96 o                         
 -10   6  11        958.25       1099.15        93.90 o                         
  -9   6  11       8886.59       8850.17       168.71 o                         
  -8   6  11       1140.88       1196.06        79.65 o                         
  -7   6  11        225.94        248.08        64.90 o                         
  -6   6  11       1004.73        926.40        84.26 o                         
  -5   6  11      10347.17      10682.20       170.54 o                         
  -4   6  11        170.39        137.94        60.28 o                         
  -3   6  11       7190.24       7401.18       176.32 o                         
  -2   6  11       6877.86       6766.85       140.28 o                         
  -1   6  11       1234.22       1241.59        78.38 o                         
   0   6  11       9739.59       9478.77       190.89 o                         
   1   6  11      11540.86      11366.66       185.82 o                         
   2   6  11       2963.75       2949.14       114.27 o                         
   3   6  11       7144.56       7174.07       175.87 o                         
   4   6  11       2951.81       3024.61       107.04 o                         
   5   6  11        927.37        858.09        69.05 o                         
   6   6  11       3474.53       3520.13       113.59 o                         
   7   6  11       3423.31       3491.87       131.28 o                         
   8   6  11        861.65        825.94        84.63 o                         
   9   6  11       1790.43       1829.27       112.42 o                         
  10   6  11       1603.47       1632.10       128.75 o                         
  11   6  11          8.00       -116.30       118.72 o                         
  12   6  11       4502.85       4912.37       255.20 o                         
  13   6  11        318.07        267.19       176.53 o                         
  14   6  11        208.53         65.43       190.47 o                         
 -14   7  11        209.02        238.29       210.21 o                         
 -13   7  11       1870.01       2403.95       205.86 o                         
 -12   7  11       1079.73       1330.51       136.83 o                         
 -11   7  11        318.91        173.31       107.65 o                         
 -10   7  11       4686.53       4472.34       146.15 o                         
  -9   7  11       2667.31       2424.34       110.24 o                         
  -8   7  11        216.00         44.51        73.40 o                         
  -7   7  11       3756.72       3902.02       131.52 o                         
  -6   7  11       1982.26       2053.63       102.09 o                         
  -5   7  11        656.07        785.77        66.82 o                         
  -4   7  11      10074.75       9703.44       162.36 o                         
  -3   7  11        649.33        543.02        67.17 o                         
  -2   7  11       1772.59       1623.57       107.08 o                         
  -1   7  11       8252.63       8002.65       173.18 o                         
   0   7  11       8636.67       8349.52       202.64 o                         
   1   7  11       5923.75       6102.03       141.36 o                         
   2   7  11      13429.59      14191.66       192.74 o                         
   3   7  11       1287.92       1003.39        70.82 o                         
   4   7  11       3082.38       3253.78       116.31 o                         
   5   7  11      13852.77      13767.95       187.13 o                         
   6   7  11       4531.66       4572.46       138.03 o                         
   7   7  11       1904.47       1833.74       102.55 o                         
   8   7  11       4476.10       4050.44       171.13 o                         
   9   7  11       1873.29       1731.66       119.99 o                         
  10   7  11         60.70         75.47       137.53 o                         
  11   7  11       2139.09       2040.57       161.86 o                         
  12   7  11        147.56        117.87       185.78 o                         
  13   7  11       1507.89        854.00       201.73 o                         
 -14   8  11       2722.83       2476.24       263.33 o                         
 -13   8  11        491.85        192.82       175.43 o                         
 -12   8  11       2758.45       3135.56       201.06 o                         
 -11   8  11      13531.09      13473.33       261.43 o                         
 -10   8  11       4448.19       4426.31       160.58 o                         
  -9   8  11       1293.75       1323.97       103.53 o                         
  -8   8  11       2890.54       3056.45       130.52 o                         
  -7   8  11        790.05        821.38        88.36 o                         
  -6   8  11       3144.85       2674.67       115.67 o                         
  -5   8  11      23511.98      23753.43       272.77 o                         
  -4   8  11       6202.73       6590.50       145.33 o                         
  -3   8  11       1734.25       1639.59        84.84 o                         
  -2   8  11       3168.89       3077.23       110.96 o                         
  -1   8  11       2157.18       2374.42       105.43 o                         
   0   8  11       4491.69       4482.58       129.78 o                         
   1   8  11      27247.23      27399.14       308.81 o                         
   2   8  11         13.26         56.85        64.92 o                         
   3   8  11       4271.27       4365.39       116.40 o                         
   4   8  11       2376.53       2118.97       108.83 o                         
   5   8  11        110.71        146.45        65.83 o                         
   6   8  11      12340.25      11627.84       187.51 o                         
   7   8  11       5907.51       5676.92       157.81 o                         
   8   8  11        207.21        115.77        93.37 o                         
   9   8  11        537.37        540.26       112.30 o                         
  10   8  11       2187.03       2179.37       147.16 o                         
  11   8  11         17.13       -114.08       147.14 o                         
  12   8  11       6614.42       6579.73       288.10 o                         
  13   8  11       3691.91       3824.85       246.71 o                         
 -13   9  11       3578.82       3346.40       248.52 o
[truncated: 680,077 more chars]
