# Supplementary material for: [2,2′-Bis(di­phenyl­phosphan­yl)-1,1′-binaphthyl-κ2 P,P′]di­chlorido­platinum(II) acetonitrile trisolvate
Source: IUCrdata. 2020 Aug 4;5(Pt 8):x201048. doi: 10.1107/S2414314620010482 (PMC9462241; doi:10.1107/S2414314620010482)
Supplement: Supplementary file 3 [file x-05-x201048-Isup3.cml]

<?xml version="1.0" encoding="UTF-8" ?>
<!DOCTYPE CDXML SYSTEM "http://www.cambridgesoft.com/xml/cdxml.dtd" >
<CDXML
 CreationProgram="ChemDraw 19.0.1.32"
 Name="Connectivity.cdxml"
 BoundingBox="58.15 44 175.87 170.33"
 WindowPosition="0 0"
 WindowSize="0 0"
 FractionalWidths="yes"
 InterpretChemically="yes"
 ShowAtomQuery="yes"
 ShowAtomStereo="no"
 ShowAtomEnhancedStereo="yes"
 ShowAtomNumber="no"
 ShowResidueID="no"
 ShowBondQuery="yes"
 ShowBondRxn="yes"
 ShowBondStereo="no"
 ShowTerminalCarbonLabels="no"
 ShowNonTerminalCarbonLabels="no"
 HideImplicitHydrogens="no"
 Magnification="666"
 LabelFont="21"
 LabelSize="10"
 LabelFace="96"
 CaptionFont="21"
 CaptionSize="10"
 HashSpacing="2.50"
 MarginWidth="1.60"
 LineWidth="0.60"
 BoldWidth="2"
 BondLength="14.40"
 BondSpacing="18"
 ChainAngle="120"
 LabelJustification="Auto"
 CaptionJustification="Left"
 AminoAcidTermini="HOH"
 ShowSequenceTermini="yes"
 ShowSequenceBonds="yes"
 ShowSequenceUnlinkedBranches="no"
 ResidueWrapCount="40"
 ResidueBlockCount="10"
 ResidueZigZag="yes"
 NumberResidueBlocks="no"
 PrintMargins="36 36 36 36"
 MacPrintInfo="00030000004800480000000003070253FFF7FFF7030F025B0367052803FB00020000004800480000000003070253000100000064000000010001010100000001270F000100010000000000000000000000000002001901900000000000400000000000000000000100000000000000000000000000000000"
 ChemPropName=""
 ChemPropFormula="Chemical Formula: "
 ChemPropExactMass="Exact Mass: "
 ChemPropMolWt="Molecular Weight: "
 ChemPropMOverZ="m/z: "
 ChemPropAnalysis="Elemental Analysis: "
 ChemPropBoilingPt="Boiling Point: "
 ChemPropMeltingPt="Melting Point: "
 ChemPropCritTemp="Critical Temp: "
 ChemPropCritPres="Critical Pres: "
 ChemPropCritVol="Critical Vol: "
 ChemPropGibbs="Gibbs Energy: "
 ChemPropLogP="Log P: "
 ChemPropMR="MR: "
 ChemPropHenry="Henry&apos;s Law: "
 ChemPropEForm="Heat of Form: "
 ChemProptPSA="tPSA: "
 ChemPropID=""
 ChemPropFragmentLabel=""
 color="0"
 bgcolor="1"
 RxnAutonumberStart="1"
 RxnAutonumberConditions="no"
 RxnAutonumberStyle="Roman"
 RxnAutonumberFormat="(#)"
><colortable>
<color r="1" g="1" b="1"/>
<color r="0" g="0" b="0"/>
<color r="1" g="0" b="0"/>
<color r="1" g="1" b="0"/>
<color r="0" g="1" b="0"/>
<color r="0" g="1" b="1"/>
<color r="0" g="0" b="1"/>
<color r="1" g="0" b="1"/>
</colortable><fonttable>
<font id="21" charset="x-mac-roman" name="Helvetica"/>
</fonttable><page
 id="1864"
 BoundingBox="0 0 540 720"
 HeaderPosition="36"
 FooterPosition="36"
 PrintTrimMarks="yes"
 HeightPages="1"
 WidthPages="1"
><group
 id="1601"
 BoundingBox="58.15 44 175.87 170.33"
 Z="491"
><fragment
 id="1602"
 BoundingBox="58.15 44 175.87 170.33"
 Z="325"
><n
 id="1603"
 p="58.47 83.89"
 Z="323"
 AS="N"
/><n
 id="1604"
 p="60.79 98.66"
 Z="324"
 AS="N"
/><n
 id="1605"
 p="74.05 104.59"
 Z="326"
 AS="N"
/><n
 id="1606"
 p="84.97 95.77"
 Z="327"
 AS="N"
/><n
 id="1607"
 p="82.66 80.98"
 Z="328"
 AS="N"
/><n
 id="1608"
 p="69.41 75.05"
 Z="329"
 AS="N"
/><n
 id="1609"
 p="98.23 101.70"
 Z="336"
 AS="N"
/><n
 id="1610"
 p="109.15 92.87"
 Z="337"
 AS="N"
/><n
 id="1611"
 p="106.83 78.09"
 Z="338"
 AS="N"
/><n
 id="1612"
 p="93.59 72.16"
 Z="339"
 AS="N"
/><n
 id="1613"
 p="99.17 114.77"
 Z="345"
 AS="N"
/><n
 id="1614"
 p="86.80 122.62"
 Z="347"
 AS="N"
/><n
 id="1615"
 p="86.80 137.57"
 Z="348"
 AS="N"
/><n
 id="1616"
 p="99.17 144.66"
 Z="349"
 AS="N"
/><n
 id="1617"
 p="111.54 136.80"
 Z="350"
 AS="N"
/><n
 id="1618"
 p="111.55 121.86"
 Z="351"
 AS="N"
/><n
 id="1619"
 p="74.43 115.54"
 Z="358"
 AS="N"
/><n
 id="1620"
 p="62.04 123.40"
 Z="359"
 AS="N"
/><n
 id="1621"
 p="62.04 138.35"
 Z="360"
 AS="N"
/><n
 id="1622"
 p="74.42 145.44"
 Z="361"
 AS="N"
/><n
 id="1623"
 p="148.10 103.40"
 Z="367"
 Element="78"
 NumHydrogens="0"
 NeedsClean="yes"
 AS="N"
><t
 p="148.10 106.99"
 BoundingBox="144.23 99.82 152.59 107.07"
 LabelJustification="Center"
 Justification="Center"
 LabelAlignment="Center"
><s font="21" size="10" color="0" face="96">Pt</s></t></n><n
 id="1624"
 p="159.59 94.31"
 Z="368"
 Element="17"
 NumHydrogens="0"
 NeedsClean="yes"
 AS="N"
><t
 p="155.98 98"
 BoundingBox="156.42 90.63 164.75 98.18"
 LabelJustification="Left"
 LabelAlignment="Left"
><s font="21" size="10" color="0" face="96">Cl</s></t></n><n
 id="1625"
 p="125.68 95.02"
 Z="370"
 Warning="An atom in this label has an invalid valence."
 Element="15"
 NumHydrogens="0"
 NeedsClean="yes"
 AS="N"
><t
 p="122.35 98.60"
 BoundingBox="123.20 91.43 128.56 98.60"
 LabelJustification="Left"
 LabelAlignment="Below"
><s font="21" size="10" color="0" face="96">P</s></t></n><n
 id="1626"
 p="161.72 108.81"
 Z="372"
 Element="17"
 NumHydrogens="0"
 NeedsClean="yes"
 AS="N"
><t
 p="158.11 112.49"
 BoundingBox="158.55 105.12 166.88 112.68"
 LabelJustification="Left"
 LabelAlignment="Left"
><s font="21" size="10" color="0" face="96">Cl</s></t></n><n
 id="1627"
 p="129.89 117.24"
 Z="374"
 Warning="An atom in this label has an invalid valence."
 Element="15"
 NumHydrogens="0"
 NeedsClean="yes"
 AS="N"
><t
 p="126.56 120.83"
 BoundingBox="127.41 113.66 132.77 120.83"
 LabelJustification="Left"
 LabelAlignment="Right"
><s font="21" size="10" color="0" face="96">P</s></t></n><n
 id="1628"
 p="119.20 72.49"
 Z="378"
 AS="N"
/><n
 id="1635"
 p="141.95 78.14"
 Z="380"
 AS="N"
/><n
 id="1637"
 p="129.89 140.68"
 Z="382"
 AS="N"
/><n
 id="1639"
 p="150.19 128.96"
 Z="384"
 AS="N"
/><n
 id="1799"
 p="129.37 61.94"
 Z="498"
 AS="N"
/><n
 id="1801"
 p="125.33 47.86"
 Z="500"
 AS="N"
/><n
 id="1803"
 p="111.11 44.33"
 Z="502"
 AS="N"
/><n
 id="1805"
 p="100.94 54.87"
 Z="504"
 AS="N"
/><n
 id="1807"
 p="104.99 68.95"
 Z="506"
 AS="N"
/><n
 id="1815"
 p="150.19 143.61"
 Z="514"
 AS="N"
/><n
 id="1817"
 p="162.88 150.94"
 Z="516"
 AS="N"
/><n
 id="1819"
 p="175.57 143.61"
 Z="518"
 AS="N"
/><n
 id="1821"
 p="175.57 128.96"
 Z="520"
 AS="N"
/><n
 id="1823"
 p="162.88 121.64"
 Z="522"
 AS="N"
/><n
 id="1831"
 p="117.21 148.01"
 Z="530"
 AS="N"
/><n
 id="1833"
 p="117.21 162.66"
 Z="532"
 AS="N"
/><n
 id="1835"
 p="129.89 169.98"
 Z="534"
 AS="N"
/><n
 id="1837"
 p="142.58 162.66"
 Z="536"
 AS="N"
/><n
 id="1839"
 p="142.58 148.01"
 Z="538"
 AS="N"
/><n
 id="1847"
 p="156.08 82"
 Z="546"
 AS="N"
/><n
 id="1849"
 p="166.49 71.69"
 Z="548"
 AS="N"
/><n
 id="1851"
 p="162.13 57.73"
 Z="550"
 AS="N"
/><n
 id="1853"
 p="147.36 54.07"
 Z="552"
 AS="N"
/><n
 id="1855"
 p="137.59 64.18"
 Z="554"
 AS="N"
/><b
 id="1641"
 Z="330"
 B="1603"
 E="1604"
 Order="2"
 BS="N"
 BondCircularOrdering="1646 0 0 1642"
/><b
 id="1642"
 Z="331"
 B="1604"
 E="1605"
 BS="N"
/><b
 id="1643"
 Z="332"
 B="1605"
 E="1606"
 Order="2"
 BS="N"
 BondCircularOrdering="1642 0 1647 1644"
/><b
 id="1644"
 Z="333"
 B="1606"
 E="1607"
 BS="N"
/><b
 id="1645"
 Z="334"
 B="1607"
 E="1608"
 Order="2"
 BS="N"
 BondCircularOrdering="1644 1651 0 1646"
/><b
 id="1646"
 Z="335"
 B="1608"
 E="1603"
 BS="N"
/><b
 id="1647"
 Z="340"
 B="1606"
 E="1609"
 BS="N"
/><b
 id="1648"
 Z="341"
 B="1609"
 E="1610"
 Order="2"
 BS="N"
 BondCircularOrdering="1647 1652 1668 1649"
/><b
 id="1649"
 Z="342"
 B="1610"
 E="1611"
 BS="N"
/><b
 id="1650"
 Z="343"
 B="1611"
 E="1612"
 Order="2"
 BS="N"
 BondCircularOrdering="1649 0 0 1651"
/><b
 id="1651"
 Z="344"
 B="1612"
 E="1607"
 BS="N"
/><b
 id="1652"
 Z="346"
 B="1609"
 E="1613"
 BS="N"
/><b
 id="1653"
 Z="352"
 B="1613"
 E="1614"
 Order="2"
 BS="N"
 BondCircularOrdering="1658 1652 1659 1654"
/><b
 id="1654"
 Z="353"
 B="1614"
 E="1615"
 BS="N"
/><b
 id="1655"
 Z="354"
 B="1615"
 E="1616"
 Order="2"
 BS="N"
 BondCircularOrdering="1654 1663 0 1656"
/><b
 id="1656"
 Z="355"
 B="1616"
 E="1617"
 BS="N"
/><b
 id="1657"
 Z="356"
 B="1617"
 E="1618"
 Order="2"
 BS="N"
 BondCircularOrdering="1656 0 1669 1658"
/><b
 id="1658"
 Z="357"
 B="1618"
 E="1613"
 BS="N"
/><b
 id="1659"
 Z="362"
 B="1614"
 E="1619"
 BS="N"
/><b
 id="1660"
 Z="363"
 B="1619"
 E="1620"
 Order="2"
 BS="N"
 BondCircularOrdering="1659 0 0 1661"
/><b
 id="1661"
 Z="364"
 B="1620"
 E="1621"
 BS="N"
/><b
 id="1662"
 Z="365"
 B="1621"
 E="1622"
 Order="2"
 BS="N"
 BondCircularOrdering="1661 0 0 1663"
/><b
 id="1663"
 Z="366"
 B="1622"
 E="1615"
 BS="N"
/><b
 id="1664"
 Z="369"
 BondLength="21.26"
 B="1623"
 E="1624"
 BS="N"
/><b
 id="1665"
 Z="371"
 BondLength="21.26"
 B="1623"
 E="1625"
 BS="N"
/><b
 id="1666"
 Z="373"
 BondLength="21.26"
 B="1623"
 E="1626"
 BS="N"
/><b
 id="1667"
 Z="375"
 BondLength="21.26"
 B="1623"
 E="1627"
 BS="N"
/><b
 id="1668"
 Z="376"
 B="1625"
 E="1610"
 BS="N"
/><b
 id="1669"
 Z="377"
 B="1627"
 E="1618"
 BS="N"
/><b
 id="1670"
 Z="379"
 B="1625"
 E="1628"
 BS="N"
/><b
 id="1671"
 Z="381"
 B="1625"
 E="1635"
 BS="N"
/><b
 id="1672"
 Z="383"
 B="1627"
 E="1637"
 BS="N"
/><b
 id="1673"
 Z="385"
 B="1627"
 E="1639"
 BS="N"
/><b
 id="1809"
 Z="508"
 B="1628"
 E="1799"
 Order="2"
 BS="N"
 BondCircularOrdering="1814 1670 0 1810"
/><b
 id="1810"
 Z="509"
 B="1799"
 E="1801"
 BS="N"
/><b
 id="1811"
 Z="510"
 B="1801"
 E="1803"
 Order="2"
 BS="N"
 BondCircularOrdering="1810 0 0 1812"
/><b
 id="1812"
 Z="511"
 B="1803"
 E="1805"
 BS="N"
/><b
 id="1813"
 Z="512"
 B="1805"
 E="1807"
 Order="2"
 BS="N"
 BondCircularOrdering="1812 0 0 1814"
/><b
 id="1814"
 Z="513"
 B="1807"
 E="1628"
 BS="N"
/><b
 id="1825"
 Z="524"
 B="1639"
 E="1815"
 Order="2"
 BS="N"
 BondCircularOrdering="1830 1673 0 1826"
/><b
 id="1826"
 Z="525"
 B="1815"
 E="1817"
 BS="N"
/><b
 id="1827"
 Z="526"
 B="1817"
 E="1819"
 Order="2"
 BS="N"
 BondCircularOrdering="1826 0 0 1828"
/><b
 id="1828"
 Z="527"
 B="1819"
 E="1821"
 BS="N"
/><b
 id="1829"
 Z="528"
 B="1821"
 E="1823"
 Order="2"
 BS="N"
 BondCircularOrdering="1828 0 0 1830"
/><b
 id="1830"
 Z="529"
 B="1823"
 E="1639"
 BS="N"
/><b
 id="1841"
 Z="540"
 B="1637"
 E="1831"
 Order="2"
 BS="N"
 BondCircularOrdering="1846 1672 0 1842"
/><b
 id="1842"
 Z="541"
 B="1831"
 E="1833"
 BS="N"
/><b
 id="1843"
 Z="542"
 B="1833"
 E="1835"
 Order="2"
 BS="N"
 BondCircularOrdering="1842 0 0 1844"
/><b
 id="1844"
 Z="543"
 B="1835"
 E="1837"
 BS="N"
/><b
 id="1845"
 Z="544"
 B="1837"
 E="1839"
 Order="2"
 BS="N"
 BondCircularOrdering="1844 0 0 1846"
/><b
 id="1846"
 Z="545"
 B="1839"
 E="1637"
 BS="N"
/><b
 id="1857"
 Z="556"
 B="1635"
 E="1847"
 Order="2"
 BS="N"
 BondCircularOrdering="1862 1671 0 1858"
/><b
 id="1858"
 Z="557"
 B="1847"
 E="1849"
 BS="N"
/><b
 id="1859"
 Z="558"
 B="1849"
 E="1851"
 Order="2"
 BS="N"
 BondCircularOrdering="1858 0 0 1860"
/><b
 id="1860"
 Z="559"
 B="1851"
 E="1853"
 BS="N"
/><b
 id="1861"
 Z="560"
 B="1853"
 E="1855"
 Order="2"
 BS="N"
 BondCircularOrdering="1860 0 0 1862"
/><b
 id="1862"
 Z="561"
 B="1855"
 E="1635"
 BS="N"
/></fragment></group></page></CDXML>
